# Supplementary material for: Integrative Application of Transcriptomics and Metabolomics Provides Insights into Unsynchronized Growth in Sea Cucumber (Stichopus monotuberculatus)
Source: Int J Mol Sci. 2022 Dec 7;23(24):15478. doi: 10.3390/ijms232415478 (PMC9779819; doi:10.3390/ijms232415478)
Supplement: Supplementary file 1 [file ijms-23-15478-s001.zip › Table S2.xlsx]

## Sheet: Sheet1
Integrative application of transcriptomics and metabolomics provides insights into unsynchronized growth in sea cucumber (Stichopus monotuberculatus)
Table S2. The DMs between the SMF group and the SMS group.
ID	SMF-1	SMF-2	SMF-3	SMF-4	SMF-5	SMF-6	SMS-1	SMS-2	SMS-3	SMS-4	SMS-5	SMS-6	MZ	RT	Metabolite	Superclass	Class	HMDB	KEGG	Level1	Level2	Level3	Pathway	ratio	t.test_p.value	wilcox.test_p.value	t.test_p.value_BHcorrect	wilcox.test_p.value_BHcorrect	VIP	sample	cv	regulated
pos-4.545_321.2657	350327	232221	500698	43563.5	211742	181407	438363	2.87442e+06	491640	1.23148e+06	369472	1.91935e+06	321.266	4.545	α-linolenoyl ethanolamide	Organic nitrogen compounds	Organonitrogen compounds	HMDB0013624	C13828					0.207511	0.0122025	0.0151515	0.0643671	0.0714202	1.67282	SMF：SMS	0.0754848	down
pos-4.892_318.14586	183831	136761	298750	146614	110104	269203	484332	1.08726e+06	1.15333e+06	482847	317176	820020	318.146	4.892	zearalenone	Phenylpropanoids and polyketides	Macrolides and analogues	HMDB0031752	C09981					0.263584	0.000793787	0.0021645	0.0205436	0.0374106	1.92539	SMF：SMS	0.0963961	down
neg-6.826_621.30037	3.22475e+06	4.65081e+06	814723	1.11093e+06	1.05776e+06	2.08638e+06	3.30474e+06	8.7313e+06	3.80923e+06	4.34009e+06	4.1194e+06	3.78259e+06	621.3	6.826	z-arg-arg-amc									0.460896	0.0216579	0.0411255	0.12261	0.179017	1.17644	SMF：SMS	0.0905656	down
pos-6.306_182.13011	539621	142144	243217	180872	168850	414971	615430	1.15594e+06	183069	1.6288e+06	1.0657e+06	1.66527e+06	182.13	6.306	yq3683000									0.267599	0.0150063	0.0151515	0.0718474	0.0714202	1.45366	SMF：SMS	0.0683237	down
pos-4.256_266.15104	620998	265327	367911	218482	276688	295414	584744	832004	833534	1.05881e+06	636329	2.89894e+06	266.151	4.256	verrucarol									0.29876	0.00396994	0.004329	0.0322491	0.0374106	1.91323	SMF：SMS	0.0546174	down
neg-1.508_244.06959	3.46685e+06	481528	5.62817e+06	3.37492e+06	6.02661e+06	3.71552e+06	8.90968e+06	8.39581e+06	3.80221e+06	1.58243e+07	1.02042e+07	1.05447e+07	244.07	1.508	uridine	Nucleosides, nucleotides, and analogues	Pyrimidine nucleosides	HMDB0000296	C00299	Metabolism|Metabolism|Environmental Information Processing	Nucleotide metabolism|Global and overview maps|Membrane transport	Pyrimidine metabolism|Metabolic pathways|ABC transporters	map00240|map01100|map02010	0.393433	0.0358362	0.00865801	0.166568	0.0654722	1.60101	SMF：SMS	0.0767082	down
pos-1.329_168.02782	1.9228e+06	2.99846e+06	1.6131e+06	617904	887771	1.3532e+06	313703	713724	559814	95429.5	1.15986e+06	532011	168.028	1.329	uricacid									2.78355	0.0248363	0.0151515	0.0979619	0.0714202	1.38842	SMF：SMS	0.108474	up
neg-1.307_168.02828	1.50502e+06	2.50729e+06	1.01271e+06	477136	1.0126e+06	973883	267931	698366	348055	72597.7	797629	475533	168.028	1.307	uric acid	Organoheterocyclic compounds	Imidazopyrimidines	HMDB0000289	C00366	Metabolism|Metabolism|Metabolism|Organismal Systems	Nucleotide metabolism|Global and overview maps|Global and overview maps|Digestive system	Purine metabolism|Metabolic pathways|Microbial metabolism in diverse environments|Bile secretion	map00230|map01100|map01120|map04976	2.81516	0.0242399	0.00865801	0.130117	0.0654722	1.50799	SMF：SMS	0.0937285	up
pos-3.852_276.12013	1.21107e+06	395724	606845	136927	1.25699e+06	628523	3.1475e+06	5.03495e+06	379219	3.73088e+06	2.08786e+06	1.95968e+06	276.12	3.852	triethyl citrate	Organic acids and derivatives	Carboxylic acids and derivatives	HMDB0034263						0.259244	0.0246295	0.0411255	0.0979153	0.134167	1.4345	SMF：SMS	0.133689	down
pos-4.908_341.2556	601680	379228	386381	328165	363050	358269	1.14534e+06	672009	1.13679e+06	1.38381e+06	1.09813e+06	2.17512e+06	341.256	4.908	trans-2-dodecenoylcarnitine	Lipids and lipid-like molecules	Fatty Acyls	HMDB0013326						0.317529	0.000270776	0.0021645	0.0205436	0.0374106	2.0604	SMF：SMS	0.25895	down
pos-0.853_157.10984	5.98217e+07	1.1822e+08	1.36294e+08	5.17407e+07	1.34634e+08	1.14705e+08	2.88291e+07	4.04924e+07	1.74779e+07	3.31487e+07	2.13905e+07	2.61643e+07	157.11	0.853	tranexamic acid	Organic acids and derivatives	Carboxylic acids and derivatives	HMDB0014447	C12535					3.67406	0.00022137	0.0021645	0.0205436	0.0374106	2.29266	SMF：SMS	0.095749	up
pos-1.291_157.10984	1.40668e+08	2.0106e+08	1.50591e+08	8.62101e+07	1.52263e+08	1.84285e+08	4.16535e+07	4.17017e+07	2.85823e+07	3.97861e+07	4.20933e+07	3.34433e+07	157.11	1.291	tranexamic acid	Organic acids and derivatives	Carboxylic acids and derivatives	HMDB0014447	C12535					4.02657	1.16178e-05	0.0021645	0.0205436	0.0374106	2.49484	SMF：SMS	0.107088	up
pos-3.248_209.07167	1.03396e+06	3.71028e+06	2.2549e+06	2.42103e+06	1.39813e+06	946704	563471	29980	583078	214456	136516	40808.8	209.072	3.248	tolonidine									7.5017	0.00364727	0.0021645	0.0303359	0.0374106	1.78214	SMF：SMS	0.0520342	up
pos-3.118_126.04253	3.03193e+06	1.788e+06	4.32982e+06	5.95962e+06	3.15404e+06	4.38136e+06	1.61526e+07	1.16147e+07	8.52795e+06	6.8778e+06	1.04669e+07	8.35237e+06	126.043	3.118	thymine	Organoheterocyclic compounds	Diazines	HMDB0000262	C00178	Metabolism|Metabolism	Nucleotide metabolism|Global and overview maps	Pyrimidine metabolism|Metabolic pathways	map00240|map01100	0.365283	0.000765278	0.0021645	0.0205436	0.0374106	2.04096	SMF：SMS	0.0389804	down
neg-3.108_242.09051	1.4573e+06	1.11417e+06	2.28068e+06	4.14275e+06	1.6606e+06	1.77379e+06	9.37395e+06	6.80407e+06	3.68909e+06	4.15117e+06	5.4546e+06	4.33747e+06	242.091	3.108	thymidine	Nucleosides, nucleotides, and analogues	Pyrimidine nucleosides	HMDB0000273	C00214	Metabolism|Metabolism	Nucleotide metabolism|Global and overview maps	Pyrimidine metabolism|Metabolic pathways	map00240|map01100	0.367618	0.00142628	0.004329	0.0215286	0.0448485	2.12192	SMF：SMS	0.0648821	down
neg-5.43_382.23913	2.3672e+06	756403	876125	294093	2.27435e+06	734126	2.07234e+06	1.26567e+06	2.74676e+06	6.2133e+06	2.37006e+06	5.93647e+06	382.239	5.43	tetrofosmin									0.354401	0.0221899	0.025974	0.122935	0.131907	1.30346	SMF：SMS	0.0543832	down
neg-5.022_340.22496	231440	104739	196558	113277	172404	152777	535778	1.93773e+06	1.22703e+06	927857	465647	1.67344e+06	340.225	5.022	terguride									0.143509	0.000173531	0.0021645	0.0144672	0.0386625	2.12999	SMF：SMS	0.105232	down
pos-3.579_243.16175	144124	169082	959190	124512	152077	385493	1.0517e+06	2.12154e+06	932305	1.31566e+06	298988	1.7669e+06	243.162	3.579	tcmdc-132026									0.258375	0.00590407	0.0151515	0.0410359	0.0714202	1.46884	SMF：SMS	0.10406	down
pos-3.259_125.0144	1.06977e+06	3.87654e+06	2.3001e+06	2.67483e+06	1.39439e+06	967613	609824	113685	633890	254602	219851	137137	125.014	3.259	taurine	Organic acids and derivatives	Organic sulfonic acids and derivatives	HMDB0000251	C00245	Metabolism|Metabolism|Metabolism|Metabolism|Environmental Information Processing|Environmental Information Processing	Lipid metabolism|Metabolism of other amino acids|Energy metabolism|Global and overview maps|Membrane transport|Signaling molecules and interaction	Primary bile acid biosynthesis|Taurine and hypotaurine metabolism|Sulfur metabolism|Metabolic pathways|ABC transporters|Neuroactive ligand-receptor interaction	map00120|map00430|map00920|map01100|map02010|map04080	6.23835	0.000532701	0.0021645	0.0205436	0.0374106	1.87304	SMF：SMS	0.093676	up
pos-4.412_421.2849	64007.1	246015	302180	456520	156270	183654	1.4668e+06	2.18334e+06	908471	1.21228e+06	332877	2.08302e+06	421.285	4.412	talatizamine				C08713					0.172063	0.00121187	0.004329	0.0205436	0.0374106	1.92385	SMF：SMS	0.0991234	down
pos-4.622_413.31301	584743	808063	831387	1.05135e+06	745085	1.28307e+06	1.07288e+06	2.80484e+06	2.07362e+06	1.67917e+06	2.45749e+06	1.85376e+06	413.313	4.622	stearoyl glutamic acid									0.44413	0.00125192	0.004329	0.0205436	0.0374106	1.55015	SMF：SMS	0.0322642	down
pos-4.481_297.26585	2.21778e+06	1.32727e+06	4.82687e+06	1.46834e+06	3.72673e+06	4.26878e+06	6.43811e+06	1.60945e+07	1.4626e+07	3.47344e+07	4.15484e+06	2.17254e+07	297.266	4.481	spiroxamine				C11124					0.18242	0.00285226	0.00865801	0.026447	0.0524865	1.5712	SMF：SMS	0.155539	down
pos-4.048_431.28744	325926	383070	669926	596445	446516	578461	430218	2.03712e+06	2.16172e+06	1.84648e+06	545874	937340	431.287	4.048	sphingofungin c									0.376987	0.0352748	0.0930736	0.126497	0.236518	1.33569	SMF：SMS	0.0583045	down
pos-4.786_454.34358	3.75877e+06	4.23497e+06	5.54735e+06	3.16486e+06	3.39699e+06	4.13513e+06	2.63694e+06	404494	1.0392e+06	516916	3.99033e+06	416297	454.344	4.786	seocalcitol									2.69187	0.0175965	0.0151515	0.080005	0.0714202	1.66586	SMF：SMS	0.0834648	up
pos-4.895_454.34358	1.01263e+06	2.16129e+06	1.9395e+06	3.56499e+06	585924	820124	292876	134522	181844	180717	626172	80833	454.344	4.895	seocalcitol									6.73661	0.000663702	0.004329	0.0205436	0.0374106	1.85691	SMF：SMS	0.0610812	up
pos-5_454.34354	1.3449e+06	1.66134e+06	1.62728e+06	8.43366e+06	774174	1.11879e+06	361294	130538	203773	271913	1.56355e+06	117655	454.344	5	seocalcitol									5.64807	0.00539144	0.0151515	0.0388726	0.0714202	1.72783	SMF：SMS	0.123892	up
neg-5.026_587.32286	1.78604e+07	2.44335e+07	1.21059e+07	2.95728e+07	2.18759e+07	2.90632e+07	5.64782e+07	1.20353e+08	5.60319e+07	6.4307e+07	2.53903e+07	4.93855e+07	587.323	5.026	retaspimycin									0.362719	0.00389297	0.00865801	0.0404705	0.0654722	1.67887	SMF：SMS	0.062972	down
pos-3.988_486.33342	3.82836e+06	1.91246e+06	2.51996e+06	1.54386e+06	1.33568e+06	1.56162e+06	1.04415e+06	1.9834e+06	476199	1.51832e+06	506694	390433	486.333	3.988	quillaic acid				C08972					2.14589	0.0244627	0.0411255	0.0977303	0.134167	1.31691	SMF：SMS	0.156715	up
neg-4.942_541.29239	556112	497882	1.27428e+06	200001	887915	366706	996361	2.93413e+06	2.00906e+06	4.05768e+06	1.31735e+06	2.50453e+06	541.292	4.942	psychosinesulfate									0.273744	0.00284796	0.004329	0.0331515	0.0448485	1.47152	SMF：SMS	0.0626163	down
pos-4.946_461.33413	848058	626701	1.57352e+06	259865	964098	446508	1.13595e+06	3.90814e+06	2.75363e+06	4.55493e+06	1.79352e+06	3.11102e+06	461.334	4.946	psychosine	Lipids and lipid-like molecules	Sphingolipids	HMDB0000648	C01747	Metabolism	Lipid metabolism	Sphingolipid metabolism	map00600	0.273437	0.00246381	0.004329	0.0245074	0.0374106	1.56555	SMF：SMS	0.0444705	down
neg-0.854_244.06955	2.10717e+06	1.18001e+06	3.63112e+06	2.09214e+06	3.46206e+06	2.27037e+06	5.57168e+06	3.73145e+06	1.75828e+06	9.61749e+06	5.72391e+06	4.83196e+06	244.07	0.854	pseudouridine	Nucleosides, nucleotides, and analogues	Nucleoside and nucleotide analogues	HMDB0000767	C02067	Metabolism|Metabolism	Nucleotide metabolism|Global and overview maps	Pyrimidine metabolism|Metabolic pathways	map00240|map01100	0.472002	0.0367392	0.0411255	0.167673	0.179017	1.2088	SMF：SMS	0.13568	down
pos-6.619_523.36245	1.46392e+07	5.32409e+06	1.51346e+07	5.88902e+06	8.68735e+06	8.78539e+06	1.82165e+07	7.3798e+07	3.4319e+07	6.18302e+07	1.85649e+07	4.41299e+07	523.362	6.619	platelet-activating factor	Lipids and lipid-like molecules	Glycerophospholipids	HMDB0062195						0.233038	0.0011317	0.0021645	0.0205436	0.0374106	1.78061	SMF：SMS	0.0305152	down
neg-3.2_256.05855	46908.4	273046	120165	3.85075e+06	2.96431e+06	1.84543e+06	95480.1	111492	29849.8	46236.3	205774	23647.6	256.059	3.2	piscidic acid	Phenylpropanoids and polyketides	Phenylpropanoic acids	HMDB0030809						17.758	0.0340447	0.025974	0.162536	0.131907	1.35171	SMF：SMS	0.0617775	up
pos-8.499_349.33321	214798	1.58593e+06	1.09808e+06	1.14443e+06	7.49642e+06	3.58059e+06	996799	497001	141919	193753	160057	360209	349.333	8.499	pipercitine	Organoheterocyclic compounds	Piperidines	HMDB0039937						6.43487	0.024097	0.0151515	0.0967319	0.0714202	1.2138	SMF：SMS	0.0568578	up
pos-8.684_318.29109	1.92238e+07	1.34063e+07	9.75503e+06	1.17321e+07	3.41442e+07	2.54443e+07	7.81987e+06	7.95346e+06	7.59944e+06	5.68141e+06	1.46413e+07	5.00986e+06	318.291	8.684	phenol, dioctyl-									2.33457	0.00929077	0.0151515	0.0543735	0.0714202	1.07258	SMF：SMS	0.040628	up
neg-6.828_380.29285	361619	221652	198514	81719.6	83634.2	152639	801023	2.9811e+06	2.07194e+06	1.04283e+06	422758	1.72201e+06	380.293	6.828	persin	Lipids and lipid-like molecules	Fatty Acyls	HMDB0041103						0.121635	0.000305929	0.0021645	0.0144672	0.0386625	2.01876	SMF：SMS	0.0900207	down
pos-6.826_380.29145	7.26744e+06	4.53685e+06	5.1322e+06	1.64157e+06	3.21326e+06	4.73237e+06	1.82535e+07	8.06944e+07	6.14349e+07	2.56161e+07	1.27273e+07	5.01556e+07	380.291	6.826	persin	Lipids and lipid-like molecules	Fatty Acyls	HMDB0041103						0.106571	0.000254422	0.0021645	0.0205436	0.0374106	2.19335	SMF：SMS	0.120245	down
pos-5.025_385.2816	190715	120580	96455.7	30445.9	175197	229155	292242	643120	668428	573637	367194	1.30575e+06	385.282	5.025	palmitoyl glutamic acid									0.218823	0.00204486	0.0021645	0.0220758	0.0374106	1.94386	SMF：SMS	0.253224	down
pos-6.61_549.37785	2.32075e+06	1.42136e+06	1.5826e+06	812831	1.11016e+06	1.83674e+06	2.03424e+06	7.83239e+06	3.71747e+06	4.54471e+06	4.53772e+06	5.08712e+06	549.378	6.61	paf c-18:1									0.327324	0.000977901	0.004329	0.0205436	0.0374106	1.90678	SMF：SMS	0.0896647	down
pos-6.809_549.37789	1.69074e+07	9.80079e+06	1.12136e+07	6.51472e+06	9.07263e+06	1.38417e+07	1.39637e+07	1.13185e+08	4.4836e+07	5.88445e+07	2.93971e+07	4.95469e+07	549.378	6.809	paf c-18:1									0.21742	0.00317535	0.004329	0.0277359	0.0374106	1.95909	SMF：SMS	0.0382209	down
pos-6.965_549.37792	8.95128e+06	6.36865e+06	3.91436e+06	3.82643e+06	4.76011e+06	6.47602e+06	1.48286e+07	2.86418e+07	2.94629e+07	2.69972e+07	1.16853e+07	2.55085e+07	549.378	6.965	paf c-18:1									0.250115	7.41766e-05	0.0021645	0.0205436	0.0374106	2.19739	SMF：SMS	0.131607	down
pos-3.759_217.1308	228455	3.28158e+06	467109	172356	415005	138727	70687.8	45714.1	25458.5	53322.9	63108.6	64606.2	217.131	3.759	o-propanoylcarnitine	Lipids and lipid-like molecules	Fatty Acyls	HMDB0000824	C03017					14.5657	0.00612989	0.0021645	0.0421825	0.0374106	1.88623	SMF：SMS	0.170835	up
pos-4.888_385.31807	1.58799e+06	1.66738e+06	3.05403e+06	579747	1.47271e+06	1.84839e+06	2.89474e+06	4.75359e+06	3.53772e+06	4.02009e+06	1.44839e+06	4.53319e+06	385.318	4.888	o-pentadecanoylcarnitine									0.481894	0.0232219	0.0649351	0.0943195	0.183368	1.38914	SMF：SMS	0.111033	down
neg-5.711_539.35915	1.42903e+06	230145	616608	216773	562125	586283	1.15538e+06	3.55452e+06	9.30421e+06	4.71968e+06	1.64164e+06	3.43791e+06	539.359	5.711	o-{hydroxy[(2r)-2-hydroxy-3-(icosyloxy)propoxy]phosphoryl}-l-serine									0.152896	0.00127281	0.004329	0.0213779	0.0448485	1.76161	SMF：SMS	0.101185	down
neg-5.883_567.35416	7.2467e+07	5.66959e+07	2.99086e+07	3.70029e+07	4.16536e+07	6.0544e+07	6.74993e+07	1.62325e+08	8.11992e+07	1.35703e+08	8.15024e+07	1.03273e+08	567.354	5.883	o-{[(2r)-3-(henicosanoyloxy)-2-hydroxypropoxy](hydroxy)phosphoryl}-l-serine									0.472322	0.00321435	0.004329	0.0352259	0.0448485	1.57261	SMF：SMS	0.0602124	down
neg-6.308_581.36991	1.88908e+06	1.54544e+06	1.84758e+06	1.25326e+06	2.07446e+06	3.43476e+06	2.50566e+06	7.58545e+06	6.14364e+06	8.37531e+06	3.69557e+06	6.59334e+06	581.37	6.308	o-{[(2r)-3-(docosanoyloxy)-2-hydroxypropoxy](hydroxy)phosphoryl}-l-serine									0.345127	0.00172289	0.004329	0.0225939	0.0448485	1.77533	SMF：SMS	0.171642	down
neg-5.328_569.27342	677733	1.69418e+06	595430	414021	618387	816705	1.43215e+06	3.43024e+06	1.95754e+06	1.92124e+06	991568	1.71891e+06	569.273	5.328	o-[{(2r)-3-[(4z,7z,10z,13z,16z,19z)-4,7,10,13,16,19-docosahexaenoyloxy]-2-hydroxypropoxy}(hydroxy)phosphoryl]-l-serine									0.420591	0.00567725	0.00865801	0.0529876	0.0654722	1.54416	SMF：SMS	0.11735	down
neg-5.418_543.26011	836428	2.95126e+06	969176	764428	800882	1.01803e+06	2.39147e+06	8.55333e+06	6.15604e+06	3.45124e+06	2.08165e+06	3.33578e+06	543.26	5.418	o-(hydroxy{(2r)-2-hydroxy-3-[(5z,8z,11z,14z,17z)-5,8,11,14,17-icosapentaenoyloxy]propoxy}phosphoryl)-l-serine									0.282647	0.00197491	0.00865801	0.0249513	0.0654722	1.65194	SMF：SMS	0.0845781	down
pos-5.419_543.25861	1.33114e+06	3.98854e+06	1.27586e+06	859887	1.09196e+06	1.53905e+06	3.54687e+06	1.21311e+07	8.13391e+06	4.34151e+06	2.83018e+06	4.20757e+06	543.259	5.419	o-(hydroxy{(2r)-2-hydroxy-3-[(5z,8z,11z,14z,17z)-5,8,11,14,17-icosapentaenoyloxy]propoxy}phosphoryl)-l-serine									0.286619	0.00243598	0.00865801	0.0244299	0.0524865	1.70216	SMF：SMS	0.0370921	down
neg-5.511_541.33829	1.53669e+06	678447	520084	232447	391171	456040	733807	2.54691e+06	1.39961e+06	2.70881e+06	1.19134e+06	1.59323e+06	541.338	5.511	o-(hydroxy{(2r)-2-hydroxy-3-[(2-methoxyoctadecyl)oxy]propoxy}phosphoryl)-l-serine									0.374975	0.00911764	0.0151515	0.0710216	0.0934343	1.36016	SMF：SMS	0.0604017	down
neg-5.664_541.33837	8.31531e+06	2.54476e+06	4.23432e+06	2.04952e+06	3.05873e+06	3.33598e+06	5.66665e+06	1.71708e+07	1.02364e+07	1.85644e+07	9.5401e+06	1.10247e+07	541.338	5.664	o-(hydroxy{(2r)-2-hydroxy-3-[(2-methoxyoctadecyl)oxy]propoxy}phosphoryl)-l-serine									0.326006	0.00150672	0.004329	0.02168	0.0448485	1.49944	SMF：SMS	0.0484094	down
neg-6.107_555.35403	1.07624e+06	307927	1.00836e+06	388191	603991	601446	1.0547e+06	5.74916e+06	2.97662e+06	5.61308e+06	1.73594e+06	3.36657e+06	555.354	6.107	o-(hydroxy{(2r)-2-hydroxy-3-[(2-methoxynonadecyl)oxy]propoxy}phosphoryl)-l-serine									0.194484	0.0011383	0.004329	0.0203324	0.0448485	1.60568	SMF：SMS	0.121566	down
neg-6.609_569.36984	4.08284e+06	1.50491e+06	4.85505e+06	1.68522e+06	2.77164e+06	2.72266e+06	5.23643e+06	2.32343e+07	9.79057e+06	2.13032e+07	5.73381e+06	1.18994e+07	569.37	6.609	o-(hydroxy{(2r)-2-hydroxy-3-[(2-methoxyicosyl)oxy]propoxy}phosphoryl)-l-serine									0.228275	0.0016615	0.0021645	0.0224521	0.0386625	1.68395	SMF：SMS	0.084022	down
pos-4.708_925.50139	1.49901e+06	589559	877295	1.6218e+06	136571	237748	209936	584406	80540.4	33309.6	143360	19495.9	925.501	4.708	nystatin	Organic oxygen compounds	Organooxygen compounds	HMDB0014784	C06572					4.63283	0.0217646	0.025974	0.0902045	0.100474	1.27539	SMF：SMS	0.104827	up
pos-3.945_222.17262	569838	610745	623285	170846	447789	452223	1.43884e+06	2.14794e+06	1.41773e+06	2.17252e+06	979094	1.82212e+06	222.173	3.945	noruron				C19111					0.288099	0.000499749	0.0021645	0.0205436	0.0374106	1.88435	SMF：SMS	0.0717088	down
pos-3.187_99.06817	3.84411e+06	394852	1.01211e+06	1.05527e+06	808072	9.68827e+06	453903	97439.6	454253	909040	652110	131894	99.0682	3.187	n-methyl-2-pyrrolidone									6.22635	0.0330768	0.0411255	0.12049	0.134167	1.38487	SMF：SMS	0.138439	up
pos-8.279_353.32812	208770	182894	891337	548523	428242	396775	1.49159e+06	1.2282e+06	2.37814e+06	1.70861e+06	923444	1.38575e+06	353.328	8.279	n-gondoylethanolamine									0.291424	0.0014589	0.0021645	0.0205436	0.0374106	1.34875	SMF：SMS	0.119233	down
neg-0.796_325.10098	1.94491e+06	1.48512e+06	2.0132e+06	1.68582e+06	1.79627e+06	675840	4.68895e+06	4.33203e+06	2.21788e+06	3.47482e+06	1.98339e+06	4.36589e+06	325.101	0.796	n-glycolylneuraminicacid									0.455832	0.00585854	0.004329	0.0537119	0.0448485	1.52296	SMF：SMS	0.151321	down
pos-4.353_128.06221	356392	149616	322726	223875	233599	182355	418776	537929	1.6782e+06	527019	506485	1.71625e+06	128.062	4.353	naphthalene	Benzenoids	Naphthalenes	HMDB0029751	C00829	Metabolism|Metabolism|Metabolism|Metabolism|Metabolism|Drug Development	Xenobiotics biodegradation and metabolism|Xenobiotics biodegradation and metabolism|Global and overview maps|Global and overview maps|Global and overview maps|Skeleton-based classification	Naphthalene degradation|Metabolism of xenobiotics by cytochrome P450|Metabolic pathways|Microbial metabolism in diverse environments|Degradation of aromatic compounds|Naphthalene family	map00626|map00980|map01100|map01120|map01220|map07114	0.272731	0.00495195	0.0021645	0.0368887	0.0374106	1.73818	SMF：SMS	0.0983937	down
pos-4.291_173.0681	832420	555184	1.02001e+06	915997	766072	701244	1.9566e+06	2.48855e+06	2.59997e+06	2.05256e+06	616786	1.27988e+06	173.068	4.291	n-acetyl-l-glutamate5-semialdehyde									0.435762	0.0183832	0.0411255	0.0820243	0.134167	1.5823	SMF：SMS	0.10768	down
pos-3.671_224.18826	229588	194532	449375	88344.4	170950	250266	512649	561209	1.10503e+06	480930	381379	1.20167e+06	224.188	3.671	n,n'-dicyclohexylurea									0.325972	0.00292853	0.004329	0.0266299	0.0374106	1.42658	SMF：SMS	0.122119	down
pos-6.13_600.26828	1.85102e+06	2.90652e+06	1.07926e+06	1.8094e+06	1.14021e+06	2.07582e+06	4.65577e+06	1.08493e+07	6.7794e+06	3.54621e+06	3.77133e+06	4.22345e+06	600.268	6.13	n-(ammonioacetyl)tyrosyltyrosylprolylthreonine									0.321126	0.000790136	0.0021645	0.0205436	0.0374106	1.66494	SMF：SMS	0.0778402	down
pos-5.209_268.15675	1.05576e+06	607734	947726	772121	811969	873071	2.03135e+06	3.35962e+06	2.18226e+06	2.59391e+06	1.03725e+06	2.44084e+06	268.157	5.209	michler's ketone				C19266					0.37144	0.00105749	0.004329	0.0205436	0.0374106	1.88385	SMF：SMS	0.0536562	down
pos-5.329_425.34943	2.14378e+06	1.83356e+06	3.89749e+06	1.26526e+06	1.81082e+06	3.67116e+06	5.49949e+06	9.57479e+06	4.42245e+06	7.74853e+06	3.12071e+06	6.8736e+06	425.349	5.329	mfcd22416941									0.392649	0.00302484	0.00865801	0.0269387	0.0524865	1.57228	SMF：SMS	0.0580879	down
neg-5.559_344.29273	224813	177959	304944	137901	179462	453008	536679	1.12544e+06	341231	2.84231e+06	280450	2.083e+06	344.293	5.559	mfcd00273074									0.20503	0.0192029	0.0151515	0.111765	0.0934343	1.50138	SMF：SMS	0.0409557	down
pos-5.599_505.3519	1.63343e+06	740701	1.21984e+06	441910	773577	1.02931e+06	3.35836e+06	9.18573e+06	1.20307e+07	1.24984e+07	2.86059e+06	9.92393e+06	505.352	5.599	mfcd00270917									0.117108	0.000139646	0.0021645	0.0205436	0.0374106	2.06391	SMF：SMS	0.225371	down
pos-5.696_505.35187	1.29504e+06	613994	1.23101e+06	351009	619131	900686	2.65218e+06	7.03406e+06	1.29781e+07	1.13422e+07	2.5917e+06	6.09729e+06	505.352	5.696	mfcd00270917									0.117363	0.00021997	0.0021645	0.0205436	0.0374106	2.07799	SMF：SMS	0.0618473	down
pos-5.799_505.35191	2.07242e+06	936532	2.29244e+06	681522	1.05251e+06	1.52756e+06	3.55421e+06	1.38317e+07	2.94331e+07	1.25478e+07	4.50871e+06	1.25571e+07	505.352	5.799	mfcd00270917									0.112033	0.000547629	0.0021645	0.0205436	0.0374106	1.99864	SMF：SMS	0.135998	down
pos-6.6_280.20281	99943.4	168638	231471	94192.9	83654.8	148182	663662	944583	2.58249e+06	688315	273643	701448	280.203	6.6	methyl(2e_6e)-(10r_11s)-10_11-epoxy-3_7_11-trimethyltrideca-2_6-dienoate									0.141111	0.000787894	0.0021645	0.0205436	0.0374106	2.10151	SMF：SMS	0.0552417	down
neg-7.552_304.24029	648795	203469	623537	165332	356877	490220	1.16554e+06	5.69027e+06	4.43301e+06	4.8281e+06	1.30008e+06	3.55824e+06	304.24	7.552	mesterolone	Lipids and lipid-like molecules	Steroids and steroid derivatives	HMDB0006036	D04947					0.118627	0.000236078	0.0021645	0.0144672	0.0386625	2.04414	SMF：SMS	0.119346	down
neg-7.547_452.17149	591063	356456	850676	344990	463654	633636	865950	2.648e+06	1.80512e+06	2.44016e+06	1.28179e+06	1.78917e+06	452.171	7.547	merimepodib									0.299207	0.000354584	0.0021645	0.0153062	0.0386625	1.97497	SMF：SMS	0.160102	down
neg-7.195_620.29694	4.03834e+07	8.60153e+07	2.61168e+07	2.65033e+07	3.61597e+07	5.06345e+07	9.76717e+07	2.52452e+08	1.15087e+08	1.08986e+08	6.04872e+07	1.19713e+08	620.297	7.195	lysophosphatidylinositol									0.352351	0.00269336	0.004329	0.0320726	0.0448485	1.43678	SMF：SMS	0.215889	down
pos-7.197_620.29454	4.54637e+07	1.14036e+08	2.28043e+07	2.3384e+07	2.99065e+07	4.6508e+07	8.45946e+07	2.27413e+08	1.0883e+08	1.08802e+08	5.45886e+07	1.02748e+08	620.295	7.197	lysophosphatidylinositol									0.410643	0.0118739	0.0411255	0.0633188	0.134167	1.37486	SMF：SMS	0.0729833	down
neg-5.29_525.28572	644166	786988	394824	338945	315062	495123	838413	2.79882e+06	1.132e+06	1.27675e+06	1.09296e+06	1.18776e+06	525.286	5.29	lysophosphatidylethanolamine (22:6(4z,7z,10z,13z,16z,19z)/0:0)									0.357297	0.00119453	0.0021645	0.0206256	0.0386625	1.85297	SMF：SMS	0.0607815	down
pos-5.294_525.28429	1.16327e+06	1.16406e+06	471709	458067	484201	818799	1.05828e+06	4.34397e+06	1.68203e+06	1.94486e+06	1.78307e+06	1.81623e+06	525.284	5.294	lysophosphatidylethanolamine (22:6(4z,7z,10z,13z,16z,19z)/0:0)									0.361098	0.00325967	0.00865801	0.02807	0.0524865	1.84089	SMF：SMS	0.111895	down
pos-6.155_507.36745	1.95689e+08	6.13671e+07	1.66779e+08	6.49928e+07	1.00898e+08	1.43403e+08	2.77588e+08	1.08138e+09	2.68753e+09	1.29658e+09	3.65056e+08	8.86277e+08	507.367	6.155	lysopc(p-18:0)	Lipids and lipid-like molecules	Glycerophospholipids	HMDB0013122	C04230	Metabolism|Human Diseases	Lipid metabolism|Cancer: overview	Glycerophospholipid metabolism|Choline metabolism in cancer	map00564|map05231	0.111174	0.00093612	0.0021645	0.0205436	0.0374106	1.9578	SMF：SMS	0.0383742	down
pos-5.53_569.34668	3.11163e+06	2.26417e+06	878033	1.21322e+06	1.74286e+06	1.93459e+06	2.60961e+06	7.30825e+06	3.38548e+06	3.96791e+06	2.32335e+06	3.65485e+06	569.347	5.53	lysopc(22:5(7z,10z,13z,16z,19z))	Lipids and lipid-like molecules	Glycerophospholipids	HMDB0010403	C04230	Metabolism|Human Diseases	Lipid metabolism|Cancer: overview	Glycerophospholipid metabolism|Choline metabolism in cancer	map00564|map05231	0.479344	0.0133002	0.00865801	0.0679285	0.0524865	1.37484	SMF：SMS	0.0496713	down
pos-5.736_569.34669	1.67125e+07	1.50246e+07	3.69369e+06	5.70216e+06	7.5787e+06	8.85622e+06	1.50356e+07	3.1147e+07	1.29921e+07	2.64375e+07	1.14157e+07	2.25955e+07	569.347	5.736	lysopc(22:5(7z,10z,13z,16z,19z))	Lipids and lipid-like molecules	Glycerophospholipids	HMDB0010403	C04230	Metabolism|Human Diseases	Lipid metabolism|Cancer: overview	Glycerophospholipid metabolism|Choline metabolism in cancer	map00564|map05231	0.481243	0.0222093	0.0411255	0.0917357	0.134167	1.42913	SMF：SMS	0.043296	down
pos-5.97_571.36231	5.04493e+06	5.06785e+06	1.36856e+06	1.86193e+06	2.67297e+06	3.59225e+06	4.36574e+06	1.21566e+07	5.83526e+06	7.79163e+06	4.00194e+06	9.54394e+06	571.362	5.97	lysopc(22:4(7z,10z,13z,16z))	Lipids and lipid-like molecules	Glycerophospholipids	HMDB0010401	C04230	Metabolism|Human Diseases	Lipid metabolism|Cancer: overview	Glycerophospholipid metabolism|Choline metabolism in cancer	map00564|map05231	0.448757	0.0153101	0.025974	0.0730149	0.100474	1.49206	SMF：SMS	0.054423	down
pos-5.033_541.31544	7.94425e+07	6.07776e+07	2.8745e+07	6.5622e+07	5.81206e+07	7.20087e+07	1.50324e+08	2.90033e+08	1.42521e+08	1.3259e+08	5.97061e+07	1.66054e+08	541.315	5.033	lysopc(20:5(5z,8z,11z,14z,17z))	Lipids and lipid-like molecules	Glycerophospholipids	HMDB0010397	C04230	Metabolism|Human Diseases	Lipid metabolism|Cancer: overview	Glycerophospholipid metabolism|Choline metabolism in cancer	map00564|map05231	0.387489	0.00658396	0.025974	0.0439592	0.100474	1.57317	SMF：SMS	0.0458757	down
pos-4.801_515.29997	1.36018e+06	614133	369693	758038	662865	955257	1.3532e+06	2.51036e+06	1.89601e+06	1.75626e+06	1.17823e+06	1.54081e+06	515.3	4.801	lysopc(18:4(6z,9z,12z,15z))	Lipids and lipid-like molecules	Glycerophospholipids	HMDB0010389						0.461184	0.00416215	0.00865801	0.0331476	0.0524865	1.61908	SMF：SMS	0.124097	down
pos-5.676_515.29987	1.14576e+06	1.34116e+06	434178	352822	616895	966845	1.82461e+06	2.49895e+06	1.42091e+06	2.24013e+06	1.90757e+06	2.33992e+06	515.3	5.676	lysopc(18:4(6z,9z,12z,15z))	Lipids and lipid-like molecules	Glycerophospholipids	HMDB0010389						0.397125	0.00433429	0.0021645	0.0337686	0.0374106	1.90543	SMF：SMS	0.0429146	down
pos-5.96_481.35198	3.27457e+07	9.4301e+06	2.13523e+07	8.30618e+06	1.57804e+07	1.79117e+07	4.33333e+07	1.19148e+08	1.57863e+08	1.66575e+08	3.98715e+07	1.01796e+08	481.352	5.96	lyso-paf-c16									0.167879	0.000417714	0.0021645	0.0205436	0.0374106	1.96627	SMF：SMS	0.0430061	down
pos-7.502_481.35332	1.75089e+06	741106	1.83969e+06	972424	1.26103e+06	2.29545e+06	1.34952e+06	5.29391e+06	1.27087e+07	3.57156e+06	5.20078e+06	4.48281e+06	481.353	7.502	lyso-paf-c16									0.271736	0.00907852	0.0151515	0.053508	0.0714202	1.71035	SMF：SMS	0.118464	down
pos-4.263_279.25532	250867	309088	697200	350416	510339	415817	574256	1.62941e+06	2.07992e+06	1.7051e+06	506991	887583	279.255	4.263	linoleamide	Lipids and lipid-like molecules	Fatty Acyls	HMDB0062656						0.343172	0.00860617	0.0151515	0.0520428	0.0714202	1.4597	SMF：SMS	0.148935	down
neg-6.147_625.30545	3.63648e+06	1.2842e+06	3.84821e+06	1.73221e+06	2.69576e+06	3.29516e+06	6.26178e+06	1.86229e+07	4.0221e+07	2.53017e+07	8.80818e+06	1.70898e+07	625.305	6.147	leukotrienec4									0.141799	0.000415255	0.0021645	0.0162627	0.0386625	1.89245	SMF：SMS	0.23121	down
neg-4.609_984.49435	9.74439e+06	7.52319e+06	1.38066e+07	3.29919e+07	3.57435e+06	4.59755e+06	3.1132e+06	8.76489e+06	1.65873e+06	1.09288e+06	3.78943e+06	1.00591e+06	984.494	4.609	lanatoside c				C13470					3.71881	0.0182631	0.025974	0.106896	0.131907	1.15737	SMF：SMS	0.0538482	up
pos-4.973_467.29985	2.05374e+06	412519	365578	767065	357420	373360	545790	1.46945e+06	2.97877e+06	2.09724e+06	860021	3.02436e+06	467.3	4.973	l-alpha-lysophosphatidylcholine									0.394481	0.0314811	0.025974	0.116507	0.100474	1.52691	SMF：SMS	0.0523997	down
pos-0.848_268.0799	3.31127e+06	3.25284e+06	7.05939e+06	3.0958e+06	6.78432e+06	4.49291e+06	1.03299e+07	8.63863e+06	2.7597e+06	1.62181e+07	1.3933e+07	1.14481e+07	268.08	0.848	inosine	Nucleosides, nucleotides, and analogues	Purine nucleosides	HMDB0000195	C00294	Metabolism|Metabolism|Environmental Information Processing	Nucleotide metabolism|Global and overview maps|Membrane transport	Purine metabolism|Metabolic pathways|ABC transporters	map00230|map01100|map02010	0.442092	0.0373375	0.0649351	0.13036	0.183368	1.40226	SMF：SMS	0.0693381	down
pos-0.852_115.06208	1.18054e+06	979881	2.53002e+06	1.0926e+06	2.10656e+06	1.26834e+06	3.25127e+06	3.77495e+06	941122	5.66298e+06	4.42272e+06	3.02646e+06	115.062	0.852	inosine	Nucleosides, nucleotides, and analogues	Purine nucleosides	HMDB0000195	C00294	Metabolism|Metabolism|Environmental Information Processing	Nucleotide metabolism|Global and overview maps|Membrane transport	Purine metabolism|Metabolic pathways|ABC transporters	map00230|map01100|map02010	0.434448	0.0318515	0.0649351	0.117406	0.183368	1.3364	SMF：SMS	0.14516	down
pos-4.788_586.38518	969619	1.34127e+06	1.46395e+06	918547	1.03122e+06	1.13439e+06	591565	101036	290301	221708	968495	143329	586.385	4.788	ilexolide a				C08957					2.96102	0.0100237	0.004329	0.0573422	0.0374106	1.79153	SMF：SMS	0.0809994	up
neg-5.323_342.27707	596795	287860	973411	401576	484916	890828	1.28744e+06	2.15171e+06	955623	4.84268e+06	839171	2.52168e+06	342.277	5.323	icosanedioic acid									0.288562	0.00750422	0.0151515	0.0637244	0.0934343	1.34992	SMF：SMS	0.104006	down
pos-4.599_198.12499	1.63294e+06	979072	3.06643e+06	675007	966736	1.42606e+06	3.92503e+06	8.57509e+06	3.29022e+06	5.00992e+06	2.65741e+06	8.17e+06	198.125	4.599	hercynine	Organic acids and derivatives	Carboxylic acids and derivatives	HMDB0029422	C05575	Metabolism|Metabolism	Amino acid metabolism|Global and overview maps	Histidine metabolism|Metabolic pathways	map00340|map01100	0.276538	0.00115879	0.004329	0.0205436	0.0374106	1.96861	SMF：SMS	0.121032	down
neg-1.316_363.05843	2.9205e+06	3.20614e+06	3.20657e+06	1.72658e+06	3.36895e+06	1.82663e+06	1.50089e+06	1.66967e+06	1.591e+06	535241	958732	1.44907e+06	363.058	1.316	guanosine monophosphate (gmp)									2.10983	0.00625064	0.0021645	0.0553475	0.0386625	1.99422	SMF：SMS	0.0768881	up
neg-0.853_283.09162	858266	376758	1.59016e+06	795332	1.42064e+06	899290	2.69453e+06	1.95385e+06	980052	3.22962e+06	2.8803e+06	1.99943e+06	283.092	0.853	guanosine	Nucleosides, nucleotides, and analogues	Purine nucleosides	HMDB0000133	C00387	Metabolism|Metabolism|Environmental Information Processing	Nucleotide metabolism|Global and overview maps|Membrane transport	Purine metabolism|Metabolic pathways|ABC transporters	map00230|map01100|map02010	0.432417	0.0101798	0.00865801	0.0746084	0.0654722	1.4772	SMF：SMS	0.0741984	down
pos-5.607_453.28449	1.50648e+06	485348	752418	295947	536513	622854	1.23187e+06	3.30864e+06	1.17791e+06	2.65359e+06	1.82966e+06	2.94374e+06	453.284	5.607	glycerophospho-n-palmitoyl ethanolamine									0.319469	0.0021006	0.00865801	0.0223545	0.0524865	1.88769	SMF：SMS	0.0440559	down
neg-5.328_501.28613	3.0031e+07	7.37384e+07	2.62141e+07	1.9995e+07	2.68667e+07	3.58653e+07	6.33388e+07	1.59269e+08	9.12736e+07	9.00993e+07	4.44597e+07	8.36725e+07	501.286	5.328	fexofenadine	Benzenoids	Benzene and substituted derivatives	HMDB0005030	C06999	Organismal Systems	Digestive system	Bile secretion	map04976	0.399747	0.00403264	0.00865801	0.0405613	0.0654722	1.56979	SMF：SMS	0.0847544	down
pos-1.452_330.03319	725067	1.03917e+06	808713	1.43098e+06	4.0953e+06	1.40354e+06	86048.5	66439.8	620939	223275	518540	75126.9	330.033	1.452	fenarimol	Benzenoids	Benzene and substituted derivatives	HMDB0040599	C11226					5.97519	0.00287718	0.0021645	0.026447	0.0374106	1.88274	SMF：SMS	0.297791	up
pos-4.791_885.52166	2.12076e+06	2.26791e+06	4.04884e+06	5.34206e+06	2.89182e+06	2.82867e+06	1.0955e+07	3.25812e+07	2.14057e+07	1.17731e+07	2.90901e+06	1.59896e+07	885.522	4.791	emamectin b1a									0.203946	0.00660973	0.00865801	0.0440107	0.0524865	1.61153	SMF：SMS	0.0428217	down
pos-4.87_507.33299	223900	278077	498403	58512	589726	216205	642911	644171	1.5661e+06	804201	472196	1.2241e+06	507.333	4.87	elacytarabine									0.348325	0.0145624	0.00865801	0.0706941	0.0524865	1.42022	SMF：SMS	0.0770451	down
pos-6.668_507.33098	6.51574e+06	6.78517e+06	8.00244e+06	2.91472e+06	4.61869e+06	6.84814e+06	7.63096e+06	3.01631e+07	1.82726e+07	2.26899e+07	2.04625e+07	1.79429e+07	507.331	6.668	elacytarabine									0.304577	0.000826799	0.004329	0.0205436	0.0374106	2.14092	SMF：SMS	0.072126	down
pos-6.823_507.33098	1.91515e+07	2.046e+07	1.14671e+07	7.64706e+06	1.02048e+07	1.44741e+07	1.97188e+07	5.96535e+07	3.85542e+07	3.32264e+07	3.76444e+07	3.53513e+07	507.331	6.823	elacytarabine									0.372095	0.00086117	0.004329	0.0205436	0.0374106	1.97364	SMF：SMS	0.0673479	down
pos-7.021_302.22355	7.07746e+06	2.12744e+06	6.18572e+06	2.25105e+06	2.58725e+06	5.21201e+06	8.3941e+06	3.91604e+07	5.41387e+07	3.24718e+07	2.22256e+07	2.80552e+07	302.224	7.021	eicosapentaenoic acid	Lipids and lipid-like molecules	Fatty Acyls	HMDB0001999	C06428	Metabolism	Lipid metabolism	Biosynthesis of unsaturated fatty acids	map01040	0.137932	0.000218239	0.0021645	0.0205436	0.0374106	2.00087	SMF：SMS	0.102724	down
pos-7.444_308.23416	1.65067e+06	1.95049e+06	2.14781e+06	2.28905e+06	2.04457e+06	2.22046e+06	3.96774e+06	4.37187e+06	5.53076e+06	6.08295e+06	2.25707e+06	3.59316e+06	308.234	7.444	eicosapentaenoic acid	Lipids and lipid-like molecules	Fatty Acyls	HMDB0001999	C06428	Metabolism	Lipid metabolism	Biosynthesis of unsaturated fatty acids	map01040	0.476797	0.00357343	0.004329	0.0300223	0.0374106	1.79928	SMF：SMS	0.063387	down
pos-4.263_168.09336	341003	238195	416670	531040	317763	206375	673379	1.27765e+06	541537	734423	265488	653275	168.093	4.263	dv5460000									0.494734	0.0295845	0.025974	0.11109	0.100474	1.19118	SMF：SMS	0.124768	down
pos-4.727_299.28148	5.71988e+06	1.01373e+07	1.5035e+07	6.91474e+06	7.94283e+06	7.90305e+06	1.07904e+07	3.35885e+07	1.38701e+07	2.65444e+07	9.99104e+06	2.24003e+07	299.281	4.727	d-sphingosine	Organic nitrogen compounds	Organonitrogen compounds	HMDB0000252	C00319	Metabolism|Metabolism|Environmental Information Processing|Cellular Processes|Cellular Processes	Lipid metabolism|Global and overview maps|Signal transduction|Cell growth and death|Cell growth and death	Sphingolipid metabolism|Metabolic pathways|Sphingolipid signaling pathway|Apoptosis|Necroptosis	map00600|map01100|map04071|map04210|map04217	0.457848	0.0167423	0.025974	0.0774214	0.100474	1.46549	SMF：SMS	0.131497	down
pos-5.333_360.26518	356367	659278	233175	130374	236046	368599	555450	1.53656e+06	944302	793627	460501	857618	360.265	5.333	drostanolone propionate									0.385357	0.00589521	0.00865801	0.0410359	0.0524865	1.58051	SMF：SMS	0.0370186	down
pos-9.562_281.27068	1.21503e+06	839159	687082	1.02478e+06	2.2942e+06	1.55742e+06	344342	559360	329686	500530	1.1029e+06	219755	281.271	9.562	dodemorph				C18786					2.49222	0.0078345	0.0151515	0.0490814	0.0714202	1.23685	SMF：SMS	0.0963232	up
pos-6.082_345.26564	132789	109377	1.43339e+06	380879	507408	351681	919984	800761	2.21442e+06	1.21526e+06	1.55911e+06	566135	345.266	6.082	docosahexaenoic acid	Lipids and lipid-like molecules	Fatty Acyls	HMDB0002183	C06429	Metabolism	Lipid metabolism	Biosynthesis of unsaturated fatty acids	map01040	0.400723	0.0267898	0.025974	0.102652	0.100474	1.06563	SMF：SMS	0.0817715	down
pos-7.388_328.23908	2.48248e+06	586341	991081	331244	652658	1.08461e+06	1.578e+06	9.80731e+06	3.15995e+06	6.75683e+06	5.13441e+06	5.89845e+06	328.239	7.388	docosahexaenoic acid	Lipids and lipid-like molecules	Fatty Acyls	HMDB0002183	C06429	Metabolism	Lipid metabolism	Biosynthesis of unsaturated fatty acids	map01040	0.189529	0.00119274	0.004329	0.0205436	0.0374106	1.92248	SMF：SMS	0.135521	down
neg-0.853_134.02142	1.03917e+07	6.84197e+06	6.80311e+06	3.20559e+07	5.27205e+07	1.20853e+07	8.77608e+06	4.70275e+06	2.40321e+06	3.78682e+06	4.33234e+06	3.86436e+06	134.021	0.853	dl-malic acid									4.33864	0.0145473	0.00865801	0.0937327	0.0654722	1.54274	SMF：SMS	0.23595	up
neg-1.34_90.03165	3.69855e+06	2.65951e+06	2.7246e+06	5.60232e+06	8.92879e+06	3.63879e+06	2.08632e+06	1.62568e+06	2.34894e+06	2.16347e+06	2.00826e+06	1.03346e+06	90.0316	1.34	dl-lactic acid									2.41898	0.00605574	0.0021645	0.0545544	0.0386625	1.71702	SMF：SMS	0.120257	up
neg-4.718_780.43037	602648	1.02206e+06	991551	2.39943e+06	497205	579974	618478	71978.9	81500.1	216817	504460	110566	780.43	4.718	digoxin	Lipids and lipid-like molecules	Steroids and steroid derivatives	HMDB0001917	C06956	Organismal Systems	Digestive system	Bile secretion	map04976	3.79902	0.00848284	0.025974	0.0665775	0.131907	1.48057	SMF：SMS	0.0974839	up
pos-4.109_764.43293	85956.5	105186	121489	64437.2	552739	313713	1.05581e+06	140292	2.40829e+06	1.47202e+06	256910	1.18964e+06	764.433	4.109	digitoxin	Lipids and lipid-like molecules	Steroids and steroid derivatives	HMDB0015468	C06955					0.190637	0.0200879	0.025974	0.0860354	0.100474	1.39753	SMF：SMS	0.0911141	down
pos-4.545_764.43284	8.62591e+06	7.87737e+06	9.11394e+06	6.85734e+06	5.27921e+06	8.30879e+06	4.67878e+06	295425	1.10289e+06	574499	5.7019e+06	439683	764.433	4.545	digitoxin	Lipids and lipid-like molecules	Steroids and steroid derivatives	HMDB0015468	C06955					3.60056	0.0132756	0.004329	0.0679285	0.0374106	1.76953	SMF：SMS	0.0441576	up
neg-4.129_796.42567	450253	242153	563138	1.52709e+06	123692	235382	110788	116135	10351.1	31332	147376	9597.56	796.426	4.129	diginatin				C08861					7.38219	0.00679779	0.004329	0.0586876	0.0448485	1.48431	SMF：SMS	0.109395	up
pos-4.555_309.26579	1.95389e+06	1.28053e+06	2.60882e+06	1.10973e+06	2.00785e+06	1.60219e+06	4.14263e+06	8.45099e+06	5.25075e+06	1.10985e+07	1.94666e+06	6.62422e+06	309.266	4.555	dicyclomine	Organic acids and derivatives	Carboxylic acids and derivatives	HMDB0014942	C06951					0.281577	0.00362935	0.0151515	0.0302901	0.0714202	1.78162	SMF：SMS	0.0304656	down
neg-4.539_810.44152	7.99339e+06	9.06723e+06	1.1638e+07	9.13923e+06	6.79802e+06	8.4833e+06	5.51854e+06	430962	1.33579e+06	811491	6.45798e+06	508597	810.442	4.539	dianoside a				C08941					3.52638	0.0125589	0.0021645	0.0848711	0.0386625	1.62971	SMF：SMS	0.0729237	up
pos-3.681_257.17735	189401	229728	1.32192e+06	208084	128975	633084	1.64228e+06	3.44341e+06	1.32239e+06	2.01363e+06	564340	3.34755e+06	257.177	3.681	dextrorphan	Alkaloids and derivatives	Morphinans	HMDB0060552						0.219822	0.0040016	0.00865801	0.0323286	0.0524865	1.62426	SMF：SMS	0.0772146	down
neg-0.849_192.06341	657349	329744	385669	9.10447e+06	2.29206e+07	4.05187e+06	377528	492135	139375	293606	380167	285031	192.063	0.849	d-(-)-quinic acid	Organic oxygen compounds	Organooxygen compounds	HMDB0003072	C00296	Metabolism|Metabolism	Amino acid metabolism|Global and overview maps	Phenylalanine, tyrosine and tryptophan biosynthesis|Metabolic pathways	map00400|map01100	19.0309	0.0479127	0.025974	0.199339	0.131907	1.24704	SMF：SMS	0.135599	up
pos-3.056_111.04295	958141	82600.8	174584	392653	718588	628909	1.08154e+06	1.16883e+06	662393	1.65715e+06	774599	1.4005e+06	111.043	3.056	cytosine	Organoheterocyclic compounds	Diazines	HMDB0000630	C00380	Metabolism|Metabolism	Nucleotide metabolism|Global and overview maps	Pyrimidine metabolism|Metabolic pathways	map00240|map01100	0.438172	0.0382496	0.0151515	0.132595	0.0714202	1.07724	SMF：SMS	0.0766524	down
pos-3.586_225.12602	923466	765302	1.96166e+06	432399	1.03664e+06	512937	1.16931e+06	3.11195e+06	1.5009e+06	2.95214e+06	1.01256e+06	1.88227e+06	225.126	3.586	cyprodinil	Benzenoids	Benzene and substituted derivatives	HMDB0034853	C10914					0.484336	0.0265811	0.0411255	0.102497	0.134167	1.63795	SMF：SMS	0.100628	down
pos-5.38_183.06543	2.11504e+06	1.66678e+06	416012	738351	869133	1.81538e+06	1.84998e+06	5.67691e+06	2.82927e+06	4.40064e+06	1.68244e+06	4.05251e+06	183.065	5.38	cholinephosphate									0.371891	0.0105131	0.0151515	0.0592131	0.0714202	1.38949	SMF：SMS	0.145302	down
pos-5.737_183.06538	1.36905e+06	1.08481e+06	360704	575078	463192	1.00029e+06	829677	3.03957e+06	912360	2.02332e+06	1.60912e+06	1.59216e+06	183.065	5.737	cholinephosphate									0.485012	0.0314627	0.0649351	0.116507	0.183368	1.29467	SMF：SMS	0.102626	down
pos-5.885_183.06534	721841	651684	304203	310317	487453	688648	638519	2.36111e+06	822313	1.84202e+06	870565	1.49969e+06	183.065	5.885	cholinephosphate									0.393834	0.0084188	0.0151515	0.0511636	0.0714202	1.43958	SMF：SMS	0.122288	down
pos-5.035_103.09938	359694	834379	386081	915042	795338	1.29012e+06	1.65143e+06	2.84415e+06	1.48336e+06	2.18357e+06	1.25403e+06	1.42273e+06	103.099	5.035	choline									0.422598	0.0049885	0.004329	0.0369512	0.0374106	1.57997	SMF：SMS	0.132323	down
pos-5.889_103.09939	3.41782e+06	1.58142e+06	752888	792982	1.00971e+06	2.14049e+06	1.87228e+06	4.6107e+06	2.30175e+06	4.35187e+06	4.03443e+06	4.27123e+06	103.099	5.889	choline									0.452159	0.0142951	0.0151515	0.0706636	0.0714202	1.31612	SMF：SMS	0.127947	down
pos-6.157_103.09938	1.21094e+06	457133	1.01997e+06	405322	661784	1.31517e+06	2.11773e+06	7.38334e+06	1.4138e+07	9.75615e+06	5.3283e+06	8.4195e+06	103.099	6.157	choline									0.107552	9.51488e-05	0.0021645	0.0205436	0.0374106	2.04	SMF：SMS	0.117236	down
pos-4.264_184.12466	568665	423252	835153	1.30485e+06	573665	412506	1.22518e+06	2.29621e+06	1.34373e+06	1.84363e+06	577195	1.46795e+06	184.125	4.264	chamazulene	Lipids and lipid-like molecules	Prenol lipids	HMDB0036470	C09633					0.470429	0.0164514	0.0151515	0.0766577	0.0714202	1.36152	SMF：SMS	0.0729475	down
pos-4.353_110.03649	440505	307848	380634	557130	1.23891e+06	839575	1.87349e+06	5.09368e+06	2.46164e+06	1.65961e+06	2.98017e+06	1.34642e+06	110.036	4.353	catechol;1_2-dihydroxybenzene									0.244217	0.000595896	0.0021645	0.0205436	0.0374106	1.90845	SMF：SMS	0.0637758	down
pos-4.477_110.03652	639098	738883	559240	2.45651e+06	1.43014e+06	1.35651e+06	6.27477e+06	1.32207e+06	9.26099e+06	2.55018e+06	4.41969e+06	2.91738e+06	110.037	4.477	catechol;1_2-dihydroxybenzene									0.268475	0.00657972	0.0151515	0.0439592	0.0714202	2.056	SMF：SMS	0.198447	down
pos-8.584_398.31702	1.01458e+06	323752	343619	159290	490075	381690	1.15862e+06	2.68026e+06	1.34564e+06	1.95534e+06	736911	2.47e+06	398.317	8.584	calicoferol e									0.262208	0.00148075	0.004329	0.0205436	0.0374106	1.85851	SMF：SMS	0.0881256	down
pos-4.498_285.2659	1.42281e+07	1.19546e+07	2.41821e+07	1.216e+07	1.74915e+07	1.29063e+07	5.09995e+07	1.19459e+08	6.05494e+07	9.10566e+07	1.68874e+07	7.85519e+07	285.266	4.498	c17 sphingosine									0.222567	0.00303141	0.00865801	0.0269387	0.0524865	1.7998	SMF：SMS	0.0490684	down
pos-4.142_152.08321	366435	258901	584041	182371	331248	309130	1.23458e+06	3.22315e+06	717497	1.43813e+06	369677	2.68185e+06	152.083	4.142	bicyclo(3.3.1)nonane-2,6-dione									0.210259	0.00679052	0.004329	0.0449279	0.0374106	1.85634	SMF：SMS	0.0561565	down
pos-4.713_152.0832	302549	417203	886617	243368	434956	420915	3.25994e+06	6.0085e+06	1.45298e+06	3.73361e+06	477388	4.73244e+06	152.083	4.713	bicyclo(3.3.1)nonane-2,6-dione									0.137586	0.003787	0.004329	0.0310738	0.0374106	1.82787	SMF：SMS	0.0711435	down
pos-6.58_192.15078	1.20642e+06	287558	3.8634e+06	141553	1.00867e+06	691174	3.20224e+06	4.79301e+06	3.92316e+06	2.26438e+06	6.31707e+06	1.11064e+07	192.151	6.58	beta-ionone	Lipids and lipid-like molecules	Prenol lipids	HMDB0036565	C12287					0.227764	0.00882906	0.00865801	0.0529645	0.0524865	1.41974	SMF：SMS	0.0439047	down
neg-6.035_505.31727	1.17939e+06	1.42032e+06	1.29707e+06	678592	856651	1.2921e+06	1.08185e+06	6.0057e+06	3.90982e+06	4.67291e+06	4.16962e+06	3.17791e+06	505.317	6.035	bardoxolone methyl									0.292127	0.00374087	0.025974	0.0395463	0.131907	1.74893	SMF：SMS	0.19526	down
neg-6.201_505.3172	884180	1.05421e+06	354758	227792	299028	619372	619799	4.72344e+06	2.39261e+06	1.58395e+06	1.54347e+06	1.33214e+06	505.317	6.201	bardoxolone methyl									0.28202	0.00801326	0.00865801	0.0661416	0.0654722	1.71275	SMF：SMS	0.0936664	down
pos-3.989_267.17277	5.81112e+07	4.28717e+07	6.73418e+07	5.3797e+07	5.25164e+07	7.71283e+07	1.25362e+08	2.37667e+08	1.59781e+08	2.20416e+08	7.35964e+07	1.71663e+08	267.173	3.989	auramine				C19193					0.355864	0.00134837	0.004329	0.0205436	0.0374106	1.83748	SMF：SMS	0.0302464	down
neg-4.998_926.48872	238725	591235	660299	3.51464e+06	294884	496769	92438.4	35067.5	64057.2	71755.6	617096	117272	926.489	4.998	atracurium									5.80999	0.00936112	0.025974	0.071838	0.131907	1.48693	SMF：SMS	0.0827018	up
pos-9.212_332.27035	3.40891e+06	186301	662205	111097	1.70712e+06	872378	2.84914e+06	8.4222e+06	4.95552e+06	4.93134e+06	4.16279e+06	5.26167e+06	332.27	9.212	arachidonic acid ethyl ester									0.227188	0.0112649	0.004329	0.0610055	0.0374106	1.41996	SMF：SMS	0.048329	down
pos-7.548_304.23914	1.08489e+07	5.68871e+06	8.285e+06	2.88177e+06	7.04977e+06	8.24198e+06	1.52716e+07	7.44901e+07	4.32216e+07	5.82966e+07	2.1483e+07	5.16809e+07	304.239	7.548	arachidonic acid	Lipids and lipid-like molecules	Fatty Acyls	HMDB0001043	C00219	Metabolism|Metabolism|Metabolism|Metabolism|Cellular Processes|Cellular Processes|Organismal Systems|Organismal Systems|Organismal Systems|Organismal Systems|Organismal Systems|Organismal Systems|Organismal Systems|Organismal Systems|Organismal Systems|Organismal Systems|Organismal Systems|Organismal Systems|Organismal Systems|Organismal Systems|Human Diseases|Human Diseases|Drug Development	Lipid metabolism|Lipid metabolism|Lipid metabolism|Global and overview maps|Cell growth and death|Cell growth and death|Circulatory system|Immune system|Immune system|Immune system|Nervous system|Nervous system|Nervous system|Sensory system|Sensory system|Endocrine system|Endocrine system|Endocrine system|Endocrine system|Endocrine system|Infectious disease: parasitic|Infectious disease: parasiti…	Arachidonic acid metabolism|Linoleic acid metabolism|Biosynthesis of unsaturated fatty acids|Metabolic pathways|Ferroptosis|Necroptosis|Vascular smooth muscle contraction|Platelet activation|Fc epsilon RI signaling pathway|Fc gamma R-mediated phagocytosis|Retrograde endocannabinoid signaling|Serotonergic synapse|Long-term depression|Phototransduction - fly|Inflammatory mediator regulation of TRP …	map00590|map00591|map01040|map01100|map04216|map04217|map04270|map04611|map04664|map04666|map04723|map04726|map04730|map04745|map04750|map04912|map04913|map04921|map04923|map04925|map05140|map05146|map07034	0.162591	0.000310382	0.0021645	0.0205436	0.0374106	2.16632	SMF：SMS	0.093998	down
pos-3.875_253.15723	1.14509e+07	9.47116e+06	1.62267e+07	8.66724e+06	1.04978e+07	1.26321e+07	2.79896e+07	6.06703e+07	3.257e+07	5.09309e+07	1.73943e+07	4.66073e+07	253.157	3.875	aptazapine									0.291943	0.000725908	0.0021645	0.0205436	0.0374106	1.87119	SMF：SMS	0.0444666	down
pos-6.062_386.20816	471670	413314	992586	536266	459561	832984	1.4017e+06	3.52941e+06	3.96239e+06	1.57738e+06	918059	2.45213e+06	386.208	6.062	anecortave									0.267781	0.00167617	0.004329	0.0205436	0.0374106	1.79648	SMF：SMS	0.0656284	down
pos-6.49_348.2653	1.9375e+06	1.04764e+06	1.36253e+06	538829	1.14276e+06	1.20369e+06	3.2853e+06	8.96555e+06	9.43411e+06	4.32911e+06	2.13862e+06	7.525e+06	348.265	6.49	anacardic acid	Benzenoids	Benzene and substituted derivatives	HMDB0029683	C10759					0.20273	0.000680138	0.0021645	0.0205436	0.0374106	2.17746	SMF：SMS	0.134697	down
pos-4.547_806.44294	3.21473e+06	2.0942e+06	6.16375e+06	4.33447e+06	490035	928477	709931	2.34459e+06	516642	254601	725980	116199	806.443	4.547	alpha-acetyldigitoxin	Lipids and lipid-like molecules	Steroids and steroid derivatives	HMDB0014652						3.69021	0.0350207	0.0649351	0.126064	0.183368	1.19951	SMF：SMS	0.169235	up
pos-4.617_806.44301	4.45986e+06	3.22483e+06	6.49368e+06	1.33294e+07	1.17531e+06	2.03094e+06	990836	3.54211e+06	667829	345878	1.77803e+06	487352	806.443	4.617	alpha-acetyldigitoxin	Lipids and lipid-like molecules	Steroids and steroid derivatives	HMDB0014652						3.93162	0.0187343	0.025974	0.0826339	0.100474	1.30133	SMF：SMS	0.0982797	up
pos-4.162_232.19333	323668	125549	386608	48656.8	104325	173143	391701	446157	681248	1.0409e+06	574562	518353	232.193	4.162	aloperine				C10748					0.318088	0.00650152	0.0021645	0.0437685	0.0374106	1.59137	SMF：SMS	0.0476324	down
neg-0.864_99.01474	1.02173e+06	105117	266682	95866	114279	292299	804243	1.29828e+06	274583	1.0007e+06	911444	434736	99.0147	0.864	allyl isothiocyanate	Organosulfur compounds	Isothiocyanates	HMDB0005843	C19317	Organismal Systems	Sensory system	Inflammatory mediator regulation of TRP channels	map04750	0.401349	0.0259241	0.0649351	0.136271	0.241988	1.32896	SMF：SMS	0.131531	down
pos-7.871_330.25468	567954	152988	419348	100569	224647	271805	731589	4.85262e+06	2.20899e+06	2.94225e+06	2.08252e+06	2.59376e+06	330.255	7.871	all-cis-4,7,10,13,16-docosapentaenoic acid									0.112727	0.000123101	0.0021645	0.0205436	0.0374106	2.13202	SMF：SMS	0.175857	down
pos-6.066_551.39397	539857	284815	860998	183407	516817	314110	1.31022e+06	2.21414e+06	3.98723e+06	3.02514e+06	723475	1.69616e+06	551.394	6.066	aliskiren	Organic acids and derivatives	Carboxylic acids and derivatives	HMDB0015387						0.208392	0.000999342	0.004329	0.0205436	0.0374106	1.77143	SMF：SMS	0.0430505	down
pos-0.85_347.06195	3.60297e+07	2.88666e+07	4.35468e+07	1.51277e+07	4.77634e+07	2.54329e+07	8.11164e+06	1.56881e+07	1.1958e+07	5.47315e+06	4.70218e+06	1.49338e+07	347.062	0.85	adenosine 5'-monophosphate	Nucleosides, nucleotides, and analogues	Purine nucleotides	HMDB0000045	C00020	Metabolism|Metabolism|Metabolism|Metabolism|Metabolism|Metabolism|Metabolism|Metabolism|Human Diseases|Environmental Information Processing|Environmental Information Processing|Environmental Information Processing|Environmental Information Processing|Environmental Information Processing|Environmental Information Processing|Organismal Systems|Organismal Systems|Organismal Systems|Organismal System…	Nucleotide metabolism|Metabolism of terpenoids and polyketides|Chemical structure transformation maps|Chemical structure transformation maps|Chemical structure transformation maps|Global and overview maps|Global and overview maps|Global and overview maps|Drug resistance: antineoplastic|Signal transduction|Signal transduction|Signal transduction|Signal transduction|Signal transduction|Signal trans…	Purine metabolism|Zeatin biosynthesis|Biosynthesis of plant secondary metabolites|Biosynthesis of alkaloids derived from histidine and purine|Biosynthesis of plant hormones|Metabolic pathways|Biosynthesis of secondary metabolites|Biosynthesis of cofactors|Antifolate resistance|cGMP-PKG signaling pathway|cAMP signaling pathway|FoxO signaling pathway|mTOR signaling pathway|PI3K-Akt signaling pathwa…	map00230|map00908|map01060|map01065|map01070|map01100|map01110|map01240|map01523|map04022|map04024|map04068|map04150|map04151|map04152|map04211|map04740|map04742|map04923|map04924|map04925|map04927|map04928|map04934|map05012|map05022|map05032	3.23275	0.0013369	0.004329	0.0205436	0.0374106	2.29726	SMF：SMS	0.0585164	up
pos-0.852_267.09596	1.10705e+07	8.82605e+06	1.88726e+07	7.38482e+06	1.22832e+07	9.26554e+06	2.966e+07	3.46988e+07	3.6379e+07	1.9379e+07	2.38276e+07	3.3432e+07	267.096	0.852	adenosine	Nucleosides, nucleotides, and analogues	Purine nucleosides	HMDB0000050	C00212	Metabolism|Metabolism|Environmental Information Processing|Environmental Information Processing|Environmental Information Processing|Environmental Information Processing|Environmental Information Processing|Organismal Systems|Organismal Systems|Organismal Systems|Human Diseases|Human Diseases|Human Diseases	Nucleotide metabolism|Global and overview maps|Membrane transport|Signal transduction|Signal transduction|Signal transduction|Signaling molecules and interaction|Circulatory system|Endocrine system|Endocrine system|Neurodegenerative disease|Substance dependence|Substance dependence	Purine metabolism|Metabolic pathways|ABC transporters|cGMP-PKG signaling pathway|cAMP signaling pathway|Sphingolipid signaling pathway|Neuroactive ligand-receptor interaction|Vascular smooth muscle contraction|Regulation of lipolysis in adipocytes|Renin secretion|Parkinson disease|Morphine addiction|Alcoholism	map00230|map01100|map02010|map04022|map04024|map04071|map04080|map04270|map04923|map04924|map05012|map05032|map05034	0.381689	0.000204726	0.0021645	0.0205436	0.0374106	1.58046	SMF：SMS	0.0201826	down
neg-7.029_604.44931	239972	66996.3	159648	45112.4	64614.1	107959	372312	1.85613e+06	2.39288e+06	1.83965e+06	729037	1.0115e+06	604.449	7.029	9,19-cyclolanostan-3-yl (2e)-3-(4-hydroxy-3-methoxyphenyl)acrylate									0.0834361	8.10744e-05	0.0021645	0.0144672	0.0386625	1.98596	SMF：SMS	0.121941	down
pos-3.638_281.15209	293171	199546	546891	183076	229071	363927	487246	1.34812e+06	862903	1.06316e+06	445368	823992	281.152	3.638	8-hydroxymirtazapine	Organoheterocyclic compounds	Piperazinoazepines	HMDB0060957						0.360914	0.00194995	0.00865801	0.0217983	0.0524865	1.67967	SMF：SMS	0.0920534	down
pos-5.33_306.25494	598435	242768	689274	195141	382442	805174	1.09305e+06	2.00356e+06	770014	3.12462e+06	760761	1.96907e+06	306.255	5.33	8_11_14-eicosatrienoicacid									0.299682	0.00509321	0.00865801	0.0372737	0.0524865	1.62334	SMF：SMS	0.135823	down
neg-5.932_320.23521	2.08946e+06	196570	607251	94445.4	618916	300105	741613	936903	941951	2.02696e+06	1.97619e+06	3.78457e+06	320.235	5.932	8(s)-hydroxy-(5z,9e,11z,14z)-eicosatetraenoic acid	Lipids and lipid-like molecules	Fatty Acyls	HMDB0004679	C14776	Metabolism|Metabolism|Organismal Systems	Lipid metabolism|Global and overview maps|Endocrine system	Arachidonic acid metabolism|Metabolic pathways|PPAR signaling pathway	map00590|map01100|map03320	0.375353	0.0346755	0.0411255	0.164036	0.179017	1.36019	SMF：SMS	0.0711257	down
neg-0.86_237.08615	447989	292931	1.02985e+06	325431	872438	436345	1.58839e+06	1.25247e+06	512954	2.27439e+06	1.69985e+06	1.45625e+06	237.086	0.86	6-pyruvoyltetrahydropterin	Organoheterocyclic compounds	Pteridines and derivatives	HMDB0001195	C03684	Metabolism|Metabolism|Metabolism	Metabolism of cofactors and vitamins|Global and overview maps|Global and overview maps	Folate biosynthesis|Metabolic pathways|Biosynthesis of cofactors	map00790|map01100|map01240	0.387621	0.00821169	0.00865801	0.0661416	0.0654722	1.39299	SMF：SMS	0.0532352	down
pos-4.264_646.23036	1.1842e+06	971022	1.51107e+06	1.4836e+06	1.16098e+06	884634	2.56135e+06	3.23893e+06	2.38957e+06	2.64712e+06	1.11087e+06	2.62385e+06	646.23	4.264	6,6',11,11'-tetrahydroxy-3,3,3',3',12,12'-hexamethyl-1,2,3,3',12,12'-hexahydro-7h,7'h-1,5'-bipyrano[2,3-c]acridine-7,7'-dione									0.4938	0.00494081	0.025974	0.0368887	0.100474	1.53466	SMF：SMS	0.0729521	down
pos-4.374_210.05219	1.26708e+06	1.08026e+06	2.05176e+06	1.06473e+06	1.07883e+06	288423	1.89581e+06	2.2149e+06	5.77796e+06	2.26935e+06	1.15393e+06	3.128e+06	210.052	4.374	5-hydroxyferulate	Phenylpropanoids and polyketides	Cinnamic acids and derivatives	HMDB0035484	C05619	Metabolism|Metabolism|Metabolism|Metabolism	Biosynthesis of other secondary metabolites|Chemical structure transformation maps|Global and overview maps|Global and overview maps	Phenylpropanoid biosynthesis|Biosynthesis of phenylpropanoids|Metabolic pathways|Biosynthesis of secondary metabolites	map00940|map01061|map01100|map01110	0.415517	0.0277367	0.0151515	0.105287	0.0714202	1.54155	SMF：SMS	0.167886	down
pos-4.288_186.14027	639363	500928	800869	906110	477112	300824	1.54579e+06	2.32412e+06	2.1802e+06	1.64109e+06	503539	1.13324e+06	186.14	4.288	5-ethyl-3,8-dimethyl-1,7-dihydroazulene									0.388638	0.0109182	0.0151515	0.0602708	0.0714202	1.42624	SMF：SMS	0.108362	down
pos-5.018_369.32319	3.15048e+06	1.73882e+06	1.29842e+06	588938	1.70781e+06	1.13506e+06	2.17499e+06	4.50754e+06	8.72573e+06	5.70205e+06	2.10071e+06	6.29666e+06	369.323	5.018	4-(stearoylamino)butanoic acid									0.326001	0.00700178	0.00865801	0.0453812	0.0524865	1.42222	SMF：SMS	0.0509375	down
pos-6.065_431.26619	131046	138370	347056	225713	209366	353800	607809	1.36255e+06	1.47991e+06	747256	413821	988744	431.266	6.065	4-(1-hydroxy-2-{[6-(4-hydroxy-4-phenylbutoxy)hexyl]amino}ethyl)-2-(hydroxymethyl)phenol									0.250951	0.000470673	0.0021645	0.0205436	0.0374106	1.90536	SMF：SMS	0.200308	down
pos-4.304_468.32288	8.32586e+06	1.28708e+07	5.65158e+06	1.28382e+07	3.02868e+07	1.92214e+07	2.98504e+07	3.12606e+07	5.81101e+07	4.23525e+07	9.23955e+06	2.82483e+07	468.323	4.304	3-oxoglycyrrhetinate				C02943					0.448076	0.0429694	0.0649351	0.144238	0.183368	1.19744	SMF：SMS	0.058035	down
pos-4.668_468.32292	222779	678302	367689	927678	1.73869e+06	950436	422549	63880	211444	342532	410577	101061	468.323	4.668	3-oxoglycyrrhetinate				C02943					3.14783	0.0253376	0.0411255	0.0988869	0.134167	1.41955	SMF：SMS	0.114248	up
pos-3.851_586.29355	315876	146805	298833	109022	292943	275263	671381	1.09089e+06	205426	943505	680528	590945	586.294	3.851	3-o-acetylecdysone 2-phosphate									0.343977	0.00759082	0.025974	0.048174	0.100474	1.70728	SMF：SMS	0.133135	down
pos-4.113_194.17783	373503	40297.6	204175	31018.4	83435.1	143990	251204	327086	441585	747861	429168	316291	194.178	4.113	3-nonyl-1h-pyrazole	Organoheterocyclic compounds	Azoles	HMDB0034210						0.348727	0.016686	0.0151515	0.0773832	0.0714202	1.47328	SMF：SMS	0.0976727	down
pos-6.633_348.26529	926284	833766	932427	279347	615693	615926	2.68383e+06	6.84929e+06	7.99778e+06	2.60989e+06	1.08072e+06	4.98238e+06	348.265	6.633	3-methyl-5-(5,5,8a-trimethyl-2-methylene-7-oxodecahydro-1-naphthalenyl)pentyl acetate									0.160413	0.00130408	0.0021645	0.0205436	0.0374106	2.11859	SMF：SMS	0.138176	down
neg-4.61_384.21839	3.17601e+06	1.25849e+06	2.84032e+06	893826	2.21118e+06	1.66879e+06	2.80589e+06	2.99791e+06	4.74337e+06	5.60677e+06	2.95842e+06	7.01433e+06	384.218	4.61	3-fluoro-n-({(1s,4s,6s)-6-isopropyl-3-methyl-4-[2-oxo-2-(2-propyn-1-ylamino)ethyl]-2-cyclohexen-1-yl}methyl)benzamide									0.461161	0.0109596	0.025974	0.0772392	0.131907	1.53293	SMF：SMS	0.183978	down
pos-5.972_376.29659	164121	108655	108636	32308.2	77256.7	71233.8	273284	1.72734e+06	1.71276e+06	984400	408042	1.34986e+06	376.297	5.972	3alpha-hydroxy-5beta-cholanate	Lipids and lipid-like molecules	Steroids and steroid derivatives	HMDB0000761	C03990	Metabolism|Organismal Systems	Lipid metabolism|Digestive system	Secondary bile acid biosynthesis|Bile secretion	map00121|map04976	0.0870876	0.000203119	0.0021645	0.0205436	0.0374106	2.1847	SMF：SMS	0.096509	down
pos-6.045_376.29659	286266	232776	152479	224889	297309	197546	333741	1.80745e+06	1.58379e+06	1.07707e+06	436805	1.22496e+06	376.297	6.045	3alpha-hydroxy-5beta-cholanate	Lipids and lipid-like molecules	Steroids and steroid derivatives	HMDB0000761	C03990	Metabolism|Organismal Systems	Lipid metabolism|Digestive system	Secondary bile acid biosynthesis|Bile secretion	map00121|map04976	0.215239	0.00340988	0.0021645	0.0291575	0.0374106	2.0926	SMF：SMS	0.0964826	down
pos-7.224_376.29657	5.41039e+06	3.4666e+06	4.79878e+06	1.77012e+06	3.14578e+06	4.30286e+06	9.44761e+06	4.19853e+07	2.9111e+07	1.72216e+07	1.03716e+07	2.99328e+07	376.297	7.224	3alpha-hydroxy-5beta-cholanate	Lipids and lipid-like molecules	Steroids and steroid derivatives	HMDB0000761	C03990	Metabolism|Organismal Systems	Lipid metabolism|Digestive system	Secondary bile acid biosynthesis|Bile secretion	map00121|map04976	0.165818	0.000331716	0.0021645	0.0205436	0.0374106	2.19205	SMF：SMS	0.0864832	down
pos-7.311_376.29658	6.44647e+06	4.19164e+06	5.81667e+06	1.96402e+06	4.78695e+06	5.31225e+06	1.08361e+07	4.11115e+07	3.53099e+07	2.03894e+07	1.21182e+07	3.29363e+07	376.297	7.311	3alpha-hydroxy-5beta-cholanate	Lipids and lipid-like molecules	Steroids and steroid derivatives	HMDB0000761	C03990	Metabolism|Organismal Systems	Lipid metabolism|Digestive system	Secondary bile acid biosynthesis|Bile secretion	map00121|map04976	0.186757	0.000326393	0.0021645	0.0205436	0.0374106	2.1418	SMF：SMS	0.10018	down
pos-4.546_512.34897	1.00611e+07	7.40166e+06	2.46601e+07	1.76385e+07	3.2973e+06	3.72535e+06	1.61447e+06	7.01886e+06	2.40421e+06	1.02472e+06	3.43639e+06	991456	512.349	4.546	3-acetyl-11-keto-尾-boswellic acid									4.04994	0.0119348	0.0151515	0.0635048	0.0714202	1.41386	SMF：SMS	0.153987	up
pos-4.617_512.34886	1.494e+07	9.62281e+06	1.59364e+07	3.84007e+07	3.78708e+06	4.86761e+06	3.56613e+06	1.13301e+07	2.09313e+06	929963	4.29234e+06	1.78789e+06	512.349	4.617	3-acetyl-11-keto-尾-boswellic acid									3.64818	0.0235781	0.025974	0.0952901	0.100474	1.16917	SMF：SMS	0.0754058	up
neg-5.593_551.35905	1.03863e+06	121078	434992	158794	273340	578655	1.59397e+06	3.66506e+06	4.32969e+06	5.6604e+06	960573	3.1489e+06	551.359	5.593	3-{[(2-aminoethoxy)(hydroxy)phosphoryl]oxy}-2-(undecanoyloxy)propyl undecanoate									0.134591	0.000669477	0.004329	0.0162627	0.0448485	1.77361	SMF：SMS	0.0519783	down
neg-5.792_551.35904	636082	228267	237115	162605	387987	155823	2.03964e+06	4.81068e+06	9.36965e+06	6.78375e+06	1.24489e+06	4.17792e+06	551.359	5.792	3-{[(2-aminoethoxy)(hydroxy)phosphoryl]oxy}-2-(undecanoyloxy)propyl undecanoate									0.0635984	5.65093e-05	0.0021645	0.0144672	0.0386625	2.05823	SMF：SMS	0.0880063	down
neg-4.243_495.2968	99078.3	268557	574190	324675	360012	368304	665348	1.26633e+06	2.22424e+06	1.26903e+06	504434	214333	495.297	4.243	3-{[(2-aminoethoxy)(hydroxy)phosphoryl]oxy}-2-(nonanoyloxy)propyl nonanoate									0.324692	0.0404119	0.0649351	0.18046	0.241988	1.17455	SMF：SMS	0.211604	down
pos-4.474_224.0676	151028	167258	218029	399611	341344	314518	1.19848e+06	307853	2.1711e+06	468387	753276	731291	224.068	4.474	3_5-dimethoxy-4-hydroxycinnamicacid;sinapicacid									0.282713	0.00828675	0.0151515	0.0511141	0.0714202	2.0317	SMF：SMS	0.0480748	down
pos-4.779_373.28163	499855	200175	271885	118810	236960	86449.1	338633	675301	785990	699558	237552	488013	373.282	4.779	3-[(3-hydroxytridecanoyl)oxy]-4-(trimethylammonio)butanoate									0.438485	0.0194	0.025974	0.0844245	0.100474	1.22983	SMF：SMS	0.100287	down
pos-4.476_514.36451	1.0115e+07	1.5963e+07	1.17498e+07	3.05957e+07	2.09643e+07	2.39842e+07	8.25328e+07	2.35471e+07	1.51296e+08	3.52769e+07	5.43588e+07	4.43993e+07	514.365	4.476	3,22-dihydroxy-28-oxoolean-12-en-16-yl acetate									0.289649	0.00696272	0.00865801	0.0453694	0.0524865	2.06991	SMF：SMS	0.0726745	down
pos-4.599_180.11447	1.33709e+06	782744	2.65272e+06	581443	776429	1.18793e+06	3.37909e+06	7.18797e+06	2.77626e+06	4.24363e+06	2.31856e+06	6.81019e+06	180.114	4.599	2-tert-butyl-4-methoxyphenol	Benzenoids	Phenols	HMDB0059925						0.273935	0.00105427	0.004329	0.0205436	0.0374106	1.97389	SMF：SMS	0.14896	down
pos-5.341_180.11439	1.05981e+06	797490	1.82639e+06	632018	1.15867e+06	1.49444e+06	5.33897e+06	1.24197e+07	3.89687e+06	9.20247e+06	1.35503e+06	1.11963e+07	180.114	5.341	2-tert-butyl-4-methoxyphenol	Benzenoids	Phenols	HMDB0059925						0.160537	0.00305091	0.00865801	0.0269387	0.0524865	1.91022	SMF：SMS	0.121557	down
neg-6.124_298.25081	450590	136098	340626	260581	246654	225118	734591	1.20818e+06	382209	3.23007e+06	609823	1.11369e+06	298.251	6.124	2-oxooctadecanoicacid									0.228021	0.00537157	0.004329	0.0510546	0.0448485	1.59606	SMF：SMS	0.145688	down
pos-6.097_352.2603	2.3848e+06	1.01199e+06	879870	462706	865607	1.65691e+06	2.25446e+06	5.19421e+06	3.2849e+06	4.27221e+06	2.39677e+06	4.58691e+06	352.26	6.097	2-monolinolenin	Lipids and lipid-like molecules	Fatty Acyls	HMDB0011540						0.330244	0.00217518	0.004329	0.0227863	0.0374106	2.01521	SMF：SMS	0.107877	down
pos-4.264_142.07784	648126	428266	899541	1.04878e+06	567403	478671	1.61932e+06	2.22518e+06	1.04273e+06	1.93553e+06	519839	1.95559e+06	142.078	4.264	2-methylnaphthalene				C14098	Metabolism|Metabolism|Metabolism|Drug Development	Xenobiotics biodegradation and metabolism|Global and overview maps|Global and overview maps|Skeleton-based classification	Naphthalene degradation|Microbial metabolism in diverse environments|Degradation of aromatic compounds|Naphthalene family	map00626|map01120|map01220|map07114	0.437805	0.0187511	0.0411255	0.0826339	0.134167	1.32389	SMF：SMS	0.201968	down
pos-4.372_114.03142	3.24232e+06	4.72397e+06	1.12676e+07	3.35953e+06	5.68786e+06	4.33681e+06	8.63253e+06	9.30835e+06	2.57565e+07	6.10111e+06	5.89663e+06	1.44447e+07	114.031	4.372	2-hydroxy-2_4-pentadienoate									0.465044	0.0361115	0.025974	0.127177	0.100474	1.4309	SMF：SMS	0.112774	down
pos-4.906_260.17677	1.03345e+06	334940	541670	341044	379974	387961	994353	786156	1.51694e+06	1.06985e+06	968188	1.97726e+06	260.177	4.906	2-ethylhexyl (2e)-3-phenylacrylate									0.412846	0.00232271	0.0151515	0.0237834	0.0714202	1.95442	SMF：SMS	0.0476358	down
neg-0.854_347.06319	3.02939e+07	2.25744e+07	3.23706e+07	1.49215e+07	3.82728e+07	2.1813e+07	9.4815e+06	1.27993e+07	8.72807e+06	4.80135e+06	4.05515e+06	1.10719e+07	347.063	0.854	2'-deoxyguanosine 5'-monophosphate (dgmp)									3.14595	0.000674997	0.0021645	0.0162627	0.0386625	2.21039	SMF：SMS	0.0714542	up
pos-7.196_360.26519	3.96595e+06	9.62921e+06	2.08863e+06	2.13781e+06	3.12096e+06	4.28433e+06	8.32418e+06	2.22504e+07	8.55661e+06	9.20757e+06	5.01901e+06	8.82557e+06	360.265	7.196	2-arachidonoyl glycerol									0.405686	0.0115009	0.0411255	0.061735	0.134167	1.33105	SMF：SMS	0.0548603	down
neg-5.497_437.29089	151851	169628	529539	123639	268400	193437	467529	1.95978e+06	1.75668e+06	1.64724e+06	807679	1.45243e+06	437.291	5.497	2-aminoethyl (2r)-3-[(1z)-1-hexadecen-1-yloxy]-2-hydroxypropyl hydrogen phosphate									0.177535	0.000233398	0.004329	0.0144672	0.0448485	2.09833	SMF：SMS	0.12819	down
neg-5.849_437.29089	1.34827e+06	654175	918642	546789	999552	803708	2.80759e+06	6.93364e+06	3.31424e+06	3.7987e+06	2.62205e+06	3.73876e+06	437.291	5.849	2-aminoethyl (2r)-3-[(1z)-1-hexadecen-1-yloxy]-2-hydroxypropyl hydrogen phosphate									0.227057	1.84307e-05	0.0021645	0.0144672	0.0386625	2.23892	SMF：SMS	0.0565647	down
pos-5.502_437.2894	376860	280373	612928	166720	467069	434789	868312	3.29554e+06	3.29331e+06	2.0223e+06	1.43209e+06	2.64053e+06	437.289	5.502	2-aminoethyl (2r)-3-[(1z)-1-hexadecen-1-yloxy]-2-hydroxypropyl hydrogen phosphate									0.172574	0.000125796	0.0021645	0.0205436	0.0374106	2.21407	SMF：SMS	0.0819363	down
pos-5.852_437.28946	2.29865e+06	1.04877e+06	1.62261e+06	800159	1.92418e+06	1.82824e+06	4.83262e+06	1.25452e+07	6.65864e+06	6.93243e+06	4.79517e+06	7.08488e+06	437.289	5.852	2-aminoethyl (2r)-3-[(1z)-1-hexadecen-1-yloxy]-2-hydroxypropyl hydrogen phosphate									0.222237	4.48072e-05	0.0021645	0.0205436	0.0374106	2.33737	SMF：SMS	0.0267017	down
pos-5.179_497.34698	293017	232909	268825	126131	268575	211739	809600	1.14432e+06	4.65103e+06	1.34562e+07	405272	1.83593e+06	497.347	5.179	2-aminoethyl (2r)-2-hydroxy-3-[(2-methoxyoctadecyl)oxy]propyl hydrogen phosphate									0.0628274	0.00839719	0.0021645	0.0511636	0.0374106	1.84428	SMF：SMS	0.0502974	down
pos-5.982_525.37822	257049	118590	202736	68205.7	143524	115313	638799	1.16643e+06	2.97386e+06	1.22942e+06	236747	791754	525.378	5.982	2-aminoethyl (2r)-2-hydroxy-3-[(2-methoxyicosyl)oxy]propyl hydrogen phosphate									0.128665	0.00149895	0.004329	0.0205436	0.0374106	1.74641	SMF：SMS	0.137036	down
pos-6.624_539.39367	952713	612914	1.28651e+06	366253	1.14656e+06	637202	3.92346e+06	4.58128e+06	9.21806e+06	6.1005e+06	1.4854e+06	4.46783e+06	539.394	6.624	2-aminoethyl (2r)-2-hydroxy-3-[(2-methoxyhenicosyl)oxy]propyl hydrogen phosphate									0.16799	0.000311304	0.0021645	0.0205436	0.0374106	1.74887	SMF：SMS	0.0491421	down
neg-6.499_477.32219	305586	185160	525452	141543	341066	313762	515225	4.18009e+06	4.50736e+06	2.64303e+06	1.76967e+06	2.44469e+06	477.322	6.499	2-aminoethyl (2r)-2-hydroxy-3-[(1z,12z)-1,12-nonadecadien-1-yloxy]propyl hydrogen phosphate									0.112862	0.000534523	0.004329	0.0162627	0.0448485	2.03838	SMF：SMS	0.0954986	down
neg-6.859_477.3221	194552	149723	456076	159129	226386	245196	556394	4.46163e+06	1.45029e+06	2.28341e+06	580839	1.46794e+06	477.322	6.859	2-aminoethyl (2r)-2-hydroxy-3-[(1z,12z)-1,12-nonadecadien-1-yloxy]propyl hydrogen phosphate									0.1325	0.00133186	0.0021645	0.0213779	0.0386625	2.01407	SMF：SMS	0.086874	down
pos-6.495_477.32055	3.01395e+06	1.73622e+06	4.84696e+06	1.93255e+06	2.49699e+06	2.7961e+06	3.46215e+06	2.41607e+07	1.79188e+07	1.67688e+07	1.23985e+07	1.22051e+07	477.321	6.495	2-aminoethyl (2r)-2-hydroxy-3-[(1z,12z)-1,12-nonadecadien-1-yloxy]propyl hydrogen phosphate									0.193556	0.0012849	0.004329	0.0205436	0.0374106	2.00547	SMF：SMS	0.041227	down
pos-6.857_477.32048	480594	339885	1.03065e+06	348768	480656	844399	1.02043e+06	1.0868e+07	6.94489e+06	5.87735e+06	1.55104e+06	6.96782e+06	477.32	6.857	2-aminoethyl (2r)-2-hydroxy-3-[(1z,12z)-1,12-nonadecadien-1-yloxy]propyl hydrogen phosphate									0.106079	0.00196699	0.004329	0.0218588	0.0374106	2.06775	SMF：SMS	0.176251	down
pos-5.093_463.34979	530518	403064	862014	111887	663309	300719	618153	2.24174e+06	1.80134e+06	2.81868e+06	1.03242e+06	1.69034e+06	463.35	5.093	2-amino-3-hydroxyoctadecyl beta-d-glucopyranoside									0.281447	0.0055725	0.00865801	0.0398246	0.0524865	1.51249	SMF：SMS	0.0869304	down
neg-5.95_527.359	1.11928e+07	3.14058e+06	7.47152e+06	3.43167e+06	5.32827e+06	5.82927e+06	1.46102e+07	4.33906e+07	5.0659e+07	6.41908e+07	1.42327e+07	3.19557e+07	527.359	5.95	23-(1,4-dimethyl-2,8-dioxabicyclo[3.2.1]oct-4-yl)-23-oxodaphnan-22-yl acetate									0.166154	0.000440305	0.0021645	0.0162627	0.0386625	1.8606	SMF：SMS	0.0742807	down
pos-8.278_316.23904	863704	257452	913432	472493	682972	760750	1.39149e+06	2.08374e+06	693914	2.46511e+06	1.31841e+06	1.83467e+06	316.239	8.278	20alpha-hydroxy-4-pregnen-3-one	Lipids and lipid-like molecules	Steroids and steroid derivatives	HMDB0003069	C04042	Metabolism	Lipid metabolism	Steroid hormone biosynthesis	map00140	0.403665	0.00680279	0.0151515	0.0449279	0.0714202	1.4069	SMF：SMS	0.151035	down
pos-7.599_408.32264	1.13859e+06	1.19193e+06	368104	108338	229097	542896	1.83407e+06	4.28751e+06	4.46073e+06	1.94753e+06	996378	3.44549e+06	408.323	7.599	2-{[(hexadecyloxy)(hydroxy)phosphoryl]oxy}-n,n,n-trimethylethanaminium									0.210877	0.00430747	0.00865801	0.0337686	0.0524865	1.95428	SMF：SMS	0.116795	down
pos-7.547_220.14549	235757	135566	183026	69194.3	164499	236060	352461	2.35327e+06	1.03092e+06	1.4296e+06	508974	1.50913e+06	220.145	7.547	2_6-di-tert-butylbenzoquinone									0.142546	0.000617035	0.0021645	0.0205436	0.0374106	2.10017	SMF：SMS	0.169166	down
neg-5.658_503.30164	972757	1.18201e+06	591732	271799	337863	665764	838207	2.87048e+06	2.19596e+06	1.60672e+06	668682	1.38642e+06	503.302	5.658	2-[(5z,8z,11z)-icosatrienoyl]-sn-glycero-3-phosphoethanolamine									0.420419	0.0233791	0.025974	0.126487	0.131907	1.39573	SMF：SMS	0.125296	down
neg-5.784_503.30164	3.55649e+06	5.05799e+06	1.57587e+06	1.49822e+06	1.3918e+06	3.38345e+06	3.70115e+06	1.14384e+07	6.99885e+06	6.00029e+06	2.38408e+06	4.76018e+06	503.302	5.784	2-[(5z,8z,11z)-icosatrienoyl]-sn-glycero-3-phosphoethanolamine									0.466623	0.0350015	0.0411255	0.164825	0.179017	1.30539	SMF：SMS	0.063153	down
pos-5.598_503.29991	824901	1.09924e+06	524859	292403	533393	526504	686518	1.87489e+06	1.50362e+06	1.92108e+06	1.17747e+06	1.99478e+06	503.3	5.598	2-[(5z,8z,11z)-icosatrienoyl]-sn-glycero-3-phosphoethanolamine									0.415064	0.00489262	0.00865801	0.0366872	0.0524865	1.69975	SMF：SMS	0.0572546	down
pos-5.662_503.29991	1.49606e+06	3.03299e+06	631468	527967	519835	1.41552e+06	1.4886e+06	5.21276e+06	4.35632e+06	2.55295e+06	1.10226e+06	2.69191e+06	503.3	5.662	2-[(5z,8z,11z)-icosatrienoyl]-sn-glycero-3-phosphoethanolamine									0.438031	0.0393737	0.0930736	0.135266	0.236518	1.3104	SMF：SMS	0.124776	down
pos-5.788_503.29991	6.39099e+06	8.93272e+06	2.52828e+06	2.24303e+06	2.70086e+06	6.4847e+06	7.00165e+06	2.06046e+07	1.42778e+07	8.59499e+06	4.42244e+06	8.72076e+06	503.3	5.788	2-[(5z,8z,11z)-icosatrienoyl]-sn-glycero-3-phosphoethanolamine									0.460226	0.0356827	0.0649351	0.126806	0.183368	1.32247	SMF：SMS	0.0225318	down
pos-6.039_505.3156	3.72442e+06	3.54033e+06	2.32031e+06	1.30743e+06	1.9034e+06	3.89723e+06	2.77384e+06	1.19778e+07	7.88137e+06	8.2731e+06	7.5548e+06	6.3281e+06	505.316	6.039	2-[(11z,14z)-icosadienoyl]-sn-glycero-3-phosphoethanolamine									0.372706	0.00471892	0.0151515	0.0358255	0.0714202	1.77624	SMF：SMS	0.0706924	down
pos-6.207_505.31561	2.27482e+06	2.07464e+06	892100	607758	843959	1.67955e+06	1.44349e+06	5.92011e+06	4.69839e+06	3.12125e+06	3.57024e+06	3.43315e+06	505.316	6.207	2-[(11z,14z)-icosadienoyl]-sn-glycero-3-phosphoethanolamine									0.377382	0.00698913	0.0151515	0.0453812	0.0714202	1.70579	SMF：SMS	0.128199	down
pos-4.262_212.15581	645319	373824	682531	930635	398799	323975	1.03135e+06	2.21247e+06	865615	1.38802e+06	468587	1.33731e+06	212.156	4.262	2,6-di-iso-propylnaphthalene									0.45939	0.0222508	0.025974	0.0917516	0.100474	1.3286	SMF：SMS	0.179299	down
pos-7.475_454.27067	806417	786110	1.638e+06	954124	837817	1.39538e+06	2.20143e+06	6.41245e+06	6.85143e+06	2.90229e+06	1.56676e+06	4.21447e+06	454.271	7.475	2,4,6-trihydroxy-5-[3-methyl-1-(1,1,7-trimethyl-4-methylenedecahydro-1h-cyclopropa[e]azulen-7-yl)butyl]isophthalaldehyde									0.265762	0.00227405	0.004329	0.0233834	0.0374106	1.82214	SMF：SMS	0.0502766	down
pos-4.477_242.07824	266979	326171	330291	733271	541370	568216	2.10615e+06	547930	3.93243e+06	803964	1.39066e+06	1.24858e+06	242.078	4.477	2-(3-hydroxy-3,4,5,6-tetrahydro-1h-cyclopenta[c]furan-4-yl)-3-methoxy-3-oxopropanoic acid									0.27581	0.00814299	0.00865801	0.0507531	0.0524865	2.05288	SMF：SMS	0.0432056	down
pos-5.152_453.32075	8.80921e+06	1.8591e+06	3.30322e+06	1.10009e+06	2.55943e+06	3.50227e+06	6.6728e+06	2.49862e+07	2.30167e+07	3.81003e+07	8.51443e+06	1.8829e+07	453.321	5.152	1-tetradecyl-sn-glycero-3-phosphocholine									0.175936	0.00113825	0.00865801	0.0205436	0.0524865	1.89496	SMF：SMS	0.0640035	down
neg-6.303_481.31714	636768	351944	1.51229e+06	377679	665408	866963	1.1463e+06	6.9267e+06	3.74489e+06	5.48086e+06	3.77796e+06	2.6803e+06	481.317	6.303	1-stearoyl-2-hydroxy-sn-glycero-3-pe									0.185674	0.000652228	0.004329	0.0162627	0.0448485	1.92079	SMF：SMS	0.112284	down
neg-6.493_481.31708	4.92243e+06	2.86825e+06	1.10724e+07	3.3345e+06	4.33121e+06	4.55266e+06	7.0166e+06	4.21504e+07	2.24703e+07	3.5866e+07	2.69387e+07	2.07088e+07	481.317	6.493	1-stearoyl-2-hydroxy-sn-glycero-3-pe									0.20033	0.000791255	0.004329	0.0174174	0.0448485	1.91336	SMF：SMS	0.129785	down
pos-5.211_481.3157	3.13047e+06	1.57193e+06	1.26159e+06	1.21692e+06	1.7487e+06	2.3569e+06	2.86573e+06	6.66196e+06	3.01189e+06	5.69812e+06	2.48903e+06	6.05631e+06	481.316	5.211	1-stearoyl-2-hydroxy-sn-glycero-3-pe									0.421405	0.00504305	0.0151515	0.0371296	0.0714202	1.64481	SMF：SMS	0.0536437	down
pos-6.305_481.3155	1.73738e+06	931373	3.35857e+06	1.25481e+06	1.78752e+06	1.90884e+06	2.07694e+06	1.32454e+07	7.85852e+06	1.05133e+07	6.91842e+06	6.38131e+06	481.315	6.305	1-stearoyl-2-hydroxy-sn-glycero-3-pe									0.233615	0.00181178	0.004329	0.0208269	0.0374106	1.91842	SMF：SMS	0.0652461	down
pos-6.495_481.3155	1.32008e+07	6.59753e+06	2.34431e+07	7.48602e+06	1.13624e+07	1.18527e+07	1.58116e+07	7.13641e+07	4.45742e+07	5.395e+07	4.2831e+07	3.80005e+07	481.315	6.495	1-stearoyl-2-hydroxy-sn-glycero-3-pe									0.277425	0.00102671	0.004329	0.0205436	0.0374106	1.90367	SMF：SMS	0.119235	down
pos-4.262_158.10905	1.59602e+06	728444	1.16725e+06	1.28165e+06	878113	611779	2.28654e+06	3.53486e+06	1.84796e+06	2.92264e+06	745923	2.17323e+06	158.109	4.262	1-phenylcyclohex-1-ene									0.463562	0.0248094	0.025974	0.0979619	0.100474	1.12758	SMF：SMS	0.0951285	down
pos-4.366_158.10907	337067	392308	817503	806514	546359	340743	860855	1.08998e+06	3.41313e+06	508345	665426	2.35096e+06	158.109	4.366	1-phenylcyclohex-1-ene									0.364564	0.0414878	0.0411255	0.14062	0.134167	1.35457	SMF：SMS	0.130293	down
neg-7.014_495.3324	1.15411e+06	472416	2.48474e+06	645579	889910	879621	1.58319e+06	9.52142e+06	6.91244e+06	6.68368e+06	5.66184e+06	4.51063e+06	495.332	7.014	1-palmitoylglycerophosphocholine	Lipids and lipid-like molecules	Glycerophospholipids	HMDB0010382	C04230	Metabolism|Human Diseases	Lipid metabolism|Cancer: overview	Glycerophospholipid metabolism|Choline metabolism in cancer	map00564|map05231	0.187146	0.000622279	0.004329	0.0162627	0.0448485	1.91968	SMF：SMS	0.0872799	down
pos-5.519_495.33122	3.33148e+06	729275	1.55908e+06	879917	1.11562e+06	1.40645e+06	2.34753e+06	6.22663e+06	3.90583e+06	6.17364e+06	2.84205e+06	4.13811e+06	495.331	5.519	1-palmitoylglycerophosphocholine	Lipids and lipid-like molecules	Glycerophospholipids	HMDB0010382	C04230	Metabolism|Human Diseases	Lipid metabolism|Cancer: overview	Glycerophospholipid metabolism|Choline metabolism in cancer	map00564|map05231	0.35195	0.00258569	0.00865801	0.0250052	0.0524865	1.45672	SMF：SMS	0.0499589	down
pos-5.672_495.3312	2.13887e+07	6.71e+06	1.03393e+07	5.78239e+06	7.95779e+06	9.52399e+06	1.80377e+07	4.48798e+07	2.817e+07	4.04658e+07	2.26494e+07	3.21179e+07	495.331	5.672	1-palmitoylglycerophosphocholine	Lipids and lipid-like molecules	Glycerophospholipids	HMDB0010382	C04230	Metabolism|Human Diseases	Lipid metabolism|Cancer: overview	Glycerophospholipid metabolism|Choline metabolism in cancer	map00564|map05231	0.331161	0.000757652	0.004329	0.0205436	0.0374106	1.53839	SMF：SMS	0.0592828	down
pos-6.805_495.33112	560599	387024	820726	347454	460972	589836	697432	3.55368e+06	2.40552e+06	4.07436e+06	2.12004e+06	1.96559e+06	495.331	6.805	1-palmitoylglycerophosphocholine	Lipids and lipid-like molecules	Glycerophospholipids	HMDB0010382	C04230	Metabolism|Human Diseases	Lipid metabolism|Cancer: overview	Glycerophospholipid metabolism|Choline metabolism in cancer	map00564|map05231	0.21372	0.00121842	0.004329	0.0205436	0.0374106	2.07985	SMF：SMS	0.052355	down
pos-7.019_495.33101	2.70315e+06	1.85287e+06	5.53977e+06	1.62548e+06	2.42598e+06	2.69974e+06	3.82202e+06	1.6907e+07	1.30093e+07	1.09496e+07	1.17473e+07	9.87005e+06	495.331	7.019	1-palmitoylglycerophosphocholine	Lipids and lipid-like molecules	Glycerophospholipids	HMDB0010382	C04230	Metabolism|Human Diseases	Lipid metabolism|Cancer: overview	Glycerophospholipid metabolism|Choline metabolism in cancer	map00564|map05231	0.254082	0.000571509	0.004329	0.0205436	0.0374106	1.97225	SMF：SMS	0.0514265	down
neg-5.598_453.2859	712948	219503	345355	163117	291025	281471	676896	1.84278e+06	616971	1.62265e+06	1.09641e+06	1.41044e+06	453.286	5.598	1-palmitoyl-2-hydroxy-sn-glycero-3-pe									0.277096	0.000784837	0.00865801	0.0174174	0.0654722	1.86389	SMF：SMS	0.0789122	down
neg-5.958_593.37009	1.77552e+06	1.41151e+06	1.10066e+06	1.00083e+06	748332	1.60782e+06	1.20777e+06	3.07906e+06	2.63767e+06	2.99779e+06	3.3194e+06	2.3693e+06	593.37	5.958	1-o-palmitoyl-2-o-(5-oxovaleryl)-sn-glycero-3-phosphocholine									0.489698	0.00579416	0.0151515	0.053596	0.0934343	1.67436	SMF：SMS	0.0831967	down
neg-6.114_593.37001	6.48205e+06	6.56632e+06	4.36768e+06	4.31942e+06	4.87146e+06	6.93062e+06	7.62265e+06	2.04947e+07	1.59074e+07	1.93319e+07	1.09259e+07	1.32685e+07	593.37	6.114	1-o-palmitoyl-2-o-(5-oxovaleryl)-sn-glycero-3-phosphocholine									0.383062	0.000772743	0.0021645	0.0174174	0.0386625	1.89745	SMF：SMS	0.0648793	down
pos-5.89_521.34679	2.22467e+08	1.65932e+08	8.28049e+07	8.6012e+07	1.19673e+08	1.81457e+08	1.80612e+08	4.61644e+08	2.38536e+08	3.7993e+08	2.36707e+08	3.3036e+08	521.347	5.89	1-oleoylglycerophosphocholine	Lipids and lipid-like molecules	Glycerophospholipids	HMDB0002815						0.469608	0.00571865	0.00865801	0.0403952	0.0524865	1.61029	SMF：SMS	0.0278229	down
pos-7.185_521.34685	1.09189e+06	1.79466e+06	1.60911e+06	463134	735012	925540	1.25245e+06	5.10081e+06	5.3132e+06	4.96483e+06	3.49909e+06	4.35022e+06	521.347	7.185	1-oleoylglycerophosphocholine	Lipids and lipid-like molecules	Glycerophospholipids	HMDB0002815						0.270392	0.00161189	0.00865801	0.0205436	0.0524865	1.94574	SMF：SMS	0.0522719	down
pos-7.363_521.34663	2.31799e+06	2.49945e+06	1.50117e+06	730845	1.07963e+06	1.619e+06	2.46676e+06	6.57411e+06	6.74972e+06	2.95361e+06	4.73911e+06	4.58842e+06	521.347	7.363	1-oleoylglycerophosphocholine	Lipids and lipid-like molecules	Glycerophospholipids	HMDB0002815						0.347256	0.00176745	0.004329	0.0208269	0.0374106	1.91595	SMF：SMS	0.0939121	down
neg-5.67_479.30141	1.26627e+06	1.41807e+06	898351	500050	513805	914752	818671	2.75816e+06	1.50023e+06	2.29386e+06	2.23758e+06	1.66696e+06	479.301	5.67	1-oleoyl-2-hydroxy-sn-glycero-3-pe									0.488787	0.016785	0.025974	0.0993672	0.131907	1.55227	SMF：SMS	0.0884144	down
neg-5.814_479.30135	7.62678e+06	8.64416e+06	5.18534e+06	3.23138e+06	4.34602e+06	6.58623e+06	6.21624e+06	2.17349e+07	1.03921e+07	1.75009e+07	1.25621e+07	1.25667e+07	479.301	5.814	1-oleoyl-2-hydroxy-sn-glycero-3-pe									0.4399	0.00650928	0.0151515	0.0571493	0.0934343	1.68543	SMF：SMS	0.108403	down
neg-6.302_479.30147	962169	158727	213012	87375	171216	243524	227590	2.74147e+06	1.25243e+06	989117	737374	1.65306e+06	479.301	6.302	1-oleoyl-2-hydroxy-sn-glycero-3-pe									0.241549	0.0105398	0.0151515	0.075305	0.0934343	1.61616	SMF：SMS	0.0927369	down
pos-5.819_479.29992	1.47911e+07	1.55699e+07	9.04019e+06	4.63617e+06	7.75287e+06	1.18856e+07	1.14627e+07	3.60226e+07	2.49649e+07	2.76539e+07	2.71321e+07	2.43484e+07	479.3	5.819	1-oleoyl-2-hydroxy-sn-glycero-3-pe									0.420068	0.00463712	0.0151515	0.0354253	0.0714202	1.77533	SMF：SMS	0.0347669	down
pos-6.304_479.29976	2.51411e+06	442737	559533	289489	430478	693039	682581	6.1754e+06	2.98913e+06	1.91535e+06	1.57749e+06	4.49435e+06	479.3	6.304	1-oleoyl-2-hydroxy-sn-glycero-3-pe									0.276399	0.0129763	0.025974	0.0668568	0.100474	1.66169	SMF：SMS	0.0821136	down
pos-7.22_537.37805	1.45386e+06	670504	1.59668e+06	720203	934470	779554	2.09459e+06	1.31722e+07	8.37347e+06	8.29576e+06	2.07395e+06	6.1672e+06	537.378	7.22	1-nonadecanoyl-sn-glycero-3-phosphocholine									0.153203	0.00163451	0.0021645	0.0205436	0.0374106	2.00422	SMF：SMS	0.111047	down
neg-5.327_477.28577	3.00188e+06	4.76042e+06	2.36413e+06	1.93516e+06	2.01756e+06	3.51943e+06	3.12417e+06	1.2863e+07	7.25793e+06	9.26826e+06	4.61884e+06	6.49154e+06	477.286	5.327	1-linoleoyl-sn-glycero-3-phosphoethanolamine	Lipids and lipid-like molecules	Glycerophospholipids	HMDB0011507						0.403418	0.00737444	0.0151515	0.0631398	0.0934343	1.64509	SMF：SMS	0.0890683	down
pos-5.332_477.28441	5.65615e+06	7.80221e+06	3.70099e+06	2.44338e+06	2.86019e+06	5.76602e+06	4.28549e+06	2.02007e+07	1.38266e+07	1.14882e+07	9.131e+06	1.0237e+07	477.284	5.332	1-linoleoyl-sn-glycero-3-phosphoethanolamine	Lipids and lipid-like molecules	Glycerophospholipids	HMDB0011507						0.408116	0.0108193	0.0151515	0.0600318	0.0714202	1.66461	SMF：SMS	0.0676238	down
pos-5.381_519.33117	3.18905e+08	1.89642e+08	7.94836e+07	1.37512e+08	1.48154e+08	2.57614e+08	2.70229e+08	7.45136e+08	2.92687e+08	4.64835e+08	2.65715e+08	4.16996e+08	519.331	5.381	1-linoleoylglycerophosphocholine	Lipids and lipid-like molecules	Glycerophospholipids	HMDB0010386						0.460707	0.0125061	0.0151515	0.0652622	0.0714202	1.33447	SMF：SMS	0.0478444	down
pos-8.5_309.30206	2.63507e+07	1.53454e+07	1.51486e+07	1.72769e+07	6.94199e+07	3.76229e+07	9.5866e+06	1.40949e+07	6.87392e+06	8.49622e+06	1.95561e+07	1.01506e+07	309.302	8.5	1-hexadecanoylpyrrolidine	Organoheterocyclic compounds	Pyrrolidines	HMDB0032740						2.6348	0.0172372	0.0151515	0.0792531	0.0714202	1.30837	SMF：SMS	0.0270841	up
pos-6.112_509.34687	4.00495e+06	1.10299e+06	3.27497e+06	1.07952e+06	1.80697e+06	1.93713e+06	3.23045e+06	1.66579e+07	1.03606e+07	1.52877e+07	4.72242e+06	1.21126e+07	509.347	6.112	1-heptadecanoyl-sn-glycero-3-phosphocholine									0.211739	0.00167486	0.00865801	0.0205436	0.0524865	1.75758	SMF：SMS	0.0508546	down
pos-7.357_509.34667	757674	402741	1.90906e+06	562762	586686	979426	861521	5.43215e+06	3.15303e+06	3.28525e+06	4.29143e+06	2.8894e+06	509.347	7.357	1-heptadecanoyl-sn-glycero-3-phosphocholine									0.261056	0.00297591	0.00865801	0.0268863	0.0524865	1.83161	SMF：SMS	0.143838	down
pos-7.616_509.34673	9.60584e+06	6.37515e+06	1.3893e+07	6.33548e+06	6.89853e+06	1.07921e+07	9.06957e+06	5.39336e+07	3.16241e+07	3.48849e+07	4.2141e+07	3.11385e+07	509.347	7.616	1-heptadecanoyl-sn-glycero-3-phosphocholine									0.26579	0.00274747	0.0151515	0.0259518	0.0714202	1.92835	SMF：SMS	0.0930223	down
neg-5.927_545.27577	7.2088e+06	3.00848e+07	5.58156e+06	3.59617e+06	8.72179e+06	7.86508e+06	1.39521e+07	4.01191e+07	2.98563e+07	2.04819e+07	1.07053e+07	2.04142e+07	545.276	5.927	1-arachidonoyl-sn-glycero-3-phospho-l-serine									0.465275	0.0283258	0.0411255	0.141766	0.179017	1.23121	SMF：SMS	0.0646853	down
pos-5.235_501.28421	8.88978e+06	2.18488e+07	8.20927e+06	5.25484e+06	5.95565e+06	9.07728e+06	1.53849e+07	3.68452e+07	1.9796e+07	1.91046e+07	1.1303e+07	2.04991e+07	501.284	5.235	1-arachidonoyl-sn-glycero-3-phosphoethanolamine	Lipids and lipid-like molecules	Glycerophospholipids	HMDB0011517						0.481854	0.0136485	0.0411255	0.0687219	0.134167	1.52896	SMF：SMS	0.0588956	down
pos-5.332_501.28419	6.37647e+07	1.18587e+08	4.39068e+07	2.66451e+07	4.49098e+07	6.23377e+07	9.78725e+07	2.51734e+08	1.70151e+08	1.34104e+08	7.60268e+07	1.51807e+08	501.284	5.332	1-arachidonoyl-sn-glycero-3-phosphoethanolamine	Lipids and lipid-like molecules	Glycerophospholipids	HMDB0011517						0.408475	0.00614476	0.00865801	0.0421825	0.0524865	1.59173	SMF：SMS	0.0341964	down
pos-5.274_543.33079	1.58113e+07	1.56119e+07	4.33107e+06	9.40124e+06	8.14045e+06	1.12251e+07	2.0209e+07	3.546e+07	1.75386e+07	2.30114e+07	1.16401e+07	2.64928e+07	543.331	5.274	1-arachidonoyl-sn-glycero-3-phosphocholine									0.48024	0.013198	0.00865801	0.0678554	0.0524865	1.37971	SMF：SMS	0.0761499	down
pos-5.377_543.33089	7.77279e+07	1.10682e+08	3.39838e+07	4.61728e+07	6.75294e+07	8.22708e+07	9.33728e+07	4.94413e+08	1.85265e+08	2.84052e+08	5.94094e+07	3.23145e+08	543.331	5.377	1-arachidonoyl-sn-glycero-3-phosphocholine									0.290601	0.0212294	0.0411255	0.0893542	0.134167	1.52489	SMF：SMS	0.0636216	down
pos-1.288_143.09413	1.8643e+07	2.75163e+07	1.20073e+07	8.30923e+06	2.36263e+07	1.91862e+07	6.46076e+06	6.31549e+06	3.58527e+06	6.12281e+06	3.93148e+06	1.5186e+07	143.094	1.288	1-aminocyclohexanecarboxylic acid									2.62701	0.00460836	0.00865801	0.0353937	0.0524865	2.06609	SMF：SMS	0.134825	up
pos-8.073_404.32769	754755	393072	628929	166431	350642	372873	1.34144e+06	4.13362e+06	3.04864e+06	2.0169e+06	819742	2.79795e+06	404.328	8.073	19-nor-9,10-secocholesta-5,7-diene-1,3,25-triol, (1alpha,3beta,7e)-									0.188349	0.000511099	0.0021645	0.0205436	0.0374106	2.11919	SMF：SMS	0.243101	down
pos-4.113_470.3386	1.12574e+06	954788	823363	509694	4.15634e+06	1.75216e+06	9.13619e+06	1.15146e+06	1.51398e+07	1.04218e+07	3.13219e+06	9.01081e+06	470.339	4.113	18-β-glycyrrhetinic acid									0.194242	0.00978683	0.0151515	0.0562512	0.0714202	1.56783	SMF：SMS	0.0666734	down
pos-4.539_470.3385	9.21048e+06	1.4797e+07	1.20781e+07	1.10539e+07	1.04033e+07	1.22893e+07	1.23963e+07	1.53846e+06	2.87348e+06	3.47193e+06	7.63788e+06	2.41532e+06	470.339	4.539	18-β-glycyrrhetinic acid									2.30215	0.0177603	0.0411255	0.0803988	0.134167	1.67603	SMF：SMS	0.0943138	up
neg-4.253_483.29658	251657	782595	1.51302e+06	795748	1.11502e+06	836841	1.59769e+06	2.41924e+06	3.78065e+06	2.44264e+06	1.58657e+06	839555	483.297	4.253	17-(cyclopropylmethyl)-18-(2-hydroxy-3,3-dimethyl-2-butanyl)-6-methoxy-18,19-dihydro-4,5-epoxy-6,14-ethenomorphinan-3,10-diol									0.418028	0.0209428	0.00865801	0.119213	0.0654722	1.37712	SMF：SMS	0.101581	down
pos-7.55_286.22859	972336	397632	716239	277503	600466	711886	1.3363e+06	6.26903e+06	3.75056e+06	4.92838e+06	1.89016e+06	4.57091e+06	286.229	7.55	11-cis-retinol	Lipids and lipid-like molecules	Prenol lipids	HMDB0000305	C00899	Metabolism	Metabolism of cofactors and vitamins	Retinol metabolism	map00830	0.161618	0.000250699	0.0021645	0.0205436	0.0374106	2.17117	SMF：SMS	0.138385	down
neg-6.224_493.31675	525426	481804	458148	218528	574565	466500	777280	3.56301e+06	2.78467e+06	3.33647e+06	2.46617e+06	1.84777e+06	493.317	6.224	1-[(9z)-hexadecenoyl]-sn-glycero-3-phosphocholine									0.184427	0.000271187	0.0021645	0.0144672	0.0386625	2.04755	SMF：SMS	0.105572	down
neg-6.318_493.31697	1.08042e+06	1.18797e+06	381560	296563	368046	662248	1.3892e+06	2.35183e+06	3.17322e+06	2.06794e+06	2.02207e+06	2.21984e+06	493.317	6.318	1-[(9z)-hexadecenoyl]-sn-glycero-3-phosphocholine									0.300724	0.00164195	0.0021645	0.0224521	0.0386625	1.86973	SMF：SMS	0.141127	down
pos-6.226_493.31559	1.6772e+06	2.11569e+06	2.22183e+06	890817	1.1087e+06	1.35194e+06	2.21637e+06	9.6582e+06	7.69813e+06	7.13991e+06	6.02049e+06	4.70829e+06	493.316	6.226	1-[(9z)-hexadecenoyl]-sn-glycero-3-phosphocholine									0.250156	0.000583135	0.004329	0.0205436	0.0374106	2.06218	SMF：SMS	0.0868843	down
pos-6.321_493.31551	2.65899e+06	4.14343e+06	1.59662e+06	969578	1.55174e+06	1.91784e+06	2.97137e+06	4.71112e+06	7.27304e+06	3.77741e+06	4.75687e+06	4.91186e+06	493.316	6.321	1-[(9z)-hexadecenoyl]-sn-glycero-3-phosphocholine									0.452023	0.00639175	0.00865801	0.0434417	0.0524865	1.64236	SMF：SMS	0.116285	down
pos-5.441_545.34665	174222	73585.5	71222.6	138967	182127	335974	1.92698e+06	3.34463e+06	2.9712e+06	2.13674e+06	232663	2.38097e+06	545.347	5.441	1-[(8z,11z,14z)-icosatrienoyl]-sn-glycero-3-phosphocholine									0.0751238	0.000708832	0.004329	0.0205436	0.0374106	2.19266	SMF：SMS	0.190546	down
pos-5.846_545.34676	8.53969e+06	7.86378e+06	2.94399e+06	4.98065e+06	4.26067e+06	8.67707e+06	1.37346e+07	2.78453e+07	1.15251e+07	1.86379e+07	4.84283e+06	1.48276e+07	545.347	5.846	1-[(8z,11z,14z)-icosatrienoyl]-sn-glycero-3-phosphocholine									0.407663	0.0191161	0.025974	0.0834683	0.100474	1.40386	SMF：SMS	0.0369431	down
neg-5.334_465.3219	9.20666e+06	2.44889e+06	4.35723e+06	1.53914e+06	2.83467e+06	4.02182e+06	8.40336e+06	2.70854e+07	4.26651e+07	4.1458e+07	9.92556e+06	1.90983e+07	465.322	5.334	1-[(1z)-octadec-1-enyl]-sn-glycero-3-phosphoethanolamine									0.164216	0.000862675	0.004329	0.0175579	0.0448485	1.82416	SMF：SMS	0.0532478	down
neg-6.174_465.32384	372408	319606	477163	326325	293664	410619	553221	3.55107e+06	1.90812e+06	1.9895e+06	1.13883e+06	1.24915e+06	465.324	6.174	1-[(1z)-octadec-1-enyl]-sn-glycero-3-phosphoethanolamine									0.211724	0.00206465	0.0021645	0.025464	0.0386625	1.88681	SMF：SMS	0.112566	down
neg-6.8_465.32201	1.01714e+08	7.24211e+07	1.66385e+08	8.37658e+07	9.16222e+07	1.25682e+08	1.34349e+08	7.91311e+08	6.43595e+08	4.95833e+08	3.58248e+08	4.46149e+08	465.322	6.8	1-[(1z)-octadec-1-enyl]-sn-glycero-3-phosphoethanolamine									0.223591	0.00147366	0.004329	0.0215286	0.0448485	1.94634	SMF：SMS	0.142679	down
pos-6.047_465.32069	1.58658e+06	1.01579e+06	2.60485e+06	1.08259e+06	1.74828e+06	2.42873e+06	2.90037e+06	1.51239e+07	1.43617e+07	1.19694e+07	6.97922e+06	1.03636e+07	465.321	6.047	1-[(1z)-octadec-1-enyl]-sn-glycero-3-phosphoethanolamine									0.169645	0.000379517	0.0021645	0.0205436	0.0374106	2.09511	SMF：SMS	0.132582	down
pos-6.803_465.32049	2.88648e+08	1.89176e+08	3.75523e+08	1.84051e+08	2.62499e+08	2.72008e+08	3.44181e+08	1.97298e+09	1.67535e+09	1.00354e+09	8.49944e+08	1.27855e+09	465.32	6.803	1-[(1z)-octadec-1-enyl]-sn-glycero-3-phosphoethanolamine									0.220632	0.00157515	0.004329	0.0205436	0.0374106	2.09269	SMF：SMS	0.0520256	down
pos-5.965_547.36234	3.66392e+06	3.50566e+06	2.13785e+06	1.69752e+06	1.68989e+06	3.47075e+06	3.17095e+06	7.97119e+06	6.99995e+06	6.70538e+06	6.85316e+06	6.02259e+06	547.362	5.965	1-[(11z,14z)]-icosadienoyl-sn-glycero-3-phosphocholine									0.428531	0.00171419	0.0151515	0.0205933	0.0714202	1.90853	SMF：SMS	0.0463902	down
pos-6.121_547.36234	2.0944e+07	1.7826e+07	1.10105e+07	1.10222e+07	1.29283e+07	2.35462e+07	2.27194e+07	6.5944e+07	6.2283e+07	6.14769e+07	3.10887e+07	4.77283e+07	547.362	6.121	1-[(11z,14z)]-icosadienoyl-sn-glycero-3-phosphocholine									0.33401	0.000909888	0.004329	0.0205436	0.0374106	2.0228	SMF：SMS	0.0472651	down
pos-4.263_170.10901	731051	538694	733437	1.35212e+06	506958	418873	1.50585e+06	2.42321e+06	1.39241e+06	1.77591e+06	631652	2.16502e+06	170.109	4.263	1,6,7-trimethylnaphthalene	Benzenoids	Naphthalenes	HMDB0059701						0.432698	0.0092691	0.0151515	0.0543735	0.0714202	1.40398	SMF：SMS	0.109871	down
pos-3.753_239.14162	3.61132e+06	3.56786e+06	7.76975e+06	2.82486e+06	3.75427e+06	5.12377e+06	8.48776e+06	2.28176e+07	1.05229e+07	5.0295e+06	5.06223e+06	1.27403e+07	239.142	3.753	1,3-di-o-tolylguanidine									0.412182	0.0196538	0.025974	0.085113	0.100474	1.42985	SMF：SMS	0.119319	down
pos-3.12_406.04946	722350	1.01737e+06	1.38531e+06	499855	1.3392e+06	773115	545034	358616	320457	303770	395211	156683	406.049	3.12	1,2-bis(2-methyl-3,5-dinitrophenyl)diazene 1-oxide									2.75857	0.00141599	0.004329	0.0205436	0.0374106	1.84917	SMF：SMS	0.0876076	up
pos-4.301_172.12466	911277	284401	614364	696199	382655	269041	859944	1.95182e+06	2.00354e+06	1.33606e+06	390758	939334	172.125	4.301	1,1,6-trimethyl-1,2-dihydronaphthalene	Benzenoids	Naphthalenes	HMDB0040284						0.422102	0.0292885	0.025974	0.110319	0.100474	1.3228	SMF：SMS	0.180594	down
pos-5.334_567.33095	3.46407e+07	2.31557e+07	7.83085e+06	1.27701e+07	1.57878e+07	1.95278e+07	2.02308e+07	7.48804e+07	2.25266e+07	4.83677e+07	2.51258e+07	3.89581e+07	567.331	5.334	1-(4z,7z,10z,13z,16z,19z-docosahexaenoyl)-sn-glycero-3-phosphocholine									0.494212	0.039712	0.0411255	0.135925	0.134167	1.23515	SMF：SMS	0.0421374	down
pos-7.053_362.2809	563079	317509	437481	174947	359572	268310	1.53651e+06	6.52281e+06	5.15801e+06	2.22737e+06	1.02311e+06	4.25504e+06	362.281	7.053	1-(3,5-dihydroxyphenyl)-2-heptadecanone									0.102346	0.000271475	0.0021645	0.0205436	0.0374106	2.23911	SMF：SMS	0.159131	down
neg-3.235_209.0722	1.06636e+07	3.1239e+07	1.91974e+07	2.35955e+07	1.17458e+07	7.62255e+06	5.87891e+06	877776	4.39343e+06	2.30002e+06	1.54999e+06	908693	209.072	3.235	1-(2-furylmethyl)-5-oxopyrrolidine-3-carboxylic acid									6.54126	0.000647633	0.0021645	0.0162627	0.0386625	1.81055	SMF：SMS	0.06106	up
neg-7.229_479.33766	2.31161e+06	2.01237e+06	4.71925e+06	2.55131e+06	2.87628e+06	3.2213e+06	3.54645e+06	1.74899e+07	2.48749e+07	1.11261e+07	1.15936e+07	1.2011e+07	479.338	7.229	1-(1z-hexadecenyl)-sn-glycero-3-phosphocholine									0.219391	0.00204471	0.004329	0.025464	0.0448485	1.91288	SMF：SMS	0.180804	down
neg-7.36_479.33776	1.22731e+07	9.67921e+06	1.94025e+07	1.01706e+07	1.19807e+07	1.58225e+07	1.68053e+07	8.89487e+07	9.02538e+07	5.86261e+07	4.51425e+07	6.2698e+07	479.338	7.36	1-(1z-hexadecenyl)-sn-glycero-3-phosphocholine									0.218853	0.00147541	0.004329	0.0215286	0.0448485	1.89897	SMF：SMS	0.209659	down
pos-5.342_479.33633	3.04189e+07	5.09173e+06	1.15769e+07	2.86133e+06	7.16229e+06	1.00047e+07	2.00597e+07	9.07401e+07	1.2281e+08	1.15047e+08	2.69042e+07	6.34953e+07	479.336	5.342	1-(1z-hexadecenyl)-sn-glycero-3-phosphocholine									0.152864	0.00158476	0.00865801	0.0205436	0.0524865	1.92827	SMF：SMS	0.0486562	down
pos-5.57_479.33632	5.24203e+06	1.93766e+06	5.33447e+06	1.11173e+06	3.07581e+06	2.75947e+06	9.64207e+06	3.25449e+07	4.17619e+07	3.82757e+07	7.54676e+06	2.57723e+07	479.336	5.57	1-(1z-hexadecenyl)-sn-glycero-3-phosphocholine									0.125117	0.000444494	0.0021645	0.0205436	0.0374106	1.95264	SMF：SMS	0.0494153	down
pos-7.234_479.33603	9.61013e+06	7.03418e+06	1.26915e+07	7.99751e+06	1.00747e+07	8.71726e+06	9.33437e+06	5.858e+07	9.34617e+07	3.22942e+07	3.09376e+07	5.14646e+07	479.336	7.234	1-(1z-hexadecenyl)-sn-glycero-3-phosphocholine									0.203299	0.00653106	0.0151515	0.0438462	0.0714202	1.97076	SMF：SMS	0.104693	down
pos-7.368_479.3362	5.16239e+07	3.93347e+07	7.35757e+07	3.30472e+07	3.67397e+07	5.48325e+07	6.43017e+07	3.22353e+08	3.42598e+08	1.67611e+08	1.39628e+08	2.11297e+08	479.336	7.368	1-(1z-hexadecenyl)-sn-glycero-3-phosphocholine									0.231733	0.00168154	0.004329	0.0205436	0.0374106	2.0617	SMF：SMS	0.0593891	down
pos-8.978_323.31775	1.26346e+06	871622	720097	837805	3.34586e+06	1.76457e+06	450765	586391	289055	463352	946110	400920	323.318	8.978	1-(14-methylhexadecanoyl)pyrrolidine									2.80668	0.00953122	0.0151515	0.0551724	0.0714202	1.2954	SMF：SMS	0.0395829	up
neg-4.866_507.33433	148728	158528	325827	35600.5	411917	113125	492322	451322	1.04429e+06	561363	344981	703457	507.334	4.866	1-(10z-heptadecenoyl)-sn-glycero-3-phosphocholine									0.3318	0.0123868	0.004329	0.0844261	0.0448485	1.36142	SMF：SMS	0.155322	down
neg-5.883_507.33317	7.50281e+07	5.85062e+07	3.07354e+07	3.80996e+07	4.28021e+07	6.27572e+07	7.0011e+07	1.67047e+08	8.41686e+07	1.40038e+08	8.4291e+07	1.07324e+08	507.333	5.883	1-(10z-heptadecenoyl)-sn-glycero-3-phosphocholine									0.471647	0.00314908	0.004329	0.0352259	0.0448485	1.57545	SMF：SMS	0.0588493	down
neg-6.666_507.33245	3.06607e+06	2.73073e+06	3.68407e+06	1.28507e+06	1.81319e+06	2.68582e+06	3.21964e+06	1.52404e+07	7.61195e+06	1.15488e+07	1.07572e+07	7.06911e+06	507.332	6.666	1-(10z-heptadecenoyl)-sn-glycero-3-phosphocholine									0.275307	0.00136191	0.004329	0.0213779	0.0448485	1.95507	SMF：SMS	0.131463	down
neg-6.822_507.33247	7.47714e+06	6.9738e+06	4.51601e+06	3.05106e+06	4.28509e+06	6.47248e+06	8.7952e+06	2.63821e+07	1.59615e+07	1.67601e+07	1.57484e+07	1.45312e+07	507.332	6.822	1-(10z-heptadecenoyl)-sn-glycero-3-phosphocholine									0.333836	0.000291747	0.0021645	0.0144672	0.0386625	1.98166	SMF：SMS	0.134927	down
pos-5.026_304.20283	785544	209756	245092	72760.8	234853	352085	758204	2.60569e+06	1.90255e+06	1.24622e+06	675553	3.43341e+06	304.203	5.026	[sthydrox]3beta_16alpha-dihydroxy-5-androsten-17-one									0.178889	0.00165143	0.00865801	0.0205436	0.0524865	2.05678	SMF：SMS	0.109082	down
pos-5.816_304.20271	182713	172934	163951	83188.4	230881	197780	515128	1.86869e+06	1.47757e+06	999913	234946	1.83447e+06	304.203	5.816	[sthydrox]3beta_16alpha-dihydroxy-5-androsten-17-one									0.148823	0.00240314	0.0021645	0.0243006	0.0374106	2.06375	SMF：SMS	0.0720299	down
pos-8.972_392.29106	296222	189817	215445	79836	188275	251634	610199	2.48675e+06	1.93634e+06	1.34237e+06	660811	1.81608e+06	392.291	8.972	[sthydrox]3alpha_6alpha-dihydroxy-5beta-cholan-24-oicacid									0.137952	0.000109858	0.0021645	0.0205436	0.0374106	2.24102	SMF：SMS	0.188008	down
pos-8.094_394.30696	6.32219e+06	788595	1.95989e+06	3.78421e+06	4.2226e+06	3.76197e+06	3.41183e+07	9.35676e+06	1.52367e+07	5.77077e+06	2.28244e+06	1.15213e+07	394.307	8.094	[st(4:0)]5alpha-cholane-3alpha_7alpha_12alpha_24-tetrol									0.266195	0.0336343	0.0411255	0.122156	0.134167	1.22752	SMF：SMS	0.0460128	down
pos-9.326_394.30716	191894	192081	465692	220030	239709	276287	290834	1.3589e+07	844925	2.07751e+06	800073	5.22565e+06	394.307	9.326	[st(4:0)]5alpha-cholane-3alpha_7alpha_12alpha_24-tetrol									0.0694627	0.0181225	0.004329	0.0813342	0.0374106	1.82737	SMF：SMS	0.114215	down
pos-8.581_400.33287	351643	291942	380239	159439	328176	252191	934150	2.96242e+06	2.77571e+06	2.50789e+06	1.06873e+06	3.4502e+06	400.333	8.581	[st(2:0)](5z_7e)-(3s)-9_10-seco-5_7_10(19)-cholestatriene-3_25-diol									0.128741	7.59768e-05	0.0021645	0.0205436	0.0374106	2.20471	SMF：SMS	0.0571286	down
pos-5.341_212.14057	470407	449148	1.01686e+06	362042	648580	821499	3.00152e+06	6.60674e+06	2.20153e+06	4.98501e+06	789609	5.68798e+06	212.141	5.341	[faoxo(12:0)]12-oxo-10e-dodecenoicacid									0.161932	0.00211414	0.00865801	0.0224007	0.0524865	1.92204	SMF：SMS	0.0837778	down
pos-8.621_330.25469	1.40397e+06	48543.2	198061	81413.8	389718	333281	1.2379e+06	3.14991e+06	2.98355e+06	1.87678e+06	2.19195e+06	1.59901e+06	330.255	8.621	[fa(22:5)]7z_10z_13z_16z_19z-docosapentaenoicacid									0.188278	0.00532423	0.004329	0.0386165	0.0374106	1.63374	SMF：SMS	0.132289	down
neg-5.776_320.23525	548749	110689	135729	74711.2	99824.5	221366	388222	871754	501760	2.56184e+06	520745	1.9101e+06	320.235	5.776	[fa(20:3)]11_12-epoxy-5z_8z_14z-eicosatrienoicacid									0.176339	0.00252785	0.0151515	0.0304518	0.0934343	1.81229	SMF：SMS	0.0679506	down
pos-6.345_278.22368	1.04875e+06	253266	367913	364377	468745	798491	1.06445e+06	2.99001e+06	282739	3.90527e+06	2.33417e+06	3.71537e+06	278.224	6.345	[fa(18:1)]9z-octadecen-12-ynoicacid									0.231006	0.0262684	0.0411255	0.101613	0.134167	1.42996	SMF：SMS	0.0800105	down
pos-6.316_296.23409	2.01186e+06	772945	921171	1.34737e+06	1.28948e+06	1.49926e+06	2.49099e+06	5.31448e+06	931695	5.00761e+06	4.07094e+06	5.16275e+06	296.234	6.316	[fa(18:0)]12r_13s-epoxy-9z-octadecenoicacid									0.34128	0.0155187	0.025974	0.07346	0.100474	1.57808	SMF：SMS	0.0543281	down
pos-5.212_292.20286	1.22236e+07	2.13252e+06	2.73928e+06	3.80952e+06	3.67905e+06	6.45177e+06	9.43673e+06	6.7485e+06	1.1441e+07	9.48311e+06	6.36715e+06	2.28325e+07	292.203	5.212	(9z_15z)-(13s)-12_13-epoxyoctadeca-9_11_15-trienoicacid									0.468047	0.0267001	0.0649351	0.102652	0.183368	1.44477	SMF：SMS	0.205575	down
pos-4.466_295.25013	1.95502e+06	1.82674e+06	2.81732e+06	1.48236e+06	3.42174e+06	2.03864e+06	6.31505e+06	1.11072e+07	7.33291e+06	1.31464e+07	3.4103e+06	9.28777e+06	295.25	4.466	(9z,12z)-n-hydroxy-9,12-octadecadienamide									0.267627	0.000495782	0.004329	0.0205436	0.0374106	1.86108	SMF：SMS	0.109837	down
pos-4.376_253.23983	1.89696e+06	2.12566e+06	4.04054e+06	1.66922e+06	2.80951e+06	2.73409e+06	6.65718e+06	1.4596e+07	1.04956e+07	1.71653e+07	3.04445e+06	1.07191e+07	253.24	4.376	(9z)-9-hexadecenamide									0.243723	0.00216129	0.004329	0.0227863	0.0374106	1.87541	SMF：SMS	0.0488972	down
pos-9.57_253.23979	1.19212e+06	742482	678979	871227	2.41615e+06	1.6555e+06	378126	459801	296736	279176	931426	279280	253.24	9.57	(9z)-9-hexadecenamide									2.87915	0.00352711	0.0151515	0.0297424	0.0714202	1.44727	SMF：SMS	0.0556305	up
pos-7.466_351.31274	1.52649e+06	1.23797e+06	987636	761612	3.6644e+06	2.04241e+06	570405	790210	691756	368412	1.04239e+06	665665	351.313	7.466	(9z)-1-(4-morpholinyl)-9-octadecen-1-one									2.4754	0.0153912	0.0151515	0.0732281	0.0714202	1.02757	SMF：SMS	0.144673	up
pos-8.304_383.31829	85379.2	1.16944e+06	576787	684670	4.48699e+06	2.26968e+06	585648	350991	28171.3	54783.9	29676.7	129664	383.318	8.304	(9e,12e)-n-(1-phenylethyl)-9,12-octadecadienamide									7.86553	0.0198284	0.025974	0.0853741	0.100474	1.61338	SMF：SMS	0.0930077	up
pos-3.99_268.17036	464084	305935	500601	392030	431434	628962	1.01807e+06	2.07595e+06	1.29944e+06	1.89149e+06	585499	1.44202e+06	268.17	3.99	(7s)-2-[2-(4-hydroxyphenyl)ethyl]-4,7-dimethyl-6,7-dihydro-5h-cyclopenta[c]pyridinium									0.327586	0.0012708	0.004329	0.0205436	0.0374106	1.82583	SMF：SMS	0.0813537	down
neg-5.882_635.34199	1.38065e+06	1.13347e+06	589441	699645	855078	1.23618e+06	1.4504e+06	3.34572e+06	1.72315e+06	2.81651e+06	1.88745e+06	2.13554e+06	635.342	5.882	(7r,13e)-1-amino-4,12-dihydroxy-7-{[(9z)-9-octadecenoyloxy]methyl}-9-oxo-3,5,8-trioxa-4-phosphapentadec-13-en-15-oic acid 4-oxide									0.441243	0.00140995	0.0021645	0.0215286	0.0386625	1.63035	SMF：SMS	0.0726803	down
pos-4.331_518.30142	123346	371704	430311	72932.5	358126	182498	620372	746742	1.22072e+06	559385	216311	557478	518.301	4.331	(6e)-5-hydroxy-4-{[(1r,2s,5s)-2-hydroxy-5-isopropenyl-2-methylcyclopentyl]methyl}-6-[hydroxy(phenyl)methylene]-2,2-bis(3-methyl-2-buten-1-yl)-4-cyclohexene-1,3-dione									0.39248	0.0235502	0.0151515	0.0952901	0.0714202	1.18826	SMF：SMS	0.0758398	down
neg-4.34_868.44694	2.12501e+06	1.56771e+06	5.04702e+06	2.40027e+06	1.19659e+06	957543	802006	148042	433909	105351	1.23672e+06	207437	868.447	4.34	(3s)-5-{[(2s,2's,4a'r,4b's,5s,6a's,6b'r,9a's,10a's,10b's)-2'-{[2-o-(6-deoxy-alpha-l-mannopyranosyl)-beta-d-glucopyranosyl]oxy}-4a',5,6a'-trimethyl-1',2',3',4,4',4a',4b',5,5',6',6a',6b',7',9a',10',10a',10b',11'-octadecahydro-3h-spiro[furan-2,8'-naphtho[2',1':4,5]indeno[2,1-b]furan]-5-yl]methoxy}-3-hydroxy-3-methyl-5-oxopentanoic acid									4.53188	0.00555816	0.00865801	0.0523478	0.0654722	1.45349	SMF：SMS	0.077183	up
pos-5.788_320.23409	2.50092e+06	867839	977252	1.09543e+06	1.29779e+06	1.3539e+06	2.38296e+06	2.12283e+06	1.80129e+06	3.63727e+06	3.12468e+06	5.84073e+06	320.234	5.788	(3s)-3-methyl-5-[(1s,8ar)-2,5,5,8a-tetramethyl-4-oxo-1,4,4a,5,6,7,8,8a-octahydro-1-naphthalenyl]pentanoic acid									0.427987	0.00500366	0.0151515	0.0369512	0.0714202	1.91044	SMF：SMS	0.0931297	down
neg-5.963_617.37008	1.65733e+06	1.61983e+06	419206	596863	888591	1.06553e+06	1.61528e+06	3.79075e+06	1.93466e+06	3.10655e+06	1.4793e+06	2.91463e+06	617.37	5.963	(2s,4r,4as,4br,6as,8ar,11ar,15bs,15cs,17as)-4-hydroxy-2-(2-hydroxy-2-propanyl)-9,9,11,11,15b,15c-hexamethyl-12-oxo-3,4,5,6,6a,7,8,8a,9,11,11a,12,15,15b,15c,16,17,17a-octadecahydro-2h-[2]benzofuro[5,6-e]chromeno[5',6':6,7]indeno[1,2-b]indole-4a(4bh)-carbaldehyde									0.420948	0.00829962	0.025974	0.0661416	0.131907	1.53716	SMF：SMS	0.102616	down
pos-4.709_311.28148	1.2089e+06	1.31815e+06	2.34073e+06	788709	1.91861e+06	1.3288e+06	3.62404e+06	7.66396e+06	3.802e+06	7.32217e+06	1.39298e+06	5.10871e+06	311.281	4.709	(2s,3r,4e,8e)-2-amino-9-methyl-4,8-octadecadiene-1,3-diol									0.307946	0.00591038	0.00865801	0.0410359	0.0524865	1.73839	SMF：SMS	0.0488229	down
pos-5.106_451.26863	1.0406e+06	760257	326502	206990	285947	666780	812705	2.99989e+06	760708	1.47947e+06	969223	2.70498e+06	451.269	5.106	(2r)-3-{[(2-aminoethoxy)(hydroxy)phosphoryl]oxy}-2-hydroxypropyl (9z)-9-hexadecenoate									0.337934	0.0123218	0.0151515	0.064716	0.0714202	1.60728	SMF：SMS	0.0803038	down
pos-4.347_563.32092	1.67327e+06	718133	406224	405990	750375	1.37486e+06	1.67035e+06	2.36969e+06	2.37197e+06	1.45122e+06	1.15263e+06	2.27837e+06	563.321	4.347	(2r)-3-{[(2-aminoethoxy)(hydroxy)phosphoryl]oxy}-2-[(4-oxobutanoyl)oxy]propyl (9z)-9-octadecenoate									0.471821	0.0146367	0.025974	0.0708153	0.100474	1.75586	SMF：SMS	0.147261	down
pos-5.729_557.34681	597614	879252	247977	395883	648073	765453	1.56591e+06	2.54798e+06	872399	2.51325e+06	944166	1.9066e+06	557.347	5.729	(2r)-3-[(6z,9z,12z,15z)-6,9,12,15-henicosatetraenoyloxy]-2-hydroxypropyl 2-(trimethylammonio)ethyl phosphate									0.341463	0.0027259	0.004329	0.0259135	0.0374106	1.65608	SMF：SMS	0.0398755	down
neg-6.146_493.35383	6.30398e+07	2.11787e+07	5.86273e+07	2.46946e+07	3.53683e+07	4.48309e+07	9.71104e+07	2.924e+08	6.24111e+08	4.17651e+08	1.21183e+08	2.28194e+08	493.354	6.146	(2r)-3-[(1z)-1-heptadecen-1-yloxy]-2-hydroxypropyl 2-(trimethylammonio)ethyl phosphate									0.139129	0.000557435	0.0021645	0.0162627	0.0386625	1.90177	SMF：SMS	0.102948	down
pos-5.718_493.35194	2.57572e+06	772055	1.69076e+06	643808	1.29823e+06	1.9043e+06	3.17914e+06	9.52904e+06	2.55403e+07	1.24261e+07	3.64122e+06	9.15701e+06	493.352	5.718	(2r)-3-[(1z)-1-heptadecen-1-yloxy]-2-hydroxypropyl 2-(trimethylammonio)ethyl phosphate									0.139979	0.00111318	0.0021645	0.0205436	0.0374106	1.87551	SMF：SMS	0.113904	down
pos-5.902_493.35191	1.48019e+06	467858	881715	307167	628694	809277	1.65914e+06	5.33868e+06	9.77881e+06	6.19761e+06	1.30666e+06	6.92639e+06	493.352	5.902	(2r)-3-[(1z)-1-heptadecen-1-yloxy]-2-hydroxypropyl 2-(trimethylammonio)ethyl phosphate									0.146597	0.00168597	0.004329	0.0205436	0.0374106	1.89433	SMF：SMS	0.112168	down
pos-8.192_493.35157	3.03752e+06	2.82869e+06	5.77062e+06	1.58238e+06	2.45563e+06	3.89853e+06	3.08382e+06	1.91107e+07	1.36734e+07	1.40597e+07	9.3262e+06	1.54101e+07	493.352	8.192	(2r)-3-[(1z)-1-heptadecen-1-yloxy]-2-hydroxypropyl 2-(trimethylammonio)ethyl phosphate									0.262153	0.0035014	0.00865801	0.0296282	0.0524865	1.88549	SMF：SMS	0.156285	down
pos-6.359_495.36753	7.10323e+06	2.56642e+06	4.05262e+06	2.3109e+06	9.90077e+06	4.46984e+06	9.93821e+06	6.52236e+07	7.95757e+07	2.53266e+07	1.00571e+07	1.85242e+07	495.368	6.359	(2r)-3-(heptadecyloxy)-2-hydroxypropyl 2-(trimethylammonio)ethyl phosphate									0.14572	0.00358494	0.0021645	0.0300223	0.0374106	1.77898	SMF：SMS	0.168944	down
pos-6.481_495.36752	6.7394e+06	2.31008e+06	6.48608e+06	2.78238e+06	9.88651e+06	3.94827e+06	1.02094e+07	6.13406e+07	5.95007e+07	4.3836e+07	1.03624e+07	3.02164e+07	495.368	6.481	(2r)-3-(heptadecyloxy)-2-hydroxypropyl 2-(trimethylammonio)ethyl phosphate									0.149224	0.00181105	0.0021645	0.0208269	0.0374106	1.89324	SMF：SMS	0.134491	down
neg-9.719_622.31289	2.6482e+06	2.79188e+06	1.28818e+06	1.19042e+06	764876	2.40113e+06	3.4663e+06	8.41329e+06	4.83928e+06	5.16236e+06	2.39038e+06	3.25313e+06	622.313	9.719	(2r)-2-hydroxy-3-[(hydroxy{[(1s,2r,3r,4s,5s,6r)-2,3,4,5,6-pentahydroxycyclohexyl]oxy}phosphoryl)oxy]propyl (8z,11z,14z)-8,11,14-icosatrienoate									0.402717	0.00799754	0.0151515	0.0661416	0.0934343	1.4409	SMF：SMS	0.0327181	down
neg-5.894_618.28126	1.17386e+06	1.46699e+06	529746	1.06204e+06	492121	948824	1.60786e+06	3.85691e+06	2.05887e+06	1.41246e+06	3.21759e+06	1.25923e+06	618.281	5.894	(2r)-2-hydroxy-3-[(hydroxy{[(1s,2r,3r,4s,5s,6r)-2,3,4,5,6-pentahydroxycyclohexyl]oxy}phosphoryl)oxy]propyl (5z,8z,11z,14z,17z)-5,8,11,14,17-icosapentaenoate									0.422994	0.00848038	0.00865801	0.0665775	0.0654722	1.38045	SMF：SMS	0.0297491	down
neg-6.131_618.28125	3.63014e+06	5.85092e+06	2.29713e+06	4.16542e+06	2.55994e+06	4.3156e+06	9.55443e+06	2.30158e+07	1.39216e+07	1.04097e+07	8.51118e+06	8.67358e+06	618.281	6.131	(2r)-2-hydroxy-3-[(hydroxy{[(1s,2r,3r,4s,5s,6r)-2,3,4,5,6-pentahydroxycyclohexyl]oxy}phosphoryl)oxy]propyl (5z,8z,11z,14z,17z)-5,8,11,14,17-icosapentaenoate									0.308008	0.00027611	0.0021645	0.0144672	0.0386625	1.6913	SMF：SMS	0.162152	down
pos-6.131_618.27865	2.76804e+06	4.24755e+06	1.55346e+06	2.54916e+06	1.54858e+06	3.12238e+06	6.69653e+06	1.61292e+07	9.69619e+06	5.34233e+06	5.37544e+06	6.14341e+06	618.279	6.131	(2r)-2-hydroxy-3-[(hydroxy{[(1s,2r,3r,4s,5s,6r)-2,3,4,5,6-pentahydroxycyclohexyl]oxy}phosphoryl)oxy]propyl (5z,8z,11z,14z,17z)-5,8,11,14,17-icosapentaenoate									0.319728	0.000906501	0.0021645	0.0205436	0.0374106	1.64603	SMF：SMS	0.0585998	down
pos-5.63_511.36257	3.17594e+06	1.72906e+06	3.44843e+06	1.17849e+06	2.64138e+06	2.13146e+06	9.47436e+06	1.40113e+07	2.81411e+07	1.98825e+07	4.94006e+06	1.17727e+07	511.363	5.63	(2r)-2-hydroxy-3-[(2-methoxyhexadecyl)oxy]propyl 2-(trimethylammonio)ethyl phosphate									0.162145	0.000269745	0.0021645	0.0205436	0.0374106	1.88185	SMF：SMS	0.0275879	down
pos-6.163_519.3665	428233	94553.4	283377	96533.6	200502	273092	716887	1.30776e+06	1.12181e+07	6.47488e+06	811502	1.89157e+06	519.366	6.163	(2r)-2-hydroxy-3-[(1z,12z)-1,12-nonadecadien-1-yloxy]propyl 2-(trimethylammonio)ethyl phosphate									0.0613849	0.00201339	0.0021645	0.0220758	0.0374106	1.79075	SMF：SMS	0.105475	down
neg-6.3_451.30665	1.1916e+06	751317	1.34826e+06	584755	1.11967e+06	955723	1.24749e+06	7.29334e+06	6.59646e+06	5.11776e+06	3.62192e+06	4.80912e+06	451.307	6.3	(2r)-2-hydroxy-3-[(1z)-1-tetradecen-1-yloxy]propyl 2-(trimethylammonio)ethyl phosphate									0.207464	0.00130556	0.004329	0.0213779	0.0448485	1.96727	SMF：SMS	0.0856086	down
pos-4.898_451.30535	410592	74952.5	138418	32023.5	77852	82083.9	347097	1.23591e+06	1.24105e+06	1.90759e+06	319274	1.09182e+06	451.305	4.898	(2r)-2-hydroxy-3-[(1z)-1-tetradecen-1-yloxy]propyl 2-(trimethylammonio)ethyl phosphate									0.132827	0.00090361	0.00865801	0.0205436	0.0524865	1.95429	SMF：SMS	0.0936553	down
pos-6.206_451.30489	1.40505e+06	641788	1.3191e+06	607440	1.28436e+06	1.10734e+06	1.59475e+06	6.63115e+06	5.23764e+06	4.8016e+06	3.60919e+06	4.08104e+06	451.305	6.206	(2r)-2-hydroxy-3-[(1z)-1-tetradecen-1-yloxy]propyl 2-(trimethylammonio)ethyl phosphate									0.245232	0.000369098	0.0021645	0.0205436	0.0374106	2.16205	SMF：SMS	0.0400341	down
pos-6.305_451.30496	2.64809e+06	1.78057e+06	2.91153e+06	1.21931e+06	2.54571e+06	2.2553e+06	2.78803e+06	1.90287e+07	1.37625e+07	9.67023e+06	7.91134e+06	1.01776e+07	451.305	6.305	(2r)-2-hydroxy-3-[(1z)-1-tetradecen-1-yloxy]propyl 2-(trimethylammonio)ethyl phosphate									0.210939	0.00165314	0.004329	0.0205436	0.0374106	2.07955	SMF：SMS	0.0633206	down
pos-6.979_535.39885	330193	88234.8	498478	120462	143928	159752	1.85077e+06	6.72472e+06	1.94407e+06	4.01271e+06	415868	1.76224e+06	535.399	6.979	(2r)-2-hydroxy-3-[(1z)-1-icosen-1-yloxy]propyl 2-(trimethylammonio)ethyl phosphate									0.0802523	0.000649152	0.004329	0.0205436	0.0374106	1.91729	SMF：SMS	0.0613248	down
pos-7.363_535.3987	2.87763e+06	1.04349e+06	3.51045e+06	1.07207e+06	1.86724e+06	1.70737e+06	3.6278e+06	2.02238e+07	4.02274e+07	2.34967e+07	6.15261e+06	1.16372e+07	535.399	7.363	(2r)-2-hydroxy-3-[(1z)-1-icosen-1-yloxy]propyl 2-(trimethylammonio)ethyl phosphate									0.114632	0.00162368	0.0021645	0.0205436	0.0374106	1.99485	SMF：SMS	0.163539	down
neg-6.86_467.33917	3.32845e+06	2.41877e+06	5.2611e+06	2.68831e+06	4.35692e+06	6.98911e+06	4.1862e+06	1.66912e+07	1.63267e+07	1.22194e+07	1.52684e+07	1.09977e+07	467.339	6.86	(2r)-2-hydroxy-3-(pentadecyloxy)propyl 2-(trimethylammonio)ethyl phosphate									0.33086	0.00279273	0.0151515	0.0328781	0.0934343	1.78032	SMF：SMS	0.0917368	down
pos-5.442_467.33639	8.01708e+06	1.59164e+06	3.32965e+06	1.01066e+06	2.29934e+06	2.46887e+06	7.14128e+06	2.2361e+07	3.39725e+07	2.69248e+07	6.85383e+06	1.72762e+07	467.336	5.442	(2r)-2-hydroxy-3-(pentadecyloxy)propyl 2-(trimethylammonio)ethyl phosphate									0.163427	0.000902286	0.00865801	0.0205436	0.0524865	1.90429	SMF：SMS	0.0253493	down
pos-6.864_467.33783	1.21031e+07	8.83083e+06	1.48835e+07	8.44664e+06	1.1958e+07	2.0009e+07	1.16336e+07	3.96582e+07	4.51684e+07	3.03551e+07	3.83372e+07	3.02721e+07	467.338	6.864	(2r)-2-hydroxy-3-(pentadecyloxy)propyl 2-(trimethylammonio)ethyl phosphate									0.390079	0.00471582	0.025974	0.0358255	0.100474	1.81403	SMF：SMS	0.0536321	down
neg-6.147_621.36265	1.06929e+06	229046	1.04753e+06	370643	512855	681547	1.78541e+06	5.23837e+06	1.04012e+07	8.05906e+06	2.4516e+06	4.27331e+06	621.363	6.147	(2r)-2-[(3-carboxypropanoyl)oxy]-3-[(9z)-9-octadecenoyloxy]propyl 2-(trimethylammonio)ethyl phosphate									0.121423	0.000242756	0.0021645	0.0144672	0.0386625	1.89504	SMF：SMS	0.200292	down
pos-6.143_535.36235	930303	886612	877597	517021	773680	1.65917e+06	1.52655e+06	2.59407e+06	2.5957e+06	3.55851e+06	1.56025e+06	2.49135e+06	535.362	6.143	(2r)-2-(acryloyloxy)-3-(hexadecyloxy)propyl 2-(trimethylammonio)ethyl phosphate									0.393984	0.000950962	0.00865801	0.0205436	0.0524865	1.83489	SMF：SMS	0.0469481	down
pos-6.313_535.36233	5.62922e+06	5.00315e+06	5.91583e+06	3.66804e+06	5.19488e+06	1.03618e+07	1.13861e+07	1.84858e+07	1.9703e+07	2.31677e+07	1.01376e+07	2.04006e+07	535.362	6.313	(2r)-2-(acryloyloxy)-3-(hexadecyloxy)propyl 2-(trimethylammonio)ethyl phosphate									0.346366	0.00028783	0.004329	0.0205436	0.0374106	1.96158	SMF：SMS	0.0621832	down
pos-7.775_535.36246	3.03954e+06	2.33048e+06	6.2411e+06	1.9563e+06	2.43558e+06	3.35622e+06	2.41146e+06	1.38178e+07	9.36071e+06	1.30733e+07	1.58313e+07	5.4615e+06	535.362	7.775	(2r)-2-(acryloyloxy)-3-(hexadecyloxy)propyl 2-(trimethylammonio)ethyl phosphate									0.32289	0.0158104	0.0411255	0.074382	0.134167	1.62014	SMF：SMS	0.122445	down
neg-5.369_529.31762	2.17012e+07	4.44203e+07	1.59485e+07	2.07722e+07	2.8885e+07	3.06506e+07	6.79342e+07	1.38619e+08	6.22694e+07	9.9481e+07	2.21136e+07	8.89248e+07	529.318	5.369	(2r)-1-{[(2-aminoethoxy)(hydroxy)phosphoryl]oxy}-3-hydroxy-2-propanyl (7z,10z,13z,16z)-7,10,13,16-docosatetraenoate									0.338751	0.00979943	0.0151515	0.0737823	0.0934343	1.5333	SMF：SMS	0.0605594	down
neg-5.899_529.31685	619288	1.03361e+06	372798	234484	342895	489454	808661	2.10111e+06	992453	1.06245e+06	969770	1.22028e+06	529.317	5.899	(2r)-1-{[(2-aminoethoxy)(hydroxy)phosphoryl]oxy}-3-hydroxy-2-propanyl (7z,10z,13z,16z)-7,10,13,16-docosatetraenoate									0.432236	0.00621191	0.0151515	0.0553475	0.0934343	1.66978	SMF：SMS	0.0911943	down
pos-5.075_529.31554	501466	521519	192785	214330	402562	482764	754779	1.59653e+06	792506	969365	347808	1.0165e+06	529.316	5.075	(2r)-1-{[(2-aminoethoxy)(hydroxy)phosphoryl]oxy}-3-hydroxy-2-propanyl (7z,10z,13z,16z)-7,10,13,16-docosatetraenoate									0.422716	0.0121704	0.025974	0.064337	0.100474	1.43341	SMF：SMS	0.118336	down
pos-5.904_529.3154	1.54896e+06	1.81769e+06	714242	462233	814042	973600	1.23877e+06	4.33799e+06	2.32768e+06	2.04659e+06	1.87663e+06	2.75462e+06	529.315	5.904	(2r)-1-{[(2-aminoethoxy)(hydroxy)phosphoryl]oxy}-3-hydroxy-2-propanyl (7z,10z,13z,16z)-7,10,13,16-docosatetraenoate									0.434141	0.00948622	0.00865801	0.0550426	0.0524865	1.67378	SMF：SMS	0.0713984	down
neg-4.995_499.27023	4.53866e+06	1.00255e+07	5.0069e+06	5.95194e+06	3.66128e+06	6.64343e+06	1.15647e+07	3.31298e+07	2.17161e+07	1.57712e+07	1.14391e+07	1.10284e+07	499.27	4.995	(2r)-1-{[(2-aminoethoxy)(hydroxy)phosphoryl]oxy}-3-hydroxy-2-propanyl (5z,8z,11z,14z,17z)-5,8,11,14,17-icosapentaenoate									0.34236	0.00129771	0.0021645	0.0213779	0.0386625	1.83354	SMF：SMS	0.0828859	down
pos-4.999_499.26847	1.32828e+07	1.83371e+07	1.02922e+07	1.10385e+07	8.65116e+06	1.27148e+07	2.06043e+07	5.09705e+07	3.47404e+07	2.14349e+07	2.27847e+07	2.55405e+07	499.268	4.999	(2r)-1-{[(2-aminoethoxy)(hydroxy)phosphoryl]oxy}-3-hydroxy-2-propanyl (5z,8z,11z,14z,17z)-5,8,11,14,17-icosapentaenoate									0.422073	0.00109517	0.0021645	0.0205436	0.0374106	1.76608	SMF：SMS	0.0467374	down
neg-5.028_527.30199	1.84759e+07	2.53467e+07	1.25368e+07	3.0659e+07	2.25381e+07	3.02345e+07	5.84888e+07	1.2414e+08	5.79592e+07	6.64357e+07	2.62593e+07	5.1069e+07	527.302	5.028	(2r)-1-{[(2-aminoethoxy)(hydroxy)phosphoryl]oxy}-3-hydroxy-2-propanyl (4z,7z,10z,13z,16z)-4,7,10,13,16-docosapentaenoate									0.363706	0.00391513	0.00865801	0.0404705	0.0654722	1.67506	SMF：SMS	0.0635056	down
neg-5.678_527.30146	1.68167e+06	1.66504e+06	839916	642192	735263	1.04377e+06	1.625e+06	4.71694e+06	2.70374e+06	2.33289e+06	2.37748e+06	2.8784e+06	527.301	5.678	(2r)-1-{[(2-aminoethoxy)(hydroxy)phosphoryl]oxy}-3-hydroxy-2-propanyl (4z,7z,10z,13z,16z)-4,7,10,13,16-docosapentaenoate									0.397239	0.00172211	0.00865801	0.0225939	0.0654722	1.84479	SMF：SMS	0.124103	down
pos-5.682_527.29988	2.13449e+06	2.76116e+06	963849	824290	1.15739e+06	1.4844e+06	2.47553e+06	6.89988e+06	3.90544e+06	3.44797e+06	3.24725e+06	4.14765e+06	527.3	5.682	(2r)-1-{[(2-aminoethoxy)(hydroxy)phosphoryl]oxy}-3-hydroxy-2-propanyl (4z,7z,10z,13z,16z)-4,7,10,13,16-docosapentaenoate									0.386573	0.00225368	0.004329	0.0233003	0.0374106	1.84921	SMF：SMS	0.0444186	down
pos-7.422_563.39318	1.07585e+06	806496	1.29239e+06	525496	243654	557509	1.17125e+06	7.66311e+06	8.09554e+06	4.98546e+06	1.65041e+06	4.61979e+06	563.393	7.422	(2r)-1-{[(2-aminoethoxy)(hydroxy)phosphoryl]oxy}-3-hydroxy-2-propanyl (15z)-15-tetracosenoate									0.159705	0.00204724	0.004329	0.0220758	0.0374106	1.90055	SMF：SMS	0.135689	down
pos-7.653_640.41081	1.07737e+06	241881	253090	70887.6	185451	704559	993061	1.54959e+06	262281	1.99276e+06	510006	3.00608e+06	640.411	7.653	(2r)-1-(phosphonooxy)-3-(tetradecanoyloxy)-2-propanyl (6z,9z,12z,15z)-6,9,12,15-octadecatetraenoate									0.304704	0.0419137	0.0411255	0.141473	0.134167	1.09272	SMF：SMS	0.10744	down
pos-8.651_522.33287	623615	565308	1.13778e+06	636753	557552	1.08485e+06	1.88859e+06	5.86167e+06	5.11682e+06	2.32449e+06	1.17283e+06	3.07059e+06	522.333	8.651	(2r)-1-(decanoyloxy)-3-(phosphonooxy)-2-propanyl tridecanoate									0.236988	0.0016718	0.0021645	0.0205436	0.0374106	1.84889	SMF：SMS	0.0963384	down
pos-8.092_333.302	2.57992e+06	1.77573e+06	1.35625e+06	1.58727e+06	4.99948e+06	3.17313e+06	1.00777e+06	1.1167e+06	899492	761154	1.88395e+06	702020	333.302	8.092	(2e,4e,12z)-n-isobutyl-2,4,12-octadecatrienamide									2.42844	0.00776232	0.0151515	0.0487546	0.0714202	1.12603	SMF：SMS	0.0626294	up
pos-8.685_335.31757	1.7719e+07	1.2388e+07	8.97392e+06	1.08845e+07	3.16338e+07	2.35399e+07	7.23368e+06	7.34854e+06	7.05923e+06	5.20992e+06	1.35551e+07	4.63122e+06	335.318	8.685	(2e,4e)-n-isobutyl-2,4-octadecadienamide									2.33447	0.00945	0.0151515	0.0549634	0.0714202	1.07033	SMF：SMS	0.0402464	up
pos-4.347_188.11953	1.41317e+06	173579	1.06184e+06	240058	1.30855e+06	345218	1.72824e+06	2.72965e+06	1.58889e+06	2.22033e+06	3.06405e+06	9.70406e+06	188.12	4.347	(2e)-5-methyl-2-phenylhex-2-enal									0.215943	0.00664413	0.0021645	0.0441192	0.0374106	1.56349	SMF：SMS	0.0469771	down
pos-4.075_528.3438	464044	215733	477644	279941	717715	413735	1.09647e+06	691981	3.56842e+06	1.66298e+06	800583	1.60953e+06	528.344	4.075	(24e)-3-acetoxy-15,22-dihydroxylanosta-7,9(11),24-trien-26-oic acid									0.27241	0.00282732	0.004329	0.0263992	0.0374106	1.64561	SMF：SMS	0.274708	down
pos-4.179_602.38036	152015	131316	87892.8	149745	167662	91332.7	484790	182846	790608	1.15843e+06	166847	270610	602.38	4.179	(24e)-3,22-diacetoxy-15-hydroxy-7-methoxylanosta-8,24-dien-26-oic acid									0.255379	0.0155636	0.004329	0.0735048	0.0374106	1.513	SMF：SMS	0.179693	down
pos-4.466_644.39074	5.13978e+06	3.10311e+06	7.33823e+06	1.96989e+06	1.44195e+06	1.67251e+06	1.07064e+06	3.36501e+06	636247	226107	1.01206e+06	270217	644.391	4.466	(24e)-3,15,22-triacetoxy-7-methoxylanosta-8,24-dien-26-oic acid									3.14052	0.0204086	0.025974	0.0871031	0.100474	1.4671	SMF：SMS	0.0933445	up
pos-4.616_644.39069	3.68476e+06	1.99357e+06	3.68833e+06	8.10817e+06	708906	781800	687139	2.46572e+06	271843	197993	830019	251007	644.391	4.616	(24e)-3,15,22-triacetoxy-7-methoxylanosta-8,24-dien-26-oic acid									4.03203	0.0248064	0.0411255	0.0979619	0.134167	1.22476	SMF：SMS	0.193261	up
pos-4.264_158.05739	816447	837115	1.2599e+06	910619	830854	602065	1.81841e+06	2.58836e+06	2.16104e+06	2.09559e+06	824600	1.94577e+06	158.057	4.264	(1s_4s)-4-hydroxy-3-oxocyclohexane-1-carboxylate									0.459778	0.00432276	0.025974	0.0337686	0.100474	1.68697	SMF：SMS	0.0563211	down
pos-4.467_494.33838	7.25069e+06	3.89182e+06	7.67483e+06	3.04365e+06	1.68925e+06	2.17085e+06	1.35357e+06	4.4917e+06	751314	426598	1.12665e+06	880810	494.338	4.467	(1s,3r,5z,7e,9xi)-18-{[3-(2-hydroxy-2-propanyl)benzyl]oxy}-20-methyl-9,10-secopregna-5,7,10-triene-1,3-diol									2.8482	0.0167023	0.025974	0.0773832	0.100474	1.46506	SMF：SMS	0.066512	up
pos-4.547_494.33845	4.30403e+06	3.66387e+06	9.52429e+06	8.41534e+06	831585	1.88844e+06	592651	3.33541e+06	633933	366565	780746	167813	494.338	4.547	(1s,3r,5z,7e,9xi)-18-{[3-(2-hydroxy-2-propanyl)benzyl]oxy}-20-methyl-9,10-secopregna-5,7,10-triene-1,3-diol									4.87102	0.0105169	0.00865801	0.0592131	0.0524865	1.4957	SMF：SMS	0.0657099	up
neg-4.303_517.32519	770901	1.40216e+06	1.97842e+06	1.13305e+06	1.96401e+06	1.5467e+06	1.95446e+06	3.28584e+06	4.80758e+06	4.06848e+06	2.69055e+06	1.58386e+06	517.325	4.303	(1s,2r,3s,4s,6r,7s,8r,14r)-3-hydroxy-2,4,7,14-tetramethyl-9-oxo-4-vinyltricyclo[5.4.3.0~1,8~]tetradec-6-yl {[(1r,5s)-8-methyl-8-azabicyclo[3.2.1]oct-3-yl]sulfanyl}acetate									0.478242	0.0109271	0.025974	0.0772392	0.131907	1.44745	SMF：SMS	0.0273961	down
pos-7.643_310.24956	870041	204727	170751	217069	232536	1.05217e+06	2.28779e+06	1.04698e+06	320031	1.0364e+06	811015	2.69813e+06	310.25	7.643	(+/-)-methoprene									0.335021	0.0284441	0.0649351	0.10747	0.183368	1.28538	SMF：SMS	0.151969	down
pos-5.934_302.22358	3.30393e+06	159799	737191	121549	764145	278740	842753	1.05418e+06	1.6633e+06	2.01588e+06	2.72461e+06	5.41983e+06	302.224	5.934	(+/-)11(12)-eet									0.391045	0.0409307	0.0411255	0.139119	0.134167	1.43157	SMF：SMS	0.18386	down
pos-4.906_296.19784	9.22154e+06	2.83193e+06	4.25914e+06	2.81901e+06	3.30702e+06	3.60226e+06	9.46269e+06	7.24381e+06	1.35635e+07	9.97448e+06	8.71207e+06	1.80545e+07	296.198	4.906	(+)-10-deoxymethynolide									0.388606	0.0016229	0.00865801	0.0205436	0.0524865	2.0074	SMF：SMS	0.0487172	down
