# Supplementary material for: Integrative Application of Transcriptomics and Metabolomics Provides Insights into Unsynchronized Growth in Sea Cucumber (Stichopus monotuberculatus)
Source: Int J Mol Sci. 2022 Dec 7;23(24):15478. doi: 10.3390/ijms232415478 (PMC9779819; doi:10.3390/ijms232415478)
Supplement: Supplementary file 1 [file ijms-23-15478-s001.zip › Table S3.xlsx]

## Sheet: Sheet 1
Integrative application of transcriptomics and metabolomics provides insights into unsynchronized growth in sea cucumber (Stichopus monotuberculatus)
Table S3. Results of KEGG metabolic pathway analysis of DMs between the SMF group and SMS group.
KEGG_ID	Pathway_Name	S_Gene_Number	TS_Gene_Number	B_Gene_Number	TB_Gene_Number	p_Value	RichFactor
map07034	Eicosanoids	1		7		0.0110946	0.142857
map04912	GnRH signaling pathway	1		6		0.00951694	0.166667
map05140	Leishmaniasis	1		6		0.00951694	0.166667
map03320	PPAR signaling pathway	1		5		0.00793689	0.2
map04068	FoxO signaling pathway	1		5		0.00793689	0.2
map04150	mTOR signaling pathway	1		4		0.0063544	0.25
map04151	PI3K-Akt signaling pathway	1		4		0.0063544	0.25
map04210	Apoptosis	1		4		0.0063544	0.25
map00590	Arachidonic acid metabolism	2		75		0.00632798	0.0266667
map00626	Naphthalene degradation	2		60		0.00409635	0.0333333
map04080	Neuroactive ligand-receptor interaction	2		52		0.00309311	0.0384615
map04750	Inflammatory mediator regulation of TRP channels	2		35		0.00141144	0.0571429
map04024	cAMP signaling pathway	2		25		0.000718725	0.08
map00600	Sphingolipid metabolism	2		25		0.000718725	0.08
map05012	Parkinson disease	2		23		0.000607325	0.0869565
map04925	Aldosterone synthesis and secretion	2		22		0.000555063	0.0909091
map04924	Renin secretion	2		17		0.000328412	0.117647
map04270	Vascular smooth muscle contraction	2		16		0.000290062	0.125
map04071	Sphingolipid signaling pathway	2		15		0.000254056	0.133333
map01040	Biosynthesis of unsaturated fatty acids	3		74		0.000218797	0.0405405
map04022	cGMP-PKG signaling pathway	2		10		0.000109422	0.2
map04217	Necroptosis	2		10		0.000109422	0.2
map05032	Morphine addiction	2		8		6.82197e-05	0.25
map07114	Naphthalene family	2		5		2.44367e-05	0.4
map04976	Bile secretion	4		97		1.63241e-05	0.0412371
map02010	ABC transporters	5		137		2.32593e-06	0.0364964
map04923	Regulation of lipolysis in adipocytes	3		14		1.31038e-06	0.214286
map00230	Purine metabolism	5		95		3.77943e-07	0.0526316
map00240	Pyrimidine metabolism	5		65		5.56995e-08	0.0769231
map01100	Metabolic pathways	19		2867		2.75253e-09	0.00662714
