# Supplementary material for: Integrative Application of Transcriptomics and Metabolomics Provides Insights into Unsynchronized Growth in Sea Cucumber (Stichopus monotuberculatus)
Source: Int J Mol Sci. 2022 Dec 7;23(24):15478. doi: 10.3390/ijms232415478 (PMC9779819; doi:10.3390/ijms232415478)
Supplement: Supplementary file 1 [file ijms-23-15478-s001.zip › Table S4.xlsx]

## Sheet: Sheet1
Integrative application of transcriptomics and metabolomics provides insights into unsynchronized growth in sea cucumber (Stichopus monotuberculatus)
Table S4. Statistics of the transcriptome sequencing data.
Sample	Raw_Reads	Raw_Bases	Valid_Reads	Valid_Bases	Valid%	Q20%	Q30%	GC%
SMS-1	42194062	6.33G	41382554	5.76G	98.08	97.66	93.06	42.1
SMS-2	40809414	6.12G	39960970	5.56G	97.92	97.6	92.92	42.53
SMS-3	45766228	6.86G	44869620	6.24G	98.04	97.65	93	42.24
SMS-4	42532182	6.38G	41615424	5.79G	97.84	97.64	93.02	42.12
SMS-5	44029886	6.60G	43113770	6.00G	97.92	97.68	93.12	42.83
SMS-6	42292684	6.34G	41418308	5.76G	97.93	97.65	93.06	42.9
SMF-1	42679764	6.40G	41798104	5.82G	97.93	97.66	93.06	41.92
SMF-2	49764980	7.46G	48659576	6.77G	97.78	97.61	92.95	41.7
SMF-3	37677120	5.65G	36707276	5.10G	97.43	97.58	92.91	44.39
SMF-4	43328346	6.50G	42305574	5.88G	97.64	97.53	92.8	44.09
SMF-5	44693842	6.70G	43753328	6.08G	97.9	97.59	92.91	44.07
SMF-6	38698264	5.80G	37632902	5.23G	97.25	97.47	92.63	43.09
