# Supplementary material for: Integrative Application of Transcriptomics and Metabolomics Provides Insights into Unsynchronized Growth in Sea Cucumber (Stichopus monotuberculatus)
Source: Int J Mol Sci. 2022 Dec 7;23(24):15478. doi: 10.3390/ijms232415478 (PMC9779819; doi:10.3390/ijms232415478)
Supplement: Supplementary file 1 [file ijms-23-15478-s001.zip › Table S5.xlsx]

## Sheet: Sheet
Integrative application of transcriptomics and metabolomics provides insights into unsynchronized growth in sea cucumber (Stichopus monotuberculatus)
Table S5. Significantly DEGs between the SMF group and the SMS group.
Gene_ID	Length	Trans_ID	Annotation	Name	swissprot_description	GO_Term	NOG	KOEntry	KODescription	EC	KEGG_Pathway	Pfam_description	SMS-1_count	SMS-2_count	SMS-3_count	SMS-4_count	SMS-5_count	SMS-6_count	SMF-1_count	SMF-2_count	SMF-3_count	SMF-4_count	SMF-5_count	SMF-6_count	SMS-1_TPM	SMS-2_TPM	SMS-3_TPM	SMS-4_TPM	SMS-5_TPM	SMS-6_TPM	SMF-1_TPM	SMF-2_TPM	SMF-3_TPM	SMF-4_TPM	SMF-5_TPM	SMF-6_TPM	SMS_mean_TPM	SMF_mean_TPM	log2FC	regulation	pvalue	FDR	significant
TRINITY_DN41060_c0_g1	912	TRINITY_DN41060_c0_g1_i1;TRINITY_DN41060_c0_g1_i2;TRINITY_DN41060_c0_g1_i3	-	-	-	-	-	-	-	-	-	-	2	3	1	0	1	0	120	309	1214	849	831	516.48	0.16	0.25	0.07	0	0.08	0	8.58	23.72	120.76	73.17	71.58	47.17	0.09	57.5	9.1788	up	3.22303e-31	1.45023e-26	yes
TRINITY_DN21011_c0_g1	737	TRINITY_DN21011_c0_g1_i1	regenerating islet-derived protein 3-beta precursor [Mus musculus]	Reg3b	Regenerating islet-derived protein 3-beta OS=Mus musculus GN=Reg3b PE=1 SV=1	GO:0001934(positive regulation of protein phosphorylation);GO:0005576(extracellular region);GO:0005615(extracellular space);GO:0005737(cytoplasm);GO:0006952(defense response);GO:0006953(acute-phase response);GO:0006954(inflammatory response);GO:0008284(positive regulation of cell proliferation);GO:0019838(growth factor binding);GO:0030246(carbohydrate binding);GO:0042588(zymogen granule);GO:00428…	ENOG410XPJ1(c-type lectin domain family)	K06560	mannose receptor, C type	-	pbi04145(Phagosome)	P35230.1 PF00059.19;Lectin_C;	169	166	166	139	155	176	0	0	0	1	1	0	17.61	17.94	15.8	14.29	15.43	18.95	0	0	0	0.11	0.11	0	16.67	0.04	-8.32193	down	1.1932e-29	2.68446e-25	yes
TRINITY_DN53978_c1_g4	1412	TRINITY_DN53978_c1_g4_i1	hemolytic lectin-L1 [Cucumaria echinata]	-	-	-	-	-	-	-	-	-	7	5	4	1	5	7	953	375	4695	2883	814	780	0.31	0.23	0.16	0.04	0.21	0.32	37.08	14.38	233.33	133.86	37.86	38.7	0.21	82.54	8.7657	up	2.39877e-27	3.59784e-23	yes
TRINITY_DN1177_c0_g1	1674	TRINITY_DN1177_c0_g1_i1	-	NP	Nucleoprotein OS=Parainfluenza virus 5 (strain W3) GN=NP PE=1 SV=1	GO:0039689(negative stranded viral RNA replication);GO:0039697(negative stranded viral RNA transcription)	-	-	-	-	-	P21186.1 PF00973.17;Paramyxo_ncap;	0	0	0	0	0	0	295	307	85	91	96	111	0	0	0	0	0	0	9.4	9.62	3.45	3.45	3.65	4.51	0	5.68	10.427	up	1.17349e-26	1.29107e-22	yes
TRINITY_DN39862_c0_g3	1267	TRINITY_DN39862_c0_g3_i1	-	P/V	Non-structural protein V OS=Parainfluenza virus 5 (strain W3) GN=P/V PE=1 SV=1	GO:0005515(protein binding);GO:0039554(suppression by virus of host MDA-5 activity)	-	-	-	-	-	P16595.1 PF03210.11;Paramyx_P_V_C;	0	0	0	0	0	0	254	313	88	73	115	100	0	0	0	0	0	0	11.26	13.7	4.99	3.87	6.1	5.66	0	7.6	10.3522	up	1.43465e-26	1.29107e-22	yes
TRINITY_DN48598_c0_g1	2069	TRINITY_DN48598_c0_g1_i1;TRINITY_DN48598_c0_g1_i2	hypothetical protein BSL78_13516 [Apostichopus japonicus]	-	-	-	-	-	-	-	-	-	7	3	1	3	0	2	125	352	1046	686	602	281	0.2	0.09	0.03	0.08	0	0.06	3.13	8.65	34.19	21.61	18.75	8.96	0.08	15.88	7.75768	up	1.80652e-26	1.35477e-22	yes
TRINITY_DN52827_c0_g1	1692	TRINITY_DN52827_c0_g1_i1;TRINITY_DN52827_c0_g1_i10;TRINITY_DN52827_c0_g1_i11;TRINITY_DN52827_c0_g1_i12;TRINITY_DN52827_c0_g1_i13;TRINITY_DN52827_c0_g1_i14;TRINITY_DN52827_c0_g1_i2;TRINITY_DN52827_c0_g1_i3;TRINITY_DN52827_c0_g1_i4;TRINITY_DN52827_c0_g1_i5;TRINITY_DN52827_c0_g1_i6;TRINITY_DN52827_c0_g1_i7;TRINITY_DN52827_c0_g1_i8;TRINITY_DN52827_c0_g1_i9	hemolytic lectin-S1 [Cucumaria echinata]	-	-	-	-	-	-	-	-	-	15	40	11	14	24	70	2378.99	2092	4959	12712.9	4916	1466.69	0.54	1.86	0.41	0.5	3.15	2.58	76.76	67.18	202.78	529.56	191.7	60.28	1.51	188.04	7.56241	up	4.13122e-26	2.65555e-22	yes
TRINITY_DN38164_c1_g1	770	TRINITY_DN38164_c1_g1_i1;TRINITY_DN38164_c1_g1_i2;TRINITY_DN38164_c1_g1_i3;TRINITY_DN38164_c1_g1_i4	-	-	-	-	-	-	-	-	-	-	881	702	3621	1317	2624	1096	0	0	14	5	10	9	107.29	84.41	387.91	170.52	382.78	121	0	0	3.38	0.52	1.03	1.59	208.98	1.09	-7.78853	down	3.54445e-24	1.99358e-20	yes
TRINITY_DN39862_c0_g5	3030	TRINITY_DN39862_c0_g5_i1	-	F	Fusion glycoprotein F0 OS=Parainfluenza virus 5 (strain W3) GN=F PE=1 SV=1	GO:0046761(viral budding from plasma membrane)	-	-	-	-	-	P11236.1 PF00523.16;Fusion_gly;	0	0	0	0	0	0	222	261	67	69	63	61	0	0	0	0	0	0	3.65	4.2	1.4	1.34	1.23	1.28	0	2.18	10.0079	up	3.61604e-22	1.80786e-18	yes
TRINITY_DN51942_c1_g2	1755	TRINITY_DN51942_c1_g2_i1;TRINITY_DN51942_c1_g2_i2	hypothetical protein BSL78_25083 [Apostichopus japonicus]	-	-	-	-	-	-	-	-	-	350	78	239	188	267	198	0	0	2	1	6	1	15.73	3.65	9.83	7.54	11.54	9.3	0	0	0.11	0.05	0.22	0.05	9.6	0.07	-6.76683	down	4.55899e-22	2.05137e-18	yes
TRINITY_DN33173_c0_g4	1420	TRINITY_DN33173_c0_g4_i1	apolipoprotein A-IV [Mus musculus castaneus]	Apoa4	Apolipoprotein A-IV OS=Mus musculus GN=Apoa4 PE=1 SV=3	GO:0002227(innate immune response in mucosa);GO:0005507(copper ion binding);GO:0005543(phospholipid binding);GO:0005576(extracellular region);GO:0005615(extracellular space);GO:0006695(cholesterol biosynthetic process);GO:0006869(lipid transport);GO:0006982(response to lipid hydroperoxide);GO:0007159(leukocyte cell-cell adhesion);GO:0008203(cholesterol metabolic process);GO:0008289(lipid binding)…	ENOG41119VI(apolipoprotein A-IV)	K08760	apolipoprotein A-IV	-	mmu04975(Fat digestion and absorption);mmu04979(Cholesterol metabolism);mmu04977(Vitamin digestion and absorption)	P06728.3 PF01442.16;Apolipoprotein;	86	88	82	66	73	77	0	0	0	0	0	0	3.79	4.02	3.28	2.87	3.08	3.48	0	0	0	0	0	0	3.42	0	-9.22142	down	5.46865e-22	2.23698e-18	yes
TRINITY_DN50290_c0_g1	2632	TRINITY_DN50290_c0_g1_i1;TRINITY_DN50290_c0_g1_i2;TRINITY_DN50290_c0_g1_i3;TRINITY_DN50290_c0_g1_i4	hypothetical protein BSL78_11259 [Apostichopus japonicus]	-	-	-	-	-	-	-	-	-	700	166	257	327	413	352	1	3	2	3	17	3	17.29	5.77	5.38	10.86	13.61	10.93	0.02	0.06	0.27	0.42	0.39	0.07	10.64	0.21	-6.07984	down	2.95477e-21	1.10794e-17	yes
TRINITY_DN62184_c0_g1	872	TRINITY_DN62184_c0_g1_i1	apolipoprotein A-I [Mus musculus]	Apoa1	Apolipoprotein A-I OS=Mus musculus GN=Apoa1 PE=1 SV=2	GO:0001540(amyloid-beta binding);GO:0001932(regulation of protein phosphorylation);GO:0001935(endothelial cell proliferation);GO:0002740(negative regulation of cytokine secretion involved in immune response);GO:0005319(lipid transporter activity);GO:0005515(protein binding);GO:0005543(phospholipid binding);GO:0005548(phospholipid transporter activity);GO:0005576(extracellular region);GO:0005615(e…	ENOG410YGQ6(Participates in the reverse transport of cholesterol from tissues to the liver for excretion by promoting cholesterol efflux from tissues and by acting as a cofactor for the lecithin cholesterol acyltransferase (LCAT). As part of the SPAP complex, activates spermatozoa motility)	K08757	apolipoprotein A-I	-	mmu03320(PPAR signaling pathway);mmu04975(Fat digestion and absorption);mmu04979(Cholesterol metabolism);mmu04977(Vitamin digestion and absorption);mmu05143(African trypanosomiasis)	-	89	90	72	70	83	107	0	0	1	0	0	0	7.3	7.66	5.39	5.67	6.51	9.05	0	0	0.09	0	0	0	6.93	0.01	-8.04776	down	1.90883e-20	6.60689e-17	yes
TRINITY_DN24663_c0_g1	815	TRINITY_DN24663_c0_g1_i1;TRINITY_DN24663_c0_g1_i2	pulmonary surfactant-associated protein C isoform X1 [Pan paniscus]	SFTPC	Pulmonary surfactant-associated protein C OS=Homo sapiens GN=SFTPC PE=1 SV=2	GO:0005515(protein binding);GO:0005576(extracellular region);GO:0005615(extracellular space);GO:0005789(endoplasmic reticulum membrane);GO:0007585(respiratory gaseous exchange);GO:0042599(lamellar body);GO:0044267(cellular protein metabolic process);GO:0045334(clathrin-coated endocytic vesicle);GO:0097486(multivesicular body lumen)	ENOG41118MZ(Surfactant protein C)	-	-	-	-	F6UR56.1 PF04089.12;BRICHOS;	56	59	65	61	59	72	0	0	0	0	0	0	5.2	5.64	5.47	5.55	5.22	6.82	0	0	0	0	0	0	5.65	0	-8.87498	down	9.97871e-20	3.20716e-16	yes
TRINITY_DN52290_c1_g3	1327	TRINITY_DN52290_c1_g3_i1;TRINITY_DN52290_c1_g3_i2	2 alpha fibrillar collagen [Apostichopus japonicus]	-	-	-	ENOG410ZP0I(Collagen triple helix repeat (20 copies))	K19719	collagen, type II, alpha	-	aplc04512(ECM-receptor interaction)	-	89	38	80	80	80	106	0	1	0	0	0	0	4.47	2.42	5.43	4.5	4.83	6.55	0	0.04	0	0	0	0	4.7	0.01	-7.96947	down	1.20515e-19	3.61512e-16	yes
TRINITY_DN21011_c0_g2	721	TRINITY_DN21011_c0_g2_i1	regenerating islet-derived protein 3-gamma preproprotein [Mus musculus]	Reg3g	Regenerating islet-derived protein 3-gamma OS=Mus musculus GN=Reg3g PE=1 SV=1	GO:0002755(MyD88-dependent toll-like receptor signaling pathway);GO:0005576(extracellular region);GO:0005615(extracellular space);GO:0005737(cytoplasm);GO:0006952(defense response);GO:0006953(acute-phase response);GO:0006954(inflammatory response);GO:0008284(positive regulation of cell proliferation);GO:0010838(positive regulation of keratinocyte proliferation);GO:0030141(secretory granule);GO:00…	ENOG4111DBG(carbohydrate binding)	NA	NA	NA	NA(NA)	O09049.1 PF00059.19;Lectin_C;	88	77	69	66	72	80	0	0	1	0	0	0	9.47	8.6	6.79	7.01	7.41	8.9	0	0	0.12	0	0	0	8.03	0.02	-7.87117	down	2.7536e-19	7.74382e-16	yes
TRINITY_DN34557_c0_g1	1450	TRINITY_DN34557_c0_g1_i1;TRINITY_DN34557_c0_g1_i2;TRINITY_DN34557_c0_g1_i3	-	-	-	-	-	-	-	-	-	-	183	33	144	70	103	65	0	0	0	0	0	1	9.65	1.71	9.16	2.97	8.83	3.15	0	0	0	0	0	0.07	5.91	0.01	-8.28498	down	4.99916e-19	1.32319e-15	yes
TRINITY_DN61185_c1_g5	226	TRINITY_DN61185_c1_g5_i1	-	-	-	-	-	-	-	-	-	-	2	0	0	9	10	5	85	355	1168	835.59	2994.93	924	2.31	0	0	10.25	11.02	6.09	83.89	357.57	1538.01	1028.67	3694.88	1167.34	4.94	1311.73	8.08136	up	1.69725e-18	4.24274e-15	yes
TRINITY_DN58057_c0_g1	856	TRINITY_DN58057_c0_g1_i1;TRINITY_DN58057_c0_g1_i10;TRINITY_DN58057_c0_g1_i11;TRINITY_DN58057_c0_g1_i12;TRINITY_DN58057_c0_g1_i13;TRINITY_DN58057_c0_g1_i2;TRINITY_DN58057_c0_g1_i3;TRINITY_DN58057_c0_g1_i4;TRINITY_DN58057_c0_g1_i5;TRINITY_DN58057_c0_g1_i6;TRINITY_DN58057_c0_g1_i7;TRINITY_DN58057_c0_g1_i8;TRINITY_DN58057_c0_g1_i9	-	-	-	-	-	-	-	-	-	-	0	2	0	1	0	1	42	111	274.93	1137.86	227.01	90.9	0	0.35	0	0.14	0	0.09	4.06	24.07	54.69	287.58	47.37	20.45	0.1	73.04	8.82156	up	3.11192e-18	7.36969e-15	yes
TRINITY_DN63034_c0_g1	1855	TRINITY_DN63034_c0_g1_i1	fructose-bisphosphate aldolase B [Mus musculus]	Aldob	Fructose-bisphosphate aldolase B OS=Mus musculus GN=Aldob PE=1 SV=3	GO:0003824(catalytic activity);GO:0004332(fructose-bisphosphate aldolase activity);GO:0005634(nucleus);GO:0005737(cytoplasm);GO:0005764(lysosome);GO:0005815(microtubule organizing center);GO:0005829(cytosol);GO:0005856(cytoskeleton);GO:0005886(plasma membrane);GO:0006000(fructose metabolic process);GO:0006096(glycolytic process);GO:0006116(NADH oxidation);GO:0008092(cytoskeletal protein binding);…	COG3588(fructose-bisphosphate aldolase)	K01623	fructose-bisphosphate aldolase, class I	EC:4.1.2.13	mmu00010(Glycolysis / Gluconeogenesis);mmu00030(Pentose phosphate pathway);mmu00051(Fructose and mannose metabolism)	G1L1B8.1 PF00274.17;Glycolytic;	54	64	61	54	54	73	0	0	0	0	1	0	1.74	2.13	1.79	1.72	1.66	2.41	0	0	0	0	0.03	0	1.91	0.01	-7.55854	down	3.75333e-18	8.44424e-15	yes
TRINITY_DN37546_c1_g2	1039	TRINITY_DN37546_c1_g2_i1;TRINITY_DN37546_c1_g2_i2;TRINITY_DN37546_c1_g2_i3	hemolytic lectin-L1 [Cucumaria echinata]	-	-	-	-	-	-	-	-	-	42	26	11	50	31	55.42	434	492.48	2921	2135.84	1058	633	2.84	1.75	0.72	3.21	1.97	3.78	32.57	32.69	267.43	251.36	84.68	56.11	2.38	120.81	5.42524	up	5.14783e-18	1.10301e-14	yes
TRINITY_DN37097_c0_g1	755	TRINITY_DN37097_c0_g1_i1;TRINITY_DN37097_c0_g1_i2;TRINITY_DN37097_c0_g1_i3;TRINITY_DN37097_c0_g1_i4;TRINITY_DN37097_c0_g1_i5;TRINITY_DN37097_c0_g1_i6	-	-	-	-	-	-	-	-	-	-	0	0	0	0	1	1	13	113	938	829	481	79	0	0	0	0	0.12	0.12	1.27	11.84	126.88	101.24	58.09	10.63	0.04	51.66	10.0437	up	1.52807e-17	3.12533e-14	yes
TRINITY_DN37546_c1_g3	203	TRINITY_DN37546_c1_g3_i1	hypothetical protein A049-E7 [Acropora millepora]	-	-	-	-	-	-	-	-	-	0	0	0	0	1	1	52	36	150	143	114	40.31	0	0	0	0	1.36	1.48	63.68	44.17	241.58	213.34	172.35	62.91	0.47	133	7.82571	up	2.19312e-17	4.29051e-14	yes
TRINITY_DN42292_c0_g3	670	TRINITY_DN42292_c0_g3_i1	-	-	-	-	-	-	-	-	-	-	2	13	0	12	19	1	124	887	2692.82	1601	5990.35	1602	0.24	1.62	0	1.42	2.18	0.12	12.95	92.75	363.46	203.66	759.55	214.07	0.93	274.41	8.2541	up	2.87027e-17	5.38129e-14	yes
TRINITY_DN50009_c0_g1	754	TRINITY_DN50009_c0_g1_i1;TRINITY_DN50009_c0_g1_i10;TRINITY_DN50009_c0_g1_i11;TRINITY_DN50009_c0_g1_i12;TRINITY_DN50009_c0_g1_i13;TRINITY_DN50009_c0_g1_i14;TRINITY_DN50009_c0_g1_i2;TRINITY_DN50009_c0_g1_i3;TRINITY_DN50009_c0_g1_i4;TRINITY_DN50009_c0_g1_i5;TRINITY_DN50009_c0_g1_i6;TRINITY_DN50009_c0_g1_i7;TRINITY_DN50009_c0_g1_i8;TRINITY_DN50009_c0_g1_i9	-	-	-	-	-	-	-	-	-	-	0	2	0	0	0	0	21	53	1015.07	588.75	341.99	111.1	0	0.22	0	0	0	0	5.99	12.13	129.95	127.63	52.93	16.18	0.04	57.47	9.87121	up	1.21694e-16	2.19029e-13	yes
TRINITY_DN844_c0_g1	1827	TRINITY_DN844_c0_g1_i1	-	HN	Hemagglutinin-neuraminidase OS=Parainfluenza virus 5 (isolate Human/LN) GN=HN PE=3 SV=1	GO:0046761(viral budding from plasma membrane)	-	-	-	-	-	P11235.1 PF00423.17;HN;	0	0	0	0	0	0	84	109	35	32	31	25	0	0	0	0	0	0	2.42	3.09	1.29	1.1	1.06	0.92	0	1.65	8.77855	up	4.53618e-16	7.85038e-13	yes
TRINITY_DN57462_c0_g1	1186	TRINITY_DN57462_c0_g1_i1	-	-	-	-	-	-	-	-	-	-	20	435	682	118	366	500	1	2	7	1	1	0	1.1	24.75	34.09	6.4	19.22	28.23	0.05	0.1	0.43	0.06	0.06	0	18.96	0.12	-7.13811	down	6.49703e-16	1.08274e-12	yes
TRINITY_DN32767_c1_g1	1806	TRINITY_DN32767_c1_g1_i1;TRINITY_DN32767_c1_g1_i2;TRINITY_DN32767_c1_g1_i3	pulmonary surfactant-associated protein B isoform X1 [Homo sapiens]	SFTPB	Pulmonary surfactant-associated protein B OS=Homo sapiens GN=SFTPB PE=1 SV=3	GO:0005764(lysosome);GO:0006665(sphingolipid metabolic process)	ENOG410XSI5(surfactant protein B)	K12382	saposin	-	els04142(Lysosome)	G3QGB2.1 PF05184.13;SapB_1;	46	56	55	54	64	62	0	0	0	0	1	2	1.8	3.54	2	2.14	3	2.88	0	0	0	0	0.05	0.11	2.56	0.03	-6.33739	down	1.01851e-15	1.63674e-12	yes
TRINITY_DN39278_c5_g1	1620	TRINITY_DN39278_c5_g1_i1	-	-	-	-	-	-	-	-	-	-	13.02	399.13	652	126	381.79	414	0	0	4.01	0	3	2	0.49	15.58	22.33	4.69	13.77	16.01	0	0	0.17	0	0.12	0.08	12.15	0.06	-7.43994	down	1.22928e-15	1.90733e-12	yes
TRINITY_DN51898_c0_g1	1204	TRINITY_DN51898_c0_g1_i1;TRINITY_DN51898_c0_g1_i2;TRINITY_DN51898_c0_g1_i3;TRINITY_DN51898_c0_g1_i4;TRINITY_DN51898_c0_g1_i5;TRINITY_DN51898_c0_g1_i6;TRINITY_DN51898_c0_g1_i7;TRINITY_DN51898_c0_g1_i8;TRINITY_DN51898_c0_g1_i9	-	-	-	-	-	-	-	-	-	-	401.04	333.32	115.3	284.98	467.81	372.97	1	6	14	5	24	12	57.18	142.13	29.12	82.29	107.17	144.33	0.19	0.33	3.01	2.57	11.45	4.61	93.7	3.69	-4.79636	down	1.32948e-15	1.99404e-12	yes
TRINITY_DN57576_c0_g2	2455	TRINITY_DN57576_c0_g2_i1;TRINITY_DN57576_c0_g2_i2;TRINITY_DN57576_c0_g2_i3;TRINITY_DN57576_c0_g2_i4;TRINITY_DN57576_c0_g2_i5	putative dipeptidase 1-like [Apostichopus japonicus]	DPEP1	Dipeptidase 1 OS=Sus scrofa GN=DPEP1 PE=1 SV=1	GO:0005886(plasma membrane);GO:0006508(proteolysis);GO:0008233(peptidase activity);GO:0008235(metalloexopeptidase activity);GO:0008237(metallopeptidase activity);GO:0008239(dipeptidyl-peptidase activity);GO:0016020(membrane);GO:0016787(hydrolase activity);GO:0016805(dipeptidase activity);GO:0031225(anchored component of membrane);GO:0046872(metal ion binding)	COG2355(Dipeptidase)	NA	NA	NA	NA(NA)	C3XQ13.1 PF01244.19;Peptidase_M19;	72	68	30	129	45	82	1364	1615	362	517	536	704	1.83	2.01	0.71	6.99	3.26	3.9	40.71	40.61	18.04	28.47	24.58	55.06	3.12	34.58	3.71694	up	3.90824e-15	5.67274e-12	yes
TRINITY_DN45897_c0_g1	888	TRINITY_DN45897_c0_g1_i1;TRINITY_DN45897_c0_g1_i10;TRINITY_DN45897_c0_g1_i11;TRINITY_DN45897_c0_g1_i12;TRINITY_DN45897_c0_g1_i2;TRINITY_DN45897_c0_g1_i3;TRINITY_DN45897_c0_g1_i4;TRINITY_DN45897_c0_g1_i5;TRINITY_DN45897_c0_g1_i6;TRINITY_DN45897_c0_g1_i7;TRINITY_DN45897_c0_g1_i8;TRINITY_DN45897_c0_g1_i9	-	-	-	-	-	-	-	-	-	-	0	1	1	0	0	0	19	61	166	269.31	81	29	0	0.53	0.13	0	0	0	4.01	12.72	76	124.04	35.17	14.45	0.11	44.4	8.03308	up	5.07489e-15	7.13593e-12	yes
TRINITY_DN60198_c0_g1	3846	TRINITY_DN60198_c0_g1_i1;TRINITY_DN60198_c0_g1_i10;TRINITY_DN60198_c0_g1_i11;TRINITY_DN60198_c0_g1_i2;TRINITY_DN60198_c0_g1_i3;TRINITY_DN60198_c0_g1_i4;TRINITY_DN60198_c0_g1_i5;TRINITY_DN60198_c0_g1_i6;TRINITY_DN60198_c0_g1_i7;TRINITY_DN60198_c0_g1_i8;TRINITY_DN60198_c0_g1_i9	putative sulfotransferase 1 family member D1-like isoform X1 [Apostichopus japonicus]	SULT1C4	Sulfotransferase 1C4 OS=Homo sapiens GN=SULT1C4 PE=1 SV=2	GO:0008146(sulfotransferase activity);GO:0051923(sulfation)	ENOG4111H56(Sulfotransferase)	NA	NA	NA	NA(NA)	F7EIN0.2 PF00685.25;Sulfotransfer_1;	19	16	8	7	13	7	25	527	271	232	340	286	2.42	0.69	0.31	0.1	0.24	0.23	1.05	19.33	9.61	9.23	17.26	15.92	0.66	12.07	4.67518	up	6.54556e-15	8.92497e-12	yes
TRINITY_DN43989_c1_g3	2788	TRINITY_DN43989_c1_g3_i1;TRINITY_DN43989_c1_g3_i2	putative short-chain collagen C4 [Apostichopus japonicus]	-	-	GO:0070492(oligosaccharide binding)	ENOG4111RKK(NA)	-	-	-	-	-	1068	1145	1652	2012	756	584	56	18	40	104	132	68	21.82	24.22	30.64	41.53	14.78	12.22	1.01	0.32	0.92	2.22	2.82	1.56	24.2	1.48	-3.90141	down	8.27737e-15	1.09544e-11	yes
TRINITY_DN147_c0_g1	1056	TRINITY_DN147_c0_g1_i1	ly6/PLAUR domain-containing protein 8 preproprotein [Mus musculus]	Lypd8	Ly6/PLAUR domain-containing protein 8 OS=Mus musculus GN=Lypd8 PE=1 SV=1	GO:0003674(molecular_function);GO:0005576(extracellular region);GO:0005615(extracellular space);GO:0005886(plasma membrane);GO:0016020(membrane);GO:0031225(anchored component of membrane);GO:0050829(defense response to Gram-negative bacterium)	ENOG4111A5Z(LY6 PLAUR domain containing 8)	-	-	-	-	Q9D7S0.1 PF00021.19;UPAR_LY6;	30	39	41	36	36	38	0	0	0	0	0	0	1.91	2.57	2.38	2.26	2.19	2.49	0	0	0	0	0	0	2.3	0	-8.11958	down	9.9796e-15	1.28298e-11	yes
TRINITY_DN61347_c0_g5	1182	TRINITY_DN61347_c0_g5_i1	-	-	-	-	-	-	-	-	-	-	245.45	13	79	389	68.23	31.78	0	0	1	0	0	0	13.54	0.74	3.97	21.2	3.6	1.8	0	0	0.06	0	0	0	7.48	0.01	-8.71761	down	1.60129e-14	1.95184e-11	yes
TRINITY_DN35751_c1_g3	924	TRINITY_DN35751_c1_g3_i1;TRINITY_DN35751_c1_g3_i2;TRINITY_DN35751_c1_g3_i3;TRINITY_DN35751_c1_g3_i4	-	-	-	-	-	-	-	-	-	-	0	0	0	0	0	0	11.58	50	383.09	113	44	46.11	0	0	0	0	0	0	0.87	5.28	37.43	12.1	7.42	5.52	0	11.44	9.99952	up	1.60498e-14	1.95184e-11	yes
TRINITY_DN48185_c0_g1	671	TRINITY_DN48185_c0_g1_i1;TRINITY_DN48185_c0_g1_i2;TRINITY_DN48185_c0_g1_i3	hypothetical protein BSL78_11259 [Apostichopus japonicus]	-	-	-	-	-	-	-	-	-	491	381	545	546	874	436	2	1	6	5	49	10	93.27	71.98	90.79	87.7	147.53	78.83	0.67	0.1	2.14	0.85	10.52	1.81	95.02	2.68	-5.31219	down	2.6012e-14	3.08009e-11	yes
TRINITY_DN39501_c0_g1	265	TRINITY_DN39501_c0_g1_i1;TRINITY_DN39501_c0_g1_i2	-	-	-	-	-	-	-	-	-	-	150	134.68	141.73	195.71	234.38	165.84	1	3	4	2	18	8	122.07	114.43	106.65	156.77	181.66	143.29	0.69	2.15	3.7	1.83	15.7	7.11	137.48	5.2	-4.63729	down	3.15067e-14	3.63506e-11	yes
TRINITY_DN42398_c3_g5	521	TRINITY_DN42398_c3_g5_i1	hypothetical protein BSL78_13516 [Apostichopus japonicus]	-	-	-	-	-	-	-	-	-	2	1	0	0	0	0	13	61	170	78	137	43	0.37	0.19	0	0	0	0	2.05	9.75	34.97	15.23	26.54	8.7	0.09	16.21	7.26871	up	3.63691e-14	4.09116e-11	yes
TRINITY_DN48185_c0_g3	383	TRINITY_DN48185_c0_g3_i1	-	-	-	-	-	-	-	-	-	-	183	173	246	262	427	282	0	0	9	3	6	17	62.81	61.97	78.29	88.58	139.78	102.24	0	0	3.49	1.11	2.2	6.4	88.94	2.2	-5.22476	down	4.51222e-14	4.952e-11	yes
TRINITY_DN51911_c0_g4	3462	TRINITY_DN51911_c0_g4_i1	hypothetical protein BSL78_13126 [Apostichopus japonicus]	-	-	-	-	-	-	-	-	-	292	289	489	512	1695	285	1	13	28	10	23	24	4.72	4.83	7.17	8.18	26.22	4.72	0.01	0.18	0.51	0.17	0.39	0.43	9.31	0.28	-4.96017	down	6.0423e-14	6.47332e-11	yes
TRINITY_DN43449_c2_g1	961	TRINITY_DN43449_c2_g1_i1;TRINITY_DN43449_c2_g1_i2;TRINITY_DN43449_c2_g1_i3	-	-	-	-	-	-	-	-	-	-	19	27	10	56	26	13	1092	556	170	220	201	525	1.46	2.05	0.66	4.26	1.84	1.11	72.58	42.38	13.87	17.66	15.82	42.36	1.9	34.11	4.38538	up	7.49905e-14	7.84715e-11	yes
TRINITY_DN43426_c1_g1	1293	TRINITY_DN43426_c1_g1_i1;TRINITY_DN43426_c1_g1_i2	hypothetical protein BSL78_13516 [Apostichopus japonicus]	-	-	-	-	-	-	-	-	-	0	0	0	1	0	3	22.42	53	332	165	109	38	0	0	0	0.09	0	0.15	1.35	3.04	22.55	11.24	6.07	2.64	0.04	7.82	7.52393	up	1.1797e-13	1.19913e-10	yes
TRINITY_DN62308_c0_g1	604	TRINITY_DN62308_c0_g1_i1	fatty acid-binding protein, intestinal [Mus musculus]	Fabp2	Fatty acid-binding protein, intestinal OS=Mus musculus GN=Fabp2 PE=1 SV=2	GO:0005324(long-chain fatty acid transporter activity);GO:0005504(fatty acid binding);GO:0005622(intracellular);GO:0005737(cytoplasm);GO:0005886(plasma membrane);GO:0005902(microvillus);GO:0006631(fatty acid metabolic process);GO:0008289(lipid binding);GO:0015909(long-chain fatty acid transport);GO:0036041(long-chain fatty acid binding);GO:0045179(apical cortex);GO:0050892(intestinal absorption)	ENOG4111US8(acid binding protein)	K08751	fatty acid-binding protein 2, intestinal	-	mmu03320(PPAR signaling pathway);mmu04975(Fat digestion and absorption)	P02693.4 PF00061.21;Lipocalin;	42	54	27	23	31	36	0	0	0	0	0	0	5.96	7.95	3.51	3.22	4.2	5.3	0	0	0	0	0	0	5.02	0	-8.08178	down	1.19924e-13	1.19913e-10	yes
TRINITY_DN50181_c1_g5	799	TRINITY_DN50181_c1_g5_i1;TRINITY_DN50181_c1_g5_i2;TRINITY_DN50181_c1_g5_i3	-	-	-	-	-	-	-	-	-	-	62	264	339	191	67	221	1130	878	7718	7163	4270	2885	5.78	29.41	28.68	17.76	7.36	21.15	91.3	71.85	802.49	830.11	421.96	338.65	18.36	426.06	4.66688	up	2.16301e-13	2.1158e-10	yes
TRINITY_DN56781_c3_g5	713	TRINITY_DN56781_c3_g5_i1	hypothetical protein BSL78_08558 [Apostichopus japonicus]	-	-	-	-	-	-	-	-	-	166	12	63	218	35	38	0	1	1	0	0	0	18.16	1.36	6.3	23.54	3.66	4.3	0	0.1	0.12	0	0	0	9.55	0.04	-7.45532	down	4.07293e-13	3.89927e-10	yes
TRINITY_DN44519_c0_g2	2903	TRINITY_DN44519_c0_g2_i1;TRINITY_DN44519_c0_g2_i2;TRINITY_DN44519_c0_g2_i3;TRINITY_DN44519_c0_g2_i4;TRINITY_DN44519_c0_g2_i5;TRINITY_DN44519_c0_g2_i6;TRINITY_DN44519_c0_g2_i7;TRINITY_DN44519_c0_g2_i8	PREDICTED: N-acetylgalactosamine-6-sulfatase [Ceratotherium simum simum]	GALNS	N-acetylgalactosamine-6-sulfatase OS=Canis lupus familiaris GN=GALNS PE=2 SV=1	GO:0008152(metabolic process);GO:0008484(sulfuric ester hydrolase activity);GO:0070062(extracellular exosome)	COG3119(Sulfatase)	K01132	N-acetylgalactosamine-6-sulfatase	EC:3.1.6.4	pmaj00531(Glycosaminoglycan degradation);pmaj04142(Lysosome)	K1RN39.1 PF00884.21;Sulfatase;	1846	2769	3538	2934	2290	2792	117	249	134	366	146	575	40.72	62.12	69.83	64.23	48.08	67.46	2.22	5.06	3.22	8.75	3.29	13.86	58.74	6.07	-3.17036	down	6.23322e-13	5.84312e-10	yes
TRINITY_DN39064_c2_g2	1735	TRINITY_DN39064_c2_g2_i1;TRINITY_DN39064_c2_g2_i2	-	-	-	-	-	-	-	-	-	-	0	1	0	0	0	0	7	48	85	135	129	12	0	0.08	0	0	0	0	0.21	1.8	3.83	6.67	4.7	0.47	0.01	2.95	8.04142	up	1.33538e-12	1.22626e-09	yes
TRINITY_DN35921_c0_g1	797	TRINITY_DN35921_c0_g1_i1;TRINITY_DN35921_c0_g1_i2;TRINITY_DN35921_c0_g1_i3;TRINITY_DN35921_c0_g1_i4;TRINITY_DN35921_c0_g1_i5	-	-	-	-	-	-	-	-	-	-	32	45	310	211	507	72	0	0	0	0	6	2	3.11	4.47	31.18	22.9	46.6	8.72	0	0	0	0	0.61	0.21	19.5	0.14	-6.92028	down	1.4387e-12	1.28558e-09	yes
TRINITY_DN46141_c0_g1	1704	TRINITY_DN46141_c0_g1_i1;TRINITY_DN46141_c0_g1_i2	putative L-cysteine desulfhydrase 1 [Apostichopus japonicus]	-	-	-	-	-	-	-	-	-	4	4	2	1	5	1	17	61	96	122	187	69	0.14	0.15	0.06	0.04	0.17	0.04	0.53	1.87	7.08	5.78	11.99	4.55	0.1	5.3	5.12715	up	1.45712e-12	1.28558e-09	yes
TRINITY_DN54896_c1_g5	564	TRINITY_DN54896_c1_g5_i1	-	-	-	-	-	-	-	-	-	-	5	69	12	52	4	9	87	928	2011	1500	1233	795	0.8	11.4	1.75	8.16	0.61	1.49	11.96	128.73	359.43	253.77	207.35	140.06	4.03	183.55	5.6488	up	1.98512e-12	1.71774e-09	yes
TRINITY_DN38074_c1_g1	275	TRINITY_DN38074_c1_g1_i1	-	-	-	-	-	-	-	-	-	-	1	0	1	0	2	1	10	62	51.38	162	100	30	0.75	0	0.69	0	1.42	0.79	6.34	40.76	43.62	130.63	80.03	24.46	0.61	54.31	6.32023	up	2.12317e-12	1.80253e-09	yes
TRINITY_DN62173_c0_g1	1626	TRINITY_DN62173_c0_g1_i1	unnamed protein product (mitochondrion) [Mus musculus]	Mtnd4	NADH-ubiquinone oxidoreductase chain 4 OS=Mus musculus GN=Mtnd4 PE=1 SV=1	GO:0003954(NADH dehydrogenase activity);GO:0005739(mitochondrion);GO:0005747(mitochondrial respiratory chain complex I);GO:0006120(mitochondrial electron transport, NADH to ubiquinone);GO:0007568(aging);GO:0008137(NADH dehydrogenase (ubiquinone) activity);GO:0009060(aerobic respiration);GO:0015990(electron transport coupled proton transport);GO:0016020(membrane);GO:0016021(integral component of m…	COG1008(subunit m)	K03881	NADH-ubiquinone oxidoreductase chain 4	EC:1.6.5.3	mmu00190(Oxidative phosphorylation);mmu04723(Retrograde endocannabinoid signaling);mmu04714(Thermogenesis);mmu05012(Parkinson disease)	Q7JCY6.1 PF00361.18;Proton_antipo_M;	737	700	704	711	771	894	22	54	153	67	53	61	27.66	27.2	24.01	26.37	27.68	34.43	0.72	1.75	6.43	2.63	2.08	2.56	27.89	2.69	-3.21281	down	2.25891e-12	1.88226e-09	yes
TRINITY_DN61927_c0_g1	2024	TRINITY_DN61927_c0_g1_i1;TRINITY_DN61927_c0_g1_i10;TRINITY_DN61927_c0_g1_i2;TRINITY_DN61927_c0_g1_i3;TRINITY_DN61927_c0_g1_i4;TRINITY_DN61927_c0_g1_i5;TRINITY_DN61927_c0_g1_i6;TRINITY_DN61927_c0_g1_i7;TRINITY_DN61927_c0_g1_i8;TRINITY_DN61927_c0_g1_i9	sulfotransferase [Apostichopus japonicus]	SULT1E1	Estrogen sulfotransferase OS=Bos taurus GN=SULT1E1 PE=1 SV=1	GO:0008210(estrogen metabolic process);GO:0045600(positive regulation of fat cell differentiation);GO:0047894(flavonol 3-sulfotransferase activity);GO:0050294(steroid sulfotransferase activity);GO:0051923(sulfation)	ENOG4111H56(Sulfotransferase)	NA	NA	NA	NA(NA)	W4ZB12.1 PF00685.25;Sulfotransfer_1;	36	33	12	24	10	61	184	641	182	211	251	358	1.35	1.17	0.51	0.76	0.37	2	6.11	22.61	9.85	9.35	11.08	12.78	1.03	11.96	3.47461	up	4.25644e-12	3.48224e-09	yes
TRINITY_DN51413_c0_g1	2728	TRINITY_DN51413_c0_g1_i1;TRINITY_DN51413_c0_g1_i2;TRINITY_DN51413_c0_g1_i3;TRINITY_DN51413_c0_g1_i4;TRINITY_DN51413_c0_g1_i5;TRINITY_DN51413_c0_g1_i6	hypothetical protein BSL78_11259 [Apostichopus japonicus]	-	-	-	ENOG410XRKB(kiaa1033)	-	-	-	-	-	1188	568	1131	987	676	741	15	7	102	15	34	65	40.52	21.12	30.54	25.04	19.26	21.37	0.76	0.59	3.12	0.84	2.36	2.19	26.31	1.64	-4.17152	down	4.5145e-12	3.6234e-09	yes
TRINITY_DN33466_c0_g1	1533	TRINITY_DN33466_c0_g1_i1	-	-	-	-	-	-	-	-	-	-	0	110	200	85	109	132	0	0	1	0	0	0	0	4.58	7.31	3.38	4.19	5.45	0	0	0.05	0	0	0	4.15	0.01	-8.33023	down	4.59005e-12	3.6234e-09	yes
TRINITY_DN53978_c1_g1	1219	TRINITY_DN53978_c1_g1_i1	PREDICTED: uncharacterized protein LOC107347166 [Acropora digitifera]	-	-	-	-	-	-	-	-	-	85	30	13	76	41	88.58	259	383.52	1669	1343	923	394	4.51	1.65	0.63	3.99	2.08	4.83	12.04	17.61	99.26	74.7	51.4	23.37	2.95	46.4	4.14335	up	4.87325e-12	3.78063e-09	yes
TRINITY_DN51564_c0_g1	2262	TRINITY_DN51564_c0_g1_i1;TRINITY_DN51564_c0_g1_i2	betaine homocysteine S-methyltransferase 1 [Apostichopus japonicus]	bhmt	Betaine--homocysteine S-methyltransferase 1 OS=Xenopus tropicalis GN=bhmt PE=2 SV=1	GO:0005829(cytosol);GO:0008270(zinc ion binding);GO:0008898(S-adenosylmethionine-homocysteine S-methyltransferase activity);GO:0009086(methionine biosynthetic process);GO:0032259(methylation);GO:0047150(betaine-homocysteine S-methyltransferase activity)	COG0646(homocysteine S-methyltransferase activity)	K00544	betaine-homocysteine S-methyltransferase	EC:2.1.1.5	aplc00260(Glycine, serine and threonine metabolism);aplc00270(Cysteine and methionine metabolism)	W4XQ67.1 PF02574.14;S-methyl_trans;	354	131	54	426	122	100	4	3	3	3	3	18	9.21	3.52	1.29	11.07	3.05	2.7	0.09	0.07	0.09	0.08	0.08	0.54	5.14	0.16	-4.89917	down	5.05341e-12	3.85395e-09	yes
TRINITY_DN35201_c1_g1	1387	TRINITY_DN35201_c1_g1_i1;TRINITY_DN35201_c1_g1_i2	unnamed protein product [Homo sapiens]	SFTPA2	Pulmonary surfactant-associated protein A2 OS=Homo sapiens GN=SFTPA2 PE=1 SV=1	GO:0002224(toll-like receptor signaling pathway);GO:0005576(extracellular region);GO:0005581(collagen trimer);GO:0005615(extracellular space);GO:0005789(endoplasmic reticulum membrane);GO:0007585(respiratory gaseous exchange);GO:0030246(carbohydrate binding);GO:0042599(lamellar body);GO:0044267(cellular protein metabolic process);GO:0045334(clathrin-coated endocytic vesicle)	ENOG410XPJ1(c-type lectin domain family)	K10067	pulmonary surfactant-associated protein A	-	hsa04145(Phagosome);hsa05133(Pertussis)	G3SCR8.1 PF00059.19;Lectin_C;	51	24	29	23	32	24	0	0	0	0	0	0	2.97	1.45	1.48	1.34	1.82	1.42	0	0	0	0	0	0	1.75	0	-7.86261	down	5.1461e-12	3.85923e-09	yes
TRINITY_DN1283_c0_g1	1059	TRINITY_DN1283_c0_g1_i1	galectin-4 [Mus musculus]	Lgals4	Galectin-4 OS=Mus musculus GN=Lgals4 PE=1 SV=2	GO:0005515(protein binding);GO:0005615(extracellular space);GO:0016936(galactoside binding);GO:0030246(carbohydrate binding)	ENOG4111EA0(Lectin, galactoside-binding, soluble)	NA	NA	NA	NA(NA)	Q3UL35.1 PF00337.20;Gal-bind_lectin;	25	35	29	28	34	45	1	0	0	0	0	0	1.58	2.3	1.67	1.75	2.06	2.94	0.06	0	0	0	0	0	2.05	0.01	-6.66804	down	6.02507e-12	4.37684e-09	yes
TRINITY_DN53034_c2_g1	470	TRINITY_DN53034_c2_g1_i1	hypothetical protein BSL78_08558 [Apostichopus japonicus]	-	-	-	-	-	-	-	-	-	51	11	26	114	27	19	0	0	0	0	0	0	11.33	2.54	5.33	24.97	5.73	4.42	0	0	0	0	0	0	9.05	0	-8.2846	down	6.03084e-12	4.37684e-09	yes
TRINITY_DN39501_c0_g2	582	TRINITY_DN39501_c0_g2_i1;TRINITY_DN39501_c0_g2_i2;TRINITY_DN39501_c0_g2_i3	-	-	-	-	-	-	-	-	-	-	38.96	26	147.98	56.31	126.82	51.19	0	0	0	0	3	3	7.13	4.6	20.46	10.62	20.21	9.48	0	0	0	0	0.67	0.5	12.08	0.19	-5.88316	down	7.63265e-12	5.45141e-09	yes
TRINITY_DN36120_c0_g1	1527	TRINITY_DN36120_c0_g1_i1;TRINITY_DN36120_c0_g1_i2;TRINITY_DN36120_c0_g1_i3;TRINITY_DN36120_c0_g1_i4;TRINITY_DN36120_c0_g1_i5	-	-	-	-	-	-	-	-	-	-	375.55	10	129	506	64.77	18.22	0	0	0	3	0	1	30.6	0.42	7.22	23.59	6.72	7.25	0	0	0	0.17	0	0.05	12.63	0.04	-7.68738	down	9.19549e-12	6.465e-09	yes
TRINITY_DN51449_c0_g4	611	TRINITY_DN51449_c0_g4_i1	hypothetical protein BSL78_08558 [Apostichopus japonicus]	-	-	-	-	-	-	-	-	-	95	5	64	34	35	49	0	0	0	0	0	1	13.22	0.72	8.16	4.67	4.65	7.08	0	0	0	0	0	0.15	6.42	0.02	-7.19802	down	9.79365e-12	6.77962e-09	yes
TRINITY_DN51072_c0_g1	1148	TRINITY_DN51072_c0_g1_i1;TRINITY_DN51072_c0_g1_i2;TRINITY_DN51072_c0_g1_i3;TRINITY_DN51072_c0_g1_i4	uncharacterized protein LOC110982429 [Acanthaster planci]	-	-	-	-	-	-	-	-	-	248	231	468	548	1104	234	37	12	23	29	51	49	22.96	17.46	30.9	43.62	76.25	17.25	5.8	0.59	2.34	2.08	6.03	6.14	34.74	3.83	-3.60393	down	1.06259e-11	7.24432e-09	yes
TRINITY_DN20415_c0_g1	608	TRINITY_DN20415_c0_g1_i1	Retinol-binding protein 2 [Cricetulus griseus]	Rbp2	Retinol-binding protein 2 OS=Mus musculus GN=Rbp2 PE=2 SV=2	GO:0001523(retinoid metabolic process);GO:0005501(retinoid binding);GO:0005737(cytoplasm);GO:0005829(cytosol);GO:0008289(lipid binding);GO:0016918(retinal binding);GO:0019841(retinol binding)	ENOG4111US8(acid binding protein)	K14622	retinol binding protein 2	-	cge04977(Vitamin digestion and absorption)	G3GSW4.1 PF00061.21;Lipocalin;	28	26	25	27	22	28	0	0	0	0	0	0	3.93	3.79	3.21	3.74	2.95	4.08	0	0	0	0	0	0	3.62	0	-7.62696	down	1.416e-11	9.50962e-09	yes
TRINITY_DN41245_c0_g8	927	TRINITY_DN41245_c0_g8_i1	NADH dehydrogenase subunit 1 (mitochondrion) [Mus musculus domesticus]	Mtnd1	NADH-ubiquinone oxidoreductase chain 1 OS=Mus musculus GN=Mtnd1 PE=1 SV=3	GO:0003954(NADH dehydrogenase activity);GO:0005739(mitochondrion);GO:0005743(mitochondrial inner membrane);GO:0005747(mitochondrial respiratory chain complex I);GO:0008137(NADH dehydrogenase (ubiquinone) activity);GO:0016020(membrane);GO:0016021(integral component of membrane);GO:0016491(oxidoreductase activity);GO:0030425(dendrite);GO:0031966(mitochondrial membrane);GO:0033194(response to hydrop…	COG1005(NDH-1 shuttles electrons from NADH, via FMN and iron- sulfur (Fe-S) centers, to quinones in the respiratory chain. The immediate electron acceptor for the enzyme in this species is believed to be ubiquinone. Couples the redox reaction to proton translocation (for every two electrons transferred, four hydrogen ions are translocated across the cytoplasmic membrane), and thus conserves the r…	K03878	NADH-ubiquinone oxidoreductase chain 1	EC:1.6.5.3	mmu00190(Oxidative phosphorylation);mmu04723(Retrograde endocannabinoid signaling);mmu04714(Thermogenesis);mmu05012(Parkinson disease)	Q8HID1.1 PF00146.19;NADHdh;	583	497	462	530	623	690	12	32	115	40	39	38	44.03	38.9	31.8	39.53	44.98	53.69	0.79	2.09	9.74	3.18	3.1	3.2	42.15	3.68	-3.35552	down	1.43912e-11	9.52272e-09	yes
TRINITY_DN39409_c0_g5	594	TRINITY_DN39409_c0_g5_i1	hypothetical protein BSL78_08558 [Apostichopus japonicus]	-	-	-	COG5599(protein tyrosine phosphatase)	NA	NA	NA	NA(NA)	-	92	8	57	40	24	56	0	0	0	0	1	1	13.41	1.21	7.62	5.75	3.34	8.48	0	0	0	0	0.15	0.16	6.64	0.05	-6.50959	down	1.54684e-11	1.00872e-08	yes
TRINITY_DN44814_c2_g1	3290	TRINITY_DN44814_c2_g1_i1	-	-	-	-	-	-	-	-	-	-	55	17	118	60	214	42	0	0	2	1	3	0	0.94	0.3	1.83	1.01	3.5	0.73	0	0	0.04	0.02	0.05	0	1.39	0.02	-6.04606	down	1.61174e-11	1.03602e-08	yes
TRINITY_DN35208_c0_g1	1178	TRINITY_DN35208_c0_g1_i1;TRINITY_DN35208_c0_g1_i2;TRINITY_DN35208_c0_g1_i3	hypothetical protein BSL78_20620 [Apostichopus japonicus]	-	-	-	-	-	-	-	-	-	329	81	246	126	204	177	1	16	12	3	20	12	19.3	4.88	12.98	7.5	11.35	10.45	0.05	0.77	0.78	0.19	1.26	0.81	11.08	0.64	-4.02783	down	1.75592e-11	1.10465e-08	yes
TRINITY_DN43155_c0_g1	1360	TRINITY_DN43155_c0_g1_i1;TRINITY_DN43155_c0_g1_i2;TRINITY_DN43155_c0_g1_i3;TRINITY_DN43155_c0_g1_i4	-	-	-	-	-	-	-	-	-	-	2	0	0	0	0	0	9	19	68	56	70	38	0.09	0	0	0	0	0	1.22	3.24	7.39	5.96	6.75	7.19	0.01	5.29	6.76153	up	1.7676e-11	1.10465e-08	yes
TRINITY_DN43218_c0_g1	1034	TRINITY_DN43218_c0_g1_i1;TRINITY_DN43218_c0_g1_i2	proprotein convertase subtilisin/kexin type 9, partial [Apostichopus japonicus]	pstI	Aqualysin-1 OS=Thermus aquaticus GN=pstI PE=1 SV=2	GO:0004252(serine-type endopeptidase activity)	COG1404(peptidase (S8 and S53, subtilisin, kexin, sedolisin)	NA	NA	NA	NA(NA)	A0A0F6W9X3.1 PF00082.20;Peptidase_S8;	51	26	54	48	88	111	0	0	4	0	2	1	7.23	3.93	19.69	8.63	13.86	20.18	0	0	4.28	0	0.14	0.07	12.25	0.75	-5.38903	down	2.25524e-11	1.39009e-08	yes
TRINITY_DN53066_c1_g1	760	TRINITY_DN53066_c1_g1_i1;TRINITY_DN53066_c1_g1_i2;TRINITY_DN53066_c1_g1_i3;TRINITY_DN53066_c1_g1_i4;TRINITY_DN53066_c1_g1_i5;TRINITY_DN53066_c1_g1_i6;TRINITY_DN53066_c1_g1_i7;TRINITY_DN53066_c1_g1_i8;TRINITY_DN53066_c1_g1_i9	hypothetical protein BSL78_22082 [Apostichopus japonicus]	MFGE8	Lactadherin OS=Bos taurus GN=MFGE8 PE=1 SV=2	GO:0070492(oligosaccharide binding)	ENOG410XNSK(oligomeric mucus gel-forming)	NA	NA	NA	NA(NA)	W4ZF96.1 PF00754.23;F5_F8_type_C;	1068.96	960.93	2514.54	2034	1731.98	5194.85	70	72	290	111	167	243	174.75	201.07	297.81	493.18	281.79	639.42	21.37	17.03	85.51	40	57.57	56.96	348	46.41	-3.55844	down	2.50514e-11	1.52326e-08	yes
TRINITY_DN58093_c2_g3	545	TRINITY_DN58093_c2_g3_i1	-	-	-	-	-	-	-	-	-	-	397	331	427	411	413	401	42	52	54	63	64	98	67.02	58.06	66.19	68.42	66.58	70.46	6.12	7.66	10.25	11.33	11.43	18.31	66.12	10.85	-2.47928	down	2.77501e-11	1.66486e-08	yes
TRINITY_DN43718_c0_g3	572	TRINITY_DN43718_c0_g3_i1;TRINITY_DN43718_c0_g3_i2;TRINITY_DN43718_c0_g3_i3;TRINITY_DN43718_c0_g3_i4	Lectin 1 [Apostichopus japonicus]	-	Lectin 1 OS=Stichopus japonicus PE=1 SV=1	-	-	-	-	-	-	-	25	9	45	37	45	46	0	0	0	0	1	0	5.16	1.72	12.59	7.13	10.19	11.13	0	0	0	0	0.96	0	7.99	0.16	-6.75672	down	3.01468e-11	1.78485e-08	yes
TRINITY_DN38135_c0_g1	1966	TRINITY_DN38135_c0_g1_i1	putative lactose-binding lectin l-2-like [Apostichopus japonicus]	-	-	GO:0005515(protein binding)	ENOG410XPJ1(c-type lectin domain family)	K06560	mannose receptor, C type	-	cin04145(Phagosome)	I3KC21.1 PF00059.19;Lectin_C;	23	571	1229	169	815	2280	4	5	30	20	19	15	0.69	17.82	33.65	5.04	23.51	70.48	0.11	0.13	1.01	0.63	0.6	0.51	25.2	0.5	-5.50031	down	3.26621e-11	1.90866e-08	yes
TRINITY_DN49507_c0_g1	4425	TRINITY_DN49507_c0_g1_i1	-	-	-	-	-	-	-	-	-	-	59	673	1131	911	792	797	54	19	18	32	46	84	0.73	8.67	12.77	11.21	9.43	10.15	0.59	0.2	0.25	0.42	0.6	1.17	8.83	0.54	-3.88392	down	3.37426e-11	1.94652e-08	yes
TRINITY_DN59296_c1_g1	5588	TRINITY_DN59296_c1_g1_i1;TRINITY_DN59296_c1_g1_i10;TRINITY_DN59296_c1_g1_i11;TRINITY_DN59296_c1_g1_i12;TRINITY_DN59296_c1_g1_i13;TRINITY_DN59296_c1_g1_i14;TRINITY_DN59296_c1_g1_i2;TRINITY_DN59296_c1_g1_i3;TRINITY_DN59296_c1_g1_i4;TRINITY_DN59296_c1_g1_i5;TRINITY_DN59296_c1_g1_i6;TRINITY_DN59296_c1_g1_i7;TRINITY_DN59296_c1_g1_i8;TRINITY_DN59296_c1_g1_i9	putative indole-3-acetic acid-amido synthetase GH3.5 [Apostichopus japonicus]	GH3.11	Probable indole-3-acetic acid-amido synthetase GH3.11 OS=Oryza sativa subsp. japonica GN=GH3.11 PE=2 SV=1	GO:0003674(molecular_function);GO:0005575(cellular_component);GO:0008150(biological_process)	ENOG410XQH0(Indole-3-acetic acid-amido synthetase)	-	-	-	-	W4Z851.1 PF03321.11;GH3;	58	49	11	17	25	28	168	666	223	303	123	433	2.98	1.49	0.4	0.58	0.66	0.8	4.86	14.9	13.13	7.63	8.04	12.82	1.15	10.23	3.44474	up	3.68946e-11	2.1014e-08	yes
TRINITY_DN58548_c0_g1	4650	TRINITY_DN58548_c0_g1_i1;TRINITY_DN58548_c0_g1_i2;TRINITY_DN58548_c0_g1_i3;TRINITY_DN58548_c0_g1_i4;TRINITY_DN58548_c0_g1_i5;TRINITY_DN58548_c0_g1_i6	putative LON peptidase N-terminal domain and RING finger protein 3-like [Apostichopus japonicus]	Lonrf3	LON peptidase N-terminal domain and RING finger protein 3 OS=Mus musculus GN=Lonrf3 PE=2 SV=1	GO:0004176(ATP-dependent peptidase activity);GO:0006508(proteolysis);GO:0008270(zinc ion binding)	COG2802(Peptidase S16, lon domain protein)	NA	NA	NA	NA(NA)	M4A699.1 PF02190.14;LON_substr_bdg;	1287.56	1021.89	1402.85	1241.78	1415.89	1750.45	111	210.78	193.71	211.14	292	346	57.79	24.51	48.19	53.87	45.16	74.86	6.9	3.41	3.89	6.47	17.23	20.22	50.73	9.69	-2.39199	down	4.02201e-11	2.26218e-08	yes
TRINITY_DN54203_c1_g1	635	TRINITY_DN54203_c1_g1_i1;TRINITY_DN54203_c1_g1_i10;TRINITY_DN54203_c1_g1_i2;TRINITY_DN54203_c1_g1_i3;TRINITY_DN54203_c1_g1_i4;TRINITY_DN54203_c1_g1_i5;TRINITY_DN54203_c1_g1_i6;TRINITY_DN54203_c1_g1_i7;TRINITY_DN54203_c1_g1_i8;TRINITY_DN54203_c1_g1_i9	-	-	-	-	-	-	-	-	-	-	0	0	0	0	0	0	8	10	289	588	18	10	0	0	0	0	0	0	4.13	4.03	59.75	100.37	8.67	6.66	0	30.6	10.456	up	6.74525e-11	3.73137e-08	yes
TRINITY_DN62253_c0_g1	1308	TRINITY_DN62253_c0_g1_i1	-	-	-	-	-	-	-	-	-	-	31	156	58	149	101	62	5	2	4	6	3	6	1.51	7.86	2.57	7.17	4.7	3.1	0.21	0.08	0.22	0.31	0.15	0.33	4.49	0.22	-4.17562	down	6.79999e-11	3.73137e-08	yes
TRINITY_DN42473_c0_g1	1126	TRINITY_DN42473_c0_g1_i1;TRINITY_DN42473_c0_g1_i2;TRINITY_DN42473_c0_g1_i3	-	-	-	-	-	-	-	-	-	-	118	51	27	78	64	27	0	3	0	3	1	3	7.15	3.61	2.66	5.35	3.79	2.16	0	0.15	0	0.18	0.06	0.2	4.12	0.1	-4.9745	down	7.66069e-11	4.15302e-08	yes
TRINITY_DN48508_c0_g1	3335	TRINITY_DN48508_c0_g1_i1;TRINITY_DN48508_c0_g1_i2	-	-	-	-	ENOG4111WGZ(ribonuclease P MRP 25kDa)	-	-	-	-	I1ISD3.1 PF13462.4;Thioredoxin_4;	246	695	132	829	308	644	39	98	44	22	34	29	4.59	13.08	2.2	14.9	5.41	12.11	0.61	1.56	0.95	0.43	0.64	0.63	8.72	0.8	-3.29214	down	7.8997e-11	4.2316e-08	yes
TRINITY_DN48459_c2_g1	4248	TRINITY_DN48459_c2_g1_i1;TRINITY_DN48459_c2_g1_i2	follistatin [Apostichopus japonicus]	FST	Follistatin OS=Equus caballus GN=FST PE=2 SV=1	GO:0000122(negative regulation of transcription by RNA polymerase II);GO:0001501(skeletal system development);GO:0002244(hematopoietic progenitor cell differentiation);GO:0005515(protein binding);GO:0005575(cellular_component);GO:0005615(extracellular space);GO:0005634(nucleus);GO:0005737(cytoplasm);GO:0007276(gamete generation);GO:0007389(pattern specification process);GO:0008585(female gonad de…	ENOG410YM8Q(Follistatin)	K04661	follistatin	-	spu04350(TGF-beta signaling pathway)	Q5CZL7.1 PF07648.13;Kazal_2;	3586	7675	7717	8730	9974	7613	853	2037	1206	1185	1305	1686	94.77	126.37	170.9	161.86	180.56	211.01	11.29	50.01	29.03	28.43	33.58	49.05	157.58	33.56	-2.2967	down	8.17739e-11	4.32882e-08	yes
TRINITY_DN48552_c0_g1	1715	TRINITY_DN48552_c0_g1_i1;TRINITY_DN48552_c0_g1_i2;TRINITY_DN48552_c0_g1_i3;TRINITY_DN48552_c0_g1_i4	-	-	-	-	-	-	-	-	-	-	39	65	81	79	89	56	2	2	6	2	4	5	4.6	9.5	2.6	7.63	3.75	4.91	0.09	0.09	0.27	0.16	0.16	0.2	5.5	0.16	-4.02646	down	8.73628e-11	4.5709e-08	yes
TRINITY_DN59529_c0_g2	414	TRINITY_DN59529_c0_g2_i1	hypothetical protein BSL78_00418 [Apostichopus japonicus]	-	-	-	-	-	-	-	-	-	249	237	282	422	399	355	33	67	49	52	72	39	71.91	71.35	75.37	120.07	109.96	107.95	8.14	17.02	15.96	16.2	22.15	12.37	92.77	15.31	-2.47356	down	9.81994e-11	5.07883e-08	yes
TRINITY_DN43512_c1_g1	2901	TRINITY_DN43512_c1_g1_i1;TRINITY_DN43512_c1_g1_i2;TRINITY_DN43512_c1_g1_i3;TRINITY_DN43512_c1_g1_i4;TRINITY_DN43512_c1_g1_i5;TRINITY_DN43512_c1_g1_i6;TRINITY_DN43512_c1_g1_i7	green fluorescent protein 2 [Pontellina plumata]	pac	Puromycin N-acetyltransferase OS=Streptomyces alboniger GN=pac PE=3 SV=2	GO:0003887(DNA-directed DNA polymerase activity);GO:0003964(RNA-directed DNA polymerase activity);GO:0004523(RNA-DNA hybrid ribonuclease activity)	COG0454(acetyltransferase)	K05692	actin beta/gamma 1	-	bfo04145(Phagosome)	Q69028.2 PF00336.16;DNA_pol_viral_C;	13	30	10	24	2	9	132	153	177	143	144	144	0.5	1.15	0.33	0.82	0.05	0.35	2.71	3.14	5.56	3.36	3.36	4.02	0.53	3.69	3.53038	up	1.28273e-10	6.55882e-08	yes
TRINITY_DN62257_c0_g1	669	TRINITY_DN62257_c0_g1_i1	Sprr2e protein, partial [Mus musculus]	-	-	-	-	-	-	-	-	-	26	29	24	20	29	33	0	0	1	0	0	0	3.13	3.63	2.65	2.38	3.34	4.12	0	0	0.14	0	0	0	3.21	0.02	-6.37884	down	1.35057e-10	6.82814e-08	yes
TRINITY_DN35063_c0_g1	1831	TRINITY_DN35063_c0_g1_i1;TRINITY_DN35063_c0_g1_i2	putative sodium-dependent multivitamin transporter-like [Apostichopus japonicus]	Slc5a6	Sodium-dependent multivitamin transporter OS=Rattus norvegicus GN=Slc5a6 PE=2 SV=1	GO:0005887(integral component of plasma membrane);GO:0015293(symporter activity)	COG0591(symporter)	NA	NA	NA	NA(NA)	W4XVE7.1 PF00474.15;SSF;	0	5	0	2	0	1	15	66	83	120	42	29	0	0.17	0	0.06	0	0.04	0.43	1.95	3.04	4.1	1.44	1.06	0.05	2	5.52356	up	1.4013e-10	7.00586e-08	yes
TRINITY_DN38095_c0_g3	760	TRINITY_DN38095_c0_g3_i1;TRINITY_DN38095_c0_g3_i2	-	-	-	-	-	-	-	-	-	-	50	25	8	17	11	34	35	356	505	981	668	131	5.05	2.64	0.74	1.71	1.08	3.59	3.11	31.59	57.68	105.81	71.89	14.93	2.47	47.5	4.3683	up	1.57968e-10	7.8109e-08	yes
TRINITY_DN34323_c1_g7	1599	TRINITY_DN34323_c1_g7_i1	cytochrome c oxidase subunit I (mitochondrion) [Mus musculus]	Mtco1	Cytochrome c oxidase subunit 1 OS=Mus musculus GN=Mtco1 PE=1 SV=2	GO:0004129(cytochrome-c oxidase activity);GO:0005506(iron ion binding);GO:0005739(mitochondrion);GO:0005743(mitochondrial inner membrane);GO:0005750(mitochondrial respiratory chain complex III);GO:0005751(mitochondrial respiratory chain complex IV);GO:0006123(mitochondrial electron transport, cytochrome c to oxygen);GO:0006979(response to oxidative stress);GO:0009055(electron transfer activity);G…	COG0843(Cytochrome C oxidase subunit I)	K02256	cytochrome c oxidase subunit 1	EC:1.9.3.1	mmu00190(Oxidative phosphorylation);mmu04260(Cardiac muscle contraction);mmu04714(Thermogenesis);mmu05010(Alzheimer disease);mmu05012(Parkinson disease);mmu05016(Huntington disease);mmu04932(Non-alcoholic fatty liver disease (NAFLD))	Q1AL73.1 PF00115.18;COX1;	2815	2644	2549	2607	3052	3493	75	144	675	232	156	162	107.73	104.78	88.66	98.6	111.73	137.19	2.52	4.76	28.94	9.28	6.26	6.94	108.12	9.78	-3.28433	down	1.66483e-10	8.14246e-08	yes
TRINITY_DN34323_c1_g4	1016	TRINITY_DN34323_c1_g4_i1	NADH dehydrogenase subunit 2 (mitochondrion) [Mus musculus domesticus]	Mtnd2	NADH-ubiquinone oxidoreductase chain 2 OS=Mus musculus GN=Mtnd2 PE=1 SV=2	GO:0005739(mitochondrion);GO:0005743(mitochondrial inner membrane);GO:0005747(mitochondrial respiratory chain complex I);GO:0006120(mitochondrial electron transport, NADH to ubiquinone);GO:0008137(NADH dehydrogenase (ubiquinone) activity);GO:0014069(postsynaptic density);GO:0016020(membrane);GO:0016021(integral component of membrane);GO:0016491(oxidoreductase activity);GO:0019901(protein kinase b…	COG1007(NDH-1 shuttles electrons from NADH, via FMN and iron- sulfur (Fe-S) centers, to quinones in the respiratory chain. The immediate electron acceptor for the enzyme in this species is believed to be ubiquinone. Couples the redox reaction to proton translocation (for every two electrons transferred, four hydrogen ions are translocated across the cytoplasmic membrane), and thus conserves the r…	K03879	NADH-ubiquinone oxidoreductase chain 2	EC:1.6.5.3	mmu00190(Oxidative phosphorylation);mmu04723(Retrograde endocannabinoid signaling);mmu04714(Thermogenesis);mmu05012(Parkinson disease)	Q9MD59.1 PF00361.18;Proton_antipo_M;	222	214	235	294	309	385	8	13	50	34	28	25	14.85	14.84	14.32	19.43	19.77	26.52	0.47	0.75	3.75	2.39	1.97	1.87	18.29	1.87	-3.14561	down	1.86862e-10	8.97863e-08	yes
TRINITY_DN34506_c1_g2	1084	TRINITY_DN34506_c1_g2_i1	unnamed protein product [Mus musculus]	-	Ig alpha chain C region OS=Mus musculus PE=1 SV=1	GO:0001895(retina homeostasis);GO:0003094(glomerular filtration);GO:0003823(antigen binding);GO:0005576(extracellular region);GO:0005615(extracellular space);GO:0006898(receptor-mediated endocytosis);GO:0006910(phagocytosis, recognition);GO:0006911(phagocytosis, engulfment);GO:0006955(immune response);GO:0006958(complement activation, classical pathway);GO:0009897(external side of plasma membrane…	ENOG410ZM6W(IGc1)	K06856	immunoglobulin heavy chain	-	bta04064(NF-kappa B signaling pathway);bta04020(Calcium signaling pathway);bta04072(Phospholipase D signaling pathway);bta04151(PI3K-Akt signaling pathway);bta04145(Phagosome);bta04640(Hematopoietic cell lineage);bta04650(Natural killer cell mediated cytotoxicity);bta04662(B cell receptor signaling pathway);bta04664(Fc epsilon RI signaling pathway);bta04666(Fc gamma R-mediated phagocytosis);bta04…	A0A0A6YXW6.1 PF07654.13;C1-set;	34	26	24	21	19	39	0	0	0	0	0	1	2.09	1.66	1.34	1.28	1.12	2.47	0	0	0	0	0	0.07	1.66	0.01	-6.41206	down	1.8757e-10	8.97863e-08	yes
TRINITY_DN54206_c4_g3	1032	TRINITY_DN54206_c4_g3_i1	-	-	-	-	-	-	-	-	-	-	2	1	2	1	1	1	12	45	92	124	69	7	0.13	0.07	0.12	0.06	0.06	0.07	0.69	2.55	6.76	8.53	4.75	0.51	0.09	3.97	5.52162	up	2.28638e-10	1.07686e-07	yes
TRINITY_DN34589_c0_g9	2377	TRINITY_DN34589_c0_g9_i1	NADH dehydrogenase subunit 5 (mitochondrion) [Mus musculus]	Mtnd5	NADH-ubiquinone oxidoreductase chain 5 OS=Mus musculus GN=Mtnd5 PE=1 SV=3	GO:0003954(NADH dehydrogenase activity);GO:0005739(mitochondrion);GO:0005743(mitochondrial inner membrane);GO:0005747(mitochondrial respiratory chain complex I);GO:0008137(NADH dehydrogenase (ubiquinone) activity);GO:0016020(membrane);GO:0016021(integral component of membrane);GO:0016491(oxidoreductase activity);GO:0042773(ATP synthesis coupled electron transport);GO:0043005(neuron projection);GO…	COG1009(subunit l)	K03883	NADH-ubiquinone oxidoreductase chain 5	EC:1.6.5.3	mmu00190(Oxidative phosphorylation);mmu04723(Retrograde endocannabinoid signaling);mmu04714(Thermogenesis);mmu05012(Parkinson disease)	Q9MD82.1 PF00361.18;Proton_antipo_M;	422	409	428	462	517	576	15	17	99	57	38	37	10.28	10.31	9.46	11.13	12.05	14.38	0.32	0.36	2.7	1.45	0.97	1.01	11.27	1.14	-3.14961	down	2.2975e-10	1.07686e-07	yes
TRINITY_DN42383_c1_g3	769	TRINITY_DN42383_c1_g3_i1	cytochrome c oxidase subunit III (mitochondrion) [Mus musculus]	mt-Co3	Cytochrome c oxidase subunit 3 OS=Mus musculus GN=mt-Co3 PE=1 SV=2	GO:0004129(cytochrome-c oxidase activity);GO:0005739(mitochondrion);GO:0005743(mitochondrial inner membrane);GO:0005751(mitochondrial respiratory chain complex IV);GO:0006123(mitochondrial electron transport, cytochrome c to oxygen);GO:0008535(respiratory chain complex IV assembly);GO:0009055(electron transfer activity);GO:0009060(aerobic respiration);GO:0015002(heme-copper terminal oxidase activ…	COG1845(Cytochrome C Oxidase, Subunit III)	K02262	cytochrome c oxidase subunit 3	-	mmu00190(Oxidative phosphorylation);mmu04260(Cardiac muscle contraction);mmu04714(Thermogenesis);mmu05010(Alzheimer disease);mmu05012(Parkinson disease);mmu05016(Huntington disease);mmu04932(Non-alcoholic fatty liver disease (NAFLD))	Q7H115.1 PF00510.16;COX3;	926	838	825	849	1008	1143	33	58	230	93	57	45	90.68	85.11	73.77	82.07	94.35	115.61	2.81	4.93	25.26	9.6	5.88	4.91	90.27	8.9	-3.16131	down	2.42991e-10	1.12718e-07	yes
TRINITY_DN47969_c0_g1	1875	TRINITY_DN47969_c0_g1_i1;TRINITY_DN47969_c0_g1_i2;TRINITY_DN47969_c0_g1_i3;TRINITY_DN47969_c0_g1_i4	putative 15-hydroxyprostaglandin dehydrogenase [Apostichopus japonicus]	-	-	GO:0004957(prostaglandin E receptor activity);GO:0005654(nucleoplasm);GO:0005737(cytoplasm);GO:0006693(prostaglandin metabolic process);GO:0007179(transforming growth factor beta receptor signaling pathway);GO:0007186(G-protein coupled receptor signaling pathway);GO:0007567(parturition);GO:0016323(basolateral plasma membrane);GO:0016404(15-hydroxyprostaglandin dehydrogenase (NAD+) activity);GO:00…	-	NA	NA	NA	NA(NA)	-	110	61	47	28	29	37	407	1054	290	216	191	364	3.7	2.2	1.42	0.93	0.97	1.3	12.13	31.64	10.93	7.76	6.94	13.89	1.75	13.88	3.10012	up	3.25573e-10	1.49484e-07	yes
TRINITY_DN45657_c0_g4	2445	TRINITY_DN45657_c0_g4_i1	putative cryptochrome DASH-like [Apostichopus japonicus]	cry-dash	Cryptochrome DASH OS=Xenopus laevis GN=cry-dash PE=2 SV=1	GO:0000719(photoreactive repair);GO:0003684(damaged DNA binding);GO:0003904(deoxyribodipyrimidine photo-lyase activity);GO:0003913(DNA photolyase activity);GO:0006281(DNA repair);GO:0018298(protein-chromophore linkage);GO:0045892(negative regulation of transcription, DNA-templated);GO:0050660(flavin adenine dinucleotide binding)	COG0415(deoxyribo-dipyrimidine photolyase)	NA	NA	NA	NA(NA)	F1R5N7.1 PF03441.12;FAD_binding_7;	467	552	632	957	722	996	104	129	134	156	175	104	11.03	13.49	13.54	22.34	16.31	24.09	2.16	2.63	3.54	3.84	4.33	2.75	16.8	3.21	-2.23861	down	3.47008e-10	1.57717e-07	yes
TRINITY_DN48645_c0_g4	1912	TRINITY_DN48645_c0_g4_i1;TRINITY_DN48645_c0_g4_i2	-	-	-	-	-	-	-	-	-	-	50	349	668	265	228	401	4	17	26	16	42	23	1.56	11.31	18.88	8.17	6.8	12.84	0.11	0.46	0.91	0.52	1.38	0.81	9.93	0.7	-3.73287	down	3.53132e-10	1.58895e-07	yes
TRINITY_DN61851_c2_g1	555	TRINITY_DN61851_c2_g1_i1	-	-	-	-	-	-	-	-	-	-	156.47	24.74	37.71	89.53	93.69	29.97	0	1	0	0	4.67	3.25	25.59	4.2	5.66	14.44	14.63	5.1	0	0.14	0	0	0.81	0.59	11.6	0.26	-5.34671	down	4.36523e-10	1.94473e-07	yes
TRINITY_DN39336_c1_g1	535	TRINITY_DN39336_c1_g1_i1;TRINITY_DN39336_c1_g1_i2;TRINITY_DN39336_c1_g1_i3	putative 15-hydroxyprostaglandin dehydrogenase [Apostichopus japonicus]	HPGD	15-hydroxyprostaglandin dehydrogenase [NAD(+)] OS=Macaca fascicularis GN=HPGD PE=2 SV=1	GO:0003824(catalytic activity);GO:0004957(prostaglandin E receptor activity);GO:0005737(cytoplasm);GO:0006693(prostaglandin metabolic process);GO:0007179(transforming growth factor beta receptor signaling pathway);GO:0007565(female pregnancy);GO:0007567(parturition);GO:0016404(15-hydroxyprostaglandin dehydrogenase (NAD+) activity);GO:0030728(ovulation);GO:0045786(negative regulation of cell cycle…	COG1028(Dehydrogenase reductase)	NA	NA	NA	NA(NA)	W4YU61.1 PF00106.23;adh_short;	12	16	4.82	7	22.94	12	87.77	365	88	69.9	106	101.7	2.09	4.01	0.77	1.2	3.82	2.18	14.18	62.43	17.26	13	19.57	19.62	2.34	24.34	3.49668	up	4.64626e-10	2.03627e-07	yes
TRINITY_DN47608_c0_g3	1441	TRINITY_DN47608_c0_g3_i1	hypothetical protein BSL78_24702 [Apostichopus japonicus]	OTC	Ornithine carbamoyltransferase, mitochondrial (Fragment) OS=Sus scrofa GN=OTC PE=2 SV=1	GO:0000050(urea cycle);GO:0004585(ornithine carbamoyltransferase activity);GO:0005739(mitochondrion);GO:0042450(arginine biosynthetic process via ornithine)	COG0078(ornithine carbamoyltransferase)	K00611	ornithine carbamoyltransferase	EC:2.1.3.3	bfo00220(Arginine biosynthesis)	C3Z6N9.1 PF00185.22;OTCace;	14	19	9	17	5	1	29	140	241	128	425	132	0.61	0.85	0.35	0.73	0.21	0.04	1.1	5.24	11.69	5.8	19.29	6.39	0.47	8.25	4.2363	up	4.66122e-10	2.03627e-07	yes
TRINITY_DN33192_c0_g1	243	TRINITY_DN33192_c0_g1_i1	-	-	-	-	-	-	-	-	-	-	306	34	120	225	191	75	3	0	5	1	15	8	302.93	35.11	109.74	219.44	180.06	78.61	2.53	0	5.64	1.06	15.91	8.65	154.31	5.63	-4.66151	down	5.60921e-10	2.42685e-07	yes
TRINITY_DN56477_c1_g2	810	TRINITY_DN56477_c1_g2_i1;TRINITY_DN56477_c1_g2_i2;TRINITY_DN56477_c1_g2_i3	putative L-cysteine desulfhydrase 1 [Apostichopus japonicus]	-	-	-	-	-	-	-	-	A0A067CGJ3.1 PF00266.17;Aminotran_5;	4	5	0	0	3	1	6	57	91	111.49	135	58	0.6	1.27	0	0	0.32	0.16	0.92	5.49	13.5	13.88	17.23	7.24	0.39	9.71	5.22146	up	6.02112e-10	2.58025e-07	yes
TRINITY_DN55658_c0_g3	1005	TRINITY_DN55658_c0_g3_i1	-	-	-	-	-	-	-	-	-	-	2	0	2	1	0	2	11	134	28	81	120	6	0.14	0	0.12	0.07	0	0.14	0.65	7.88	2.13	5.77	8.55	0.45	0.08	4.24	5.68028	up	6.69191e-10	2.84065e-07	yes
TRINITY_DN35288_c4_g5	1517	TRINITY_DN35288_c4_g5_i1	hypothetical protein BSL78_13516 [Apostichopus japonicus]	-	-	-	-	-	-	-	-	-	26	22	52	37	53	45	1	4	1	2	0	0	1.06	0.93	1.92	1.49	2.06	1.88	0.04	0.14	0.05	0.09	0	0	1.56	0.05	-4.62865	down	6.95611e-10	2.92521e-07	yes
TRINITY_DN58434_c0_g1	2877	TRINITY_DN58434_c0_g1_i1;TRINITY_DN58434_c0_g1_i2;TRINITY_DN58434_c0_g1_i3	putative zinc finger protein [Apostichopus japonicus]	-	-	-	-	-	-	-	-	-	822	511	560	918	653	333	6	36	52	47	155	36	24.91	16.41	18.27	25.77	18.11	10.43	0.15	0.93	1.4	1.34	5.45	0.86	18.98	1.69	-3.35112	down	9.51008e-10	3.96218e-07	yes
TRINITY_DN59069_c0_g1	529	TRINITY_DN59069_c0_g1_i1;TRINITY_DN59069_c0_g1_i2	-	-	-	-	-	-	-	-	-	-	11	94	158	187	81	141	4	3	3	4	4	12	1.96	18.42	26.69	33.36	14.71	27.18	0.75	0.57	0.74	0.93	0.75	2.88	20.39	1.1	-4.24255	down	9.96843e-10	4.11504e-07	yes
TRINITY_DN57462_c0_g2	455	TRINITY_DN57462_c0_g2_i1	-	-	-	-	-	-	-	-	-	-	2	88	111	17	82	95	0	0	2	0	0	0	0.47	21.72	24.28	3.97	18.55	23.6	0	0	0.53	0	0	0	15.43	0.09	-6.95932	down	1.04422e-09	4.27143e-07	yes
TRINITY_DN26995_c0_g1	650	TRINITY_DN26995_c0_g1_i1	cytochrome c oxidase subunit II (mitochondrion) [Rattus lutreolus]	Mtco2	Cytochrome c oxidase subunit 2 OS=Mus musculus GN=Mtco2 PE=1 SV=1	GO:0004129(cytochrome-c oxidase activity);GO:0005507(copper ion binding);GO:0005739(mitochondrion);GO:0005743(mitochondrial inner membrane);GO:0005751(mitochondrial respiratory chain complex IV);GO:0016020(membrane);GO:0016021(integral component of membrane);GO:0016491(oxidoreductase activity);GO:0022900(electron transport chain);GO:0042773(ATP synthesis coupled electron transport);GO:0045277(res…	COG1622(Subunits I and II form the functional core of the enzyme complex. Electrons originating in cytochrome c are transferred via heme a and Cu(A) to the binuclear center formed by heme a3 and Cu(B) (By similarity))	K02261	cytochrome c oxidase subunit 2	-	mmu00190(Oxidative phosphorylation);mmu04260(Cardiac muscle contraction);mmu04714(Thermogenesis);mmu05010(Alzheimer disease);mmu05012(Parkinson disease);mmu05016(Huntington disease);mmu04932(Non-alcoholic fatty liver disease (NAFLD))	Q8WBA9.1 PF00116.18;COX2;	1037	1029	974	915	1185	1425	22	48.19	263	86.66	53	78	130.74	134.65	112.38	113.83	142.75	186.14	2.41	5.28	37.22	11.57	7.05	10.92	136.75	12.41	-3.2827	down	1.09897e-09	4.45489e-07	yes
TRINITY_DN34589_c0_g15	1106	TRINITY_DN34589_c0_g15_i1	cytochrome b (mitochondrion) [Mus musculus]	Mt-Cyb	Cytochrome b OS=Mus musculus GN=Mt-Cyb PE=1 SV=1	GO:0005739(mitochondrion);GO:0005743(mitochondrial inner membrane);GO:0006122(mitochondrial electron transport, ubiquinol to cytochrome c);GO:0008121(ubiquinol-cytochrome-c reductase activity);GO:0009055(electron transfer activity);GO:0016020(membrane);GO:0016021(integral component of membrane);GO:0016491(oxidoreductase activity);GO:0022904(respiratory electron transport chain);GO:0031305(integra…	COG1290(Component of the ubiquinol-cytochrome c reductase complex (complex III or cytochrome b-c1 complex), which is a respiratory chain that generates an electrochemical potential coupled to ATP synthesis (By similarity))	K00412	ubiquinol-cytochrome c reductase cytochrome b subunit	-	mmu00190(Oxidative phosphorylation);mmu04260(Cardiac muscle contraction);mmu04714(Thermogenesis);mmu05010(Alzheimer disease);mmu05012(Parkinson disease);mmu05016(Huntington disease);mmu04932(Non-alcoholic fatty liver disease (NAFLD))	P00158.1 PF00033.17;Cytochrome_B;	836	822	795	832	945	1075	19	28	210	77	58	66	50.14	51.08	43.41	49.29	54.2	66.32	1	1.45	14.12	4.84	3.65	4.42	52.41	4.91	-3.2408	down	1.34258e-09	5.39383e-07	yes
TRINITY_DN62674_c0_g1	442	TRINITY_DN62674_c0_g1_i1	fatty acid-binding protein, liver [Mus musculus]	Fabp1	Fatty acid-binding protein, liver OS=Mus musculus GN=Fabp1 PE=1 SV=2	GO:0003682(chromatin binding);GO:0005324(long-chain fatty acid transporter activity);GO:0005504(fatty acid binding);GO:0005543(phospholipid binding);GO:0005634(nucleus);GO:0005654(nucleoplasm);GO:0005737(cytoplasm);GO:0005782(peroxisomal matrix);GO:0005829(cytosol);GO:0008144(drug binding);GO:0008289(lipid binding);GO:0015909(long-chain fatty acid transport);GO:0016209(antioxidant activity);GO:00…	ENOG4111US8(acid binding protein)	K08750	fatty acid-binding protein 1, liver	-	mmu03320(PPAR signaling pathway);mmu04975(Fat digestion and absorption)	P12710.2 PF00061.21;Lipocalin;	24	19	21	11	14	33	0	0	0	0	0	0	6.04	4.98	4.88	2.73	3.36	8.71	0	0	0	0	0	0	5.12	0	-7.27364	down	1.35752e-09	5.40557e-07	yes
TRINITY_DN48773_c1_g1	3736	TRINITY_DN48773_c1_g1_i1;TRINITY_DN48773_c1_g1_i2	distal-less homeobox 1 [Saccoglossus kowalevskii]	-	Homeobox protein DLL homolog OS=Branchiostoma floridae PE=2 SV=1	GO:0005634(nucleus);GO:0007449(proximal/distal pattern formation, imaginal disc);GO:0007469(antennal development);GO:0007479(leg disc proximal/distal pattern formation);GO:0007480(imaginal disc-derived leg morphogenesis);GO:0007485(imaginal disc-derived male genitalia development);GO:0007487(analia development);GO:0008587(imaginal disc-derived wing margin morphogenesis);GO:0010092(specification o…	ENOG410ZHZR(distal-less homeobox)	NA	NA	NA	NA(NA)	W4XHE5.1 PF00046.27;Homeobox;	194	106	162	286	197	156	1	5	15	10	33	13	4.76	1.81	2.19	4.21	3.2	3.23	0.13	0.06	0.72	0.16	0.66	0.22	3.23	0.33	-3.63258	down	1.41327e-09	5.5782e-07	yes
TRINITY_DN42954_c1_g2	1559	TRINITY_DN42954_c1_g2_i1;TRINITY_DN42954_c1_g2_i2	hypothetical protein BSL78_22328 [Apostichopus japonicus]	-	-	-	-	-	-	-	-	-	80	25	52	73	49	40	0	1	0	0	7	1	3.15	1.02	1.86	2.84	1.85	2.13	0	0.03	0	0	0.29	0.04	2.14	0.06	-4.90581	down	1.7321e-09	6.7772e-07	yes
TRINITY_DN40562_c0_g3	203	TRINITY_DN40562_c0_g3_i1	-	-	-	-	-	-	-	-	-	-	45	116	133.42	96	123	213	0	0	10	2	2	10	63.99	171.91	173.5	134.49	166.7	315.56	0	0	16.11	2.98	3.02	15.61	171.02	6.29	-4.6044	down	1.89792e-09	7.36196e-07	yes
TRINITY_DN35584_c0_g1	958	TRINITY_DN35584_c0_g1_i1	-	-	-	-	-	-	-	-	-	-	1	1	1	0	0	0	16	62	271	48	8	7	0.07	0.07	0.07	0	0	0	1.01	3.88	21.96	3.64	0.61	0.56	0.04	5.28	7.08608	up	2.21215e-09	8.5075e-07	yes
TRINITY_DN51357_c0_g2	1718	TRINITY_DN51357_c0_g2_i1;TRINITY_DN51357_c0_g2_i2;TRINITY_DN51357_c0_g2_i3	PREDICTED: uncharacterized protein LOC100376441 [Saccoglossus kowalevskii]	-	-	-	-	-	-	-	-	-	30	269	423	153	182	126	3	2	7	17	24	6	1.71	11.3	15.95	7.51	7.46	7.43	0.12	0.06	0.28	0.67	0.89	0.24	8.56	0.38	-4.1139	down	2.30323e-09	8.78273e-07	yes
TRINITY_DN47649_c0_g2	5117	TRINITY_DN47649_c0_g2_i1;TRINITY_DN47649_c0_g2_i2	protein Wnt-1 precursor [Strongylocentrotus purpuratus]	WNT-1	Protein Wnt-1 OS=Ambystoma mexicanum GN=WNT-1 PE=1 SV=1	GO:0005109(frizzled binding);GO:0005615(extracellular space);GO:0016055(Wnt signaling pathway);GO:0030182(neuron differentiation);GO:0045165(cell fate commitment)	ENOG410XQZ1(Ligand for members of the frizzled family of seven transmembrane receptors (By similarity))	K03209	wingless-type MMTV integration site family, member 1	-	spu04310(Wnt signaling pathway);spu04150(mTOR signaling pathway)	W4Y7P9.1 PF00110.17;wnt;	30	269	292	578	321	109	3	7	10	18	32	2	0.32	4.03	2.83	7.77	3.45	1.83	0.03	0.08	0.12	0.2	0.36	0.03	3.37	0.14	-4.28468	down	2.42178e-09	9.15718e-07	yes
TRINITY_DN48927_c0_g1	1934	TRINITY_DN48927_c0_g1_i1;TRINITY_DN48927_c0_g1_i2;TRINITY_DN48927_c0_g1_i3;TRINITY_DN48927_c0_g1_i4	hypothetical protein BSL78_25083 [Apostichopus japonicus]	-	-	-	-	-	-	-	-	-	308	302	485	289	565	395	2	14	44	31	33	68	9.81	10.28	16.89	8.88	17.48	13.22	0.05	0.37	1.56	0.99	1.27	2.49	12.76	1.12	-3.38243	down	2.5866e-09	9.6491e-07	yes
TRINITY_DN44720_c0_g3	713	TRINITY_DN44720_c0_g3_i1;TRINITY_DN44720_c0_g3_i2;TRINITY_DN44720_c0_g3_i3;TRINITY_DN44720_c0_g3_i4	hypothetical protein BSL78_08558 [Apostichopus japonicus]	-	-	-	-	-	-	-	-	-	64	55	125	606	287	88.23	0	0	1	4	17.47	5	15.99	21.76	37.9	256.04	89.22	35.6	0	0	0.12	1.65	6.13	1.15	76.09	1.51	-5.29641	down	2.59477e-09	9.6491e-07	yes
TRINITY_DN53979_c0_g1	4705	TRINITY_DN53979_c0_g1_i1;TRINITY_DN53979_c0_g1_i2	putative FAST kinase domain-containing protein 1 [Apostichopus japonicus]	Fastkd1	FAST kinase domain-containing protein 1, mitochondrial OS=Mus musculus GN=Fastkd1 PE=2 SV=1	GO:0004672(protein kinase activity);GO:0005739(mitochondrion);GO:0006468(protein phosphorylation)	ENOG410Z496(protein kinase activity)	NA	NA	NA	NA(NA)	W4XLP6.1 PF08368.10;FAST_2;	659.57	470.68	676.43	748.31	849.26	773.96	161.37	185.7	120.74	158.75	178.92	151.29	9.57	8.23	8.34	9.85	10.33	12.26	1.82	2.1	1.91	2.68	2.31	2.28	9.76	2.18	-1.95156	down	2.71184e-09	1.00018e-06	yes
TRINITY_DN59529_c0_g1	2444	TRINITY_DN59529_c0_g1_i1;TRINITY_DN59529_c0_g1_i2;TRINITY_DN59529_c0_g1_i3	-	-	-	-	-	-	-	-	-	-	1136	899	1475	1618	1242	1263	238	246	253	306	362	288	33.5	26.43	38.9	48.72	30.81	36.93	6.02	6.08	8.6	9.35	11.07	9.41	35.88	8.42	-1.97754	down	2.82002e-09	1.03162e-06	yes
TRINITY_DN48003_c0_g3	2408	TRINITY_DN48003_c0_g3_i1;TRINITY_DN48003_c0_g3_i10;TRINITY_DN48003_c0_g3_i11;TRINITY_DN48003_c0_g3_i12;TRINITY_DN48003_c0_g3_i13;TRINITY_DN48003_c0_g3_i14;TRINITY_DN48003_c0_g3_i2;TRINITY_DN48003_c0_g3_i3;TRINITY_DN48003_c0_g3_i4;TRINITY_DN48003_c0_g3_i5;TRINITY_DN48003_c0_g3_i6;TRINITY_DN48003_c0_g3_i7;TRINITY_DN48003_c0_g3_i8;TRINITY_DN48003_c0_g3_i9	-	-	-	-	-	-	-	-	-	-	1103.95	390	488	200	208	383	3	13	39.1	20	79	21	281.7	105.63	140.84	23.31	39.95	66.16	0.15	0.55	25.54	19.4	17.6	1.17	109.6	10.73	-3.79544	down	2.89535e-09	1.05064e-06	yes
TRINITY_DN39494_c0_g1	674	TRINITY_DN39494_c0_g1_i1;TRINITY_DN39494_c0_g1_i2;TRINITY_DN39494_c0_g1_i3;TRINITY_DN39494_c0_g1_i4;TRINITY_DN39494_c0_g1_i5;TRINITY_DN39494_c0_g1_i6	-	-	-	-	-	-	-	-	-	-	0	0	0	0	0	0	0	13	140	83	40	17	0	0	0	0	0	0	0	4.4	24.85	68.56	19.7	18.26	0	22.63	8.82732	up	3.06998e-09	1.10509e-06	yes
TRINITY_DN42383_c1_g11	841	TRINITY_DN42383_c1_g11_i1	ATP synthase F0 subunit 6 (mitochondrion) [Mus musculus]	Mtatp6	ATP synthase subunit a OS=Mus musculus GN=Mtatp6 PE=1 SV=1	GO:0005739(mitochondrion);GO:0005743(mitochondrial inner membrane);GO:0005753(mitochondrial proton-transporting ATP synthase complex);GO:0006754(ATP biosynthetic process);GO:0006811(ion transport);GO:0015078(proton transmembrane transporter activity);GO:0015986(ATP synthesis coupled proton transport);GO:0016020(membrane);GO:0016021(integral component of membrane);GO:0016887(ATPase activity);GO:00…	COG0356(it plays a direct role in the translocation of protons across the membrane (By similarity))	K02126	F-type H+-transporting ATPase subunit a	-	mmu00190(Oxidative phosphorylation);mmu04714(Thermogenesis);mmu05010(Alzheimer disease);mmu05012(Parkinson disease);mmu05016(Huntington disease)	Q7JCY9.1 PF00119.18;ATP-synt_A;	1091	1100	1023	1089	1231	1417	33	60	318	109	77	63	94.11	98.38	80.51	92.76	101.51	126.09	2.48	4.49	30.76	9.9	6.99	6.06	98.89	10.11	-3.10559	down	3.15112e-09	1.1253e-06	yes
TRINITY_DN59910_c1_g2	3899	TRINITY_DN59910_c1_g2_i1;TRINITY_DN59910_c1_g2_i2;TRINITY_DN59910_c1_g2_i3	putative tubulointerstitial nephritis antigen-like [Apostichopus japonicus]	F26E4.3	Uncharacterized peptidase C1-like protein F26E4.3 OS=Caenorhabditis elegans GN=F26E4.3 PE=1 SV=3	GO:0004197(cysteine-type endopeptidase activity);GO:0005615(extracellular space);GO:0005764(lysosome);GO:0007155(cell adhesion);GO:0051603(proteolysis involved in cellular protein catabolic process)	ENOG410YN9K(tubulointerstitial nephritis)	K01363	cathepsin B	EC:3.4.22.1	api04142(Lysosome);api04140(Autophagy - animal)	W4XUP6.1 PF00112.21;Peptidase_C1;	202	553	729	502	623	790	52	91	113	104	108	106	4.63	15.78	16.47	12.24	16.84	22.09	3.13	2.31	4.46	1.54	3.49	1.69	14.67	2.77	-2.36491	down	3.35593e-09	1.189e-06	yes
TRINITY_DN53034_c2_g4	555	TRINITY_DN53034_c2_g4_i1;TRINITY_DN53034_c2_g4_i2;TRINITY_DN53034_c2_g4_i3	-	-	-	-	-	-	-	-	-	-	47	5	31	27	18	13	0	0	0	0	0	0	8.01	0.88	4.84	12.44	5.44	2.31	0	0	0	0	0	0	5.65	0	-7.48184	down	3.75644e-09	1.32051e-06	yes
TRINITY_DN40562_c0_g2	328	TRINITY_DN40562_c0_g2_i1	-	-	-	-	-	-	-	-	-	-	110	153	255	225	268	338	0	5	23	4	6	27	54.15	78.71	116.67	109.12	125.76	176.81	0	2.17	12.83	2.13	3.17	14.55	110.2	5.81	-4.10181	down	3.797e-09	1.32442e-06	yes
TRINITY_DN38758_c0_g1	1201	TRINITY_DN38758_c0_g1_i1;TRINITY_DN38758_c0_g1_i2	hypothetical protein BSL78_25083 [Apostichopus japonicus]	-	-	-	-	-	-	-	-	-	275	89	128	143	183	102	6	0	20	4	9	14	16.32	5.19	6.35	9.01	10.59	6.85	0.28	0	1.21	0.32	0.62	0.94	9.05	0.56	-3.82838	down	5.44003e-09	1.88292e-06	yes
TRINITY_DN58093_c2_g1	980	TRINITY_DN58093_c2_g1_i1;TRINITY_DN58093_c2_g1_i2;TRINITY_DN58093_c2_g1_i3;TRINITY_DN58093_c2_g1_i4	-	-	-	-	-	-	-	-	-	-	264	228	507	251	347	206	54	52	36	34	50	79	20.69	16.9	34.71	19.5	25.74	17.87	3.65	3.66	3.32	2.56	4.31	6.34	22.57	3.97	-2.37302	down	6.39606e-09	2.19692e-06	yes
TRINITY_DN42942_c0_g2	977	TRINITY_DN42942_c0_g2_i1	putative glycoprotein 3-alpha-L-fucosyltransferase A-like [Apostichopus japonicus]	-	-	-	-	-	-	-	-	-	9	27.25	14.66	30	20	11	0	0	0	0	0	0	0.63	1.99	0.94	2.09	1.35	0.8	0	0	0	0	0	0	1.3	0	-7.15186	down	6.47043e-09	2.20563e-06	yes
TRINITY_DN38340_c0_g1	941	TRINITY_DN38340_c0_g1_i1	sushi, von Willebrand factor type A, EGF and pentraxin domain-containing protein 1-like [Acanthaster planci]	-	-	-	-	NA	NA	NA	NA(NA)	-	65	155	78	88	262	116	5	3	18	10	11	10	4.81	11.89	5.26	6.43	18.54	8.85	0.32	0.19	1.49	0.78	0.86	0.83	9.3	0.74	-3.49474	down	6.95048e-09	2.35146e-06	yes
TRINITY_DN42984_c1_g1	1418	TRINITY_DN42984_c1_g1_i1;TRINITY_DN42984_c1_g1_i2;TRINITY_DN42984_c1_g1_i3;TRINITY_DN42984_c1_g1_i4;TRINITY_DN42984_c1_g1_i5;TRINITY_DN42984_c1_g1_i6;TRINITY_DN42984_c1_g1_i7	-	-	-	-	-	-	-	-	-	-	129	316.53	445.67	364.02	226.86	433.39	51.32	50	32.46	46.15	89.25	40.43	10.62	16.95	18.71	18.83	15.99	21.12	7.01	5.99	2.62	6.62	9.38	4.19	17.04	5.97	-2.45583	down	7.05703e-09	2.36969e-06	yes
TRINITY_DN33111_c0_g2	1327	TRINITY_DN33111_c0_g2_i1	-	-	-	-	-	-	-	-	-	-	26	25	24	25	17	43	1	0	0	0	2	0	1.24	1.24	1.04	1.18	0.78	2.11	0.04	0	0	0	0.1	0	1.26	0.02	-5.2613	down	7.15051e-09	2.38329e-06	yes
TRINITY_DN37546_c0_g1	525	TRINITY_DN37546_c0_g1_i1;TRINITY_DN37546_c0_g1_i2;TRINITY_DN37546_c0_g1_i3;TRINITY_DN37546_c0_g1_i4;TRINITY_DN37546_c0_g1_i5	hemolytic lectin-L1 [Cucumaria echinata]	-	-	-	-	-	-	-	-	-	19	23	39	18	39	15	62	179	315	592.98	302	46	4.35	9.82	21.18	4.79	21.73	6.05	11.45	36.49	78.12	128.89	70.51	12.97	11.32	56.41	3.48038	up	7.50298e-09	2.48099e-06	yes
TRINITY_DN6185_c0_g2	824	TRINITY_DN6185_c0_g2_i1	-	-	-	-	-	-	-	-	-	-	12	21	9	50	23	11	0	0	0	0	0	0	1.07	1.93	0.73	4.38	1.95	1.01	0	0	0	0	0	0	1.84	0	-7.31785	down	7.55391e-09	2.48099e-06	yes
TRINITY_DN50776_c0_g7	522	TRINITY_DN50776_c0_g7_i1	-	-	-	-	-	-	-	-	-	-	54	35	36	55	46	37	0	0	4	3	1	4	9.84	6.63	6.03	9.89	8.01	7.03	0	0	0.82	0.58	0.19	0.81	7.91	0.4	-4.15181	down	8.92913e-09	2.91142e-06	yes
TRINITY_DN32086_c0_g1	1298	TRINITY_DN32086_c0_g1_i1;TRINITY_DN32086_c0_g1_i2;TRINITY_DN32086_c0_g1_i3	-	-	-	-	-	-	-	-	-	-	17	106	179	63	123	62	9	1	0	0	0	2	1.07	8.04	11.25	3.06	8.57	4.35	0.68	0.08	0	0	0	0.21	6.06	0.16	-5.19705	down	9.36416e-09	3.03129e-06	yes
TRINITY_DN35440_c2_g3	1549	TRINITY_DN35440_c2_g3_i1;TRINITY_DN35440_c2_g3_i2	-	-	-	-	-	-	-	-	-	-	13	196	235	121	229	112	20	4	1	2	4	2	0.52	9.1	9.53	5.39	9.38	4.96	0.7	0.16	0.07	0.08	0.17	0.09	6.48	0.21	-4.52199	down	1.12003e-08	3.59977e-06	yes
TRINITY_DN47696_c0_g2	1138	TRINITY_DN47696_c0_g2_i1	-	-	-	-	-	-	-	-	-	-	20	222.75	415	175	196	127	5	4.04	8	23	24	9	1.16	13.35	21.85	10	10.84	7.56	0.25	0.2	0.52	1.4	1.46	0.58	10.79	0.73	-3.77482	down	1.23506e-08	3.94133e-06	yes
TRINITY_DN44621_c0_g2	499	TRINITY_DN44621_c0_g2_i1;TRINITY_DN44621_c0_g2_i2;TRINITY_DN44621_c0_g2_i3;TRINITY_DN44621_c0_g2_i4;TRINITY_DN44621_c0_g2_i5;TRINITY_DN44621_c0_g2_i6;TRINITY_DN44621_c0_g2_i7;TRINITY_DN44621_c0_g2_i8	-	-	-	-	-	-	-	-	-	-	2	4	9	11	7	6	10	65	132.04	473.42	105.41	33.03	0.67	0.99	3	2.3	2.55	1.71	3.01	20.01	44.22	163.19	44.48	11.45	1.87	47.73	4.57062	up	1.33654e-08	4.23514e-06	yes
TRINITY_DN33111_c0_g1	863	TRINITY_DN33111_c0_g1_i1	hypothetical protein BSL78_20620 [Apostichopus japonicus]	-	-	-	-	-	-	-	-	-	20	5	29	16	12	32	0	0	0	0	0	0	1.66	0.43	2.2	1.32	0.95	2.75	0	0	0	0	0	0	1.55	0	-7.16629	down	1.36412e-08	4.29229e-06	yes
TRINITY_DN40908_c1_g1	770	TRINITY_DN40908_c1_g1_i1	-	-	-	-	-	-	-	-	-	-	0	0	0	0	0	0	4	5	27	29	44	18	0	0	0	0	0	0	0.34	0.42	2.96	2.99	4.53	1.96	0	2.2	7.54474	up	1.51902e-08	4.74652e-06	yes
TRINITY_DN41714_c0_g1	2293	TRINITY_DN41714_c0_g1_i1;TRINITY_DN41714_c0_g1_i2;TRINITY_DN41714_c0_g1_i3;TRINITY_DN41714_c0_g1_i4;TRINITY_DN41714_c0_g1_i5	putative cytochrome P450 2J6 [Apostichopus japonicus]	Cyp2d9	Cytochrome P450 2D9 OS=Mus musculus GN=Cyp2d9 PE=1 SV=2	GO:0008395(steroid hydroxylase activity)	COG2124(Cytochrome p450)	K07414	cytochrome P450 family 2 subfamily D	EC:1.14.14.1	clv00140(Steroid hormone biosynthesis)	W4XXI9.1 PF00067.20;p450;	2	8	0	6	0	8	14	32	182	158	172	53	0.37	0.21	0	0.64	0	0.21	0.31	1.12	5.55	4.43	7.31	2.1	0.24	3.47	4.86339	up	1.55419e-08	4.82291e-06	yes
TRINITY_DN51690_c0_g1	2352	TRINITY_DN51690_c0_g1_i1	-	-	-	-	-	-	-	-	-	-	44	151	164	192	136	227	1	1	19	15	8	9	1.08	3.85	3.67	4.68	3.21	5.73	0.02	0.02	0.52	0.39	0.21	0.25	3.7	0.24	-3.82335	down	1.63508e-08	5.03919e-06	yes
TRINITY_DN46055_c1_g1	1845	TRINITY_DN46055_c1_g1_i1;TRINITY_DN46055_c1_g1_i2;TRINITY_DN46055_c1_g1_i3	glutathione S-transferase theta-1-like [Acanthaster planci]	-	-	GO:0004364(glutathione transferase activity);GO:0005737(cytoplasm);GO:0006749(glutathione metabolic process)	COG0625(glutathione Stransferase)	K00799	glutathione S-transferase	EC:2.5.1.18	aplc00480(Glutathione metabolism);aplc00980(Metabolism of xenobiotics by cytochrome P450);aplc00982(Drug metabolism - cytochrome P450);aplc00983(Drug metabolism - other enzymes)	K1RB85.1 PF02798.18;GST_N;	8	37	88	29	48	69	0	0	2	1	3	3	0.26	3.59	4.34	2.12	1.49	5.17	0	0	0.27	0.03	0.1	0.11	2.83	0.09	-4.63555	down	1.66388e-08	5.09306e-06	yes
TRINITY_DN36396_c0_g1	355	TRINITY_DN36396_c0_g1_i1;TRINITY_DN36396_c0_g1_i2;TRINITY_DN36396_c0_g1_i3;TRINITY_DN36396_c0_g1_i4	alpha-defensin 24 precursor [Mus musculus]	Defa24	Alpha-defensin 24 OS=Mus musculus GN=Defa24 PE=3 SV=1	GO:0002227(innate immune response in mucosa);GO:0003674(molecular_function);GO:0005576(extracellular region);GO:0005615(extracellular space);GO:0006952(defense response);GO:0019731(antibacterial humoral response);GO:0042742(defense response to bacterium);GO:0050829(defense response to Gram-negative bacterium);GO:0050830(defense response to Gram-positive bacterium);GO:0051673(membrane disruption i…	ENOG4111A2R(defensin, alpha)	NA	NA	NA	NA(NA)	Q5ERJ0.1 PF00879.16;Defensin_propep;	20	21	14	8	22	12	0	0	0	0	0	0	11.62	17.33	9.48	4.89	12.68	8.59	0	0	0	0	0	0	10.76	0	-6.95595	down	1.70696e-08	5.18963e-06	yes
TRINITY_DN56401_c0_g1	549	TRINITY_DN56401_c0_g1_i1;TRINITY_DN56401_c0_g1_i2	C-type lectin [Apostichopus japonicus]	-	Lectin 1 OS=Stichopus japonicus PE=1 SV=1	-	ENOG410XRES(Aggrecan)	-	-	-	-	-	28	21	26	48.97	27	17	42	189	267	134	298	163	5.38	6.62	3.98	8.75	7.69	8.27	6.05	28.74	52.46	25.32	52.53	30.07	6.78	32.53	2.88551	up	1.83208e-08	5.53262e-06	yes
TRINITY_DN59858_c1_g1	5530	TRINITY_DN59858_c1_g1_i1;TRINITY_DN59858_c1_g1_i2;TRINITY_DN59858_c1_g1_i3	PREDICTED: protein dispatched homolog 1-like [Strongylocentrotus purpuratus]	disp1	Protein dispatched homolog 1 OS=Danio rerio GN=disp1 PE=2 SV=1	GO:0007224(smoothened signaling pathway);GO:0007275(multicellular organism development);GO:0007519(skeletal muscle tissue development);GO:0008015(blood circulation);GO:0009887(animal organ morphogenesis);GO:0009952(anterior/posterior pattern specification);GO:0016020(membrane);GO:0016021(integral component of membrane);GO:0021984(adenohypophysis development);GO:0031290(retinal ganglion cell axon …	ENOG410XT7M(dispatched homolog)	NA	NA	NA	NA(NA)	F7E775.1 PF02460.16;Patched;	257.03	111.94	202.74	132.52	166.79	152.79	10	13	31	24	36.13	19.07	2.62	1.15	1.85	1.3	2.3	1.57	0.09	0.11	0.91	0.25	0.43	0.38	1.8	0.36	-2.73258	down	2.02525e-08	6.0752e-06	yes
TRINITY_DN39198_c0_g2	1349	TRINITY_DN39198_c0_g2_i1;TRINITY_DN39198_c0_g2_i2;TRINITY_DN39198_c0_g2_i3;TRINITY_DN39198_c0_g2_i4;TRINITY_DN39198_c0_g2_i5	hypothetical protein BSL78_08558 [Apostichopus japonicus]	-	-	-	-	-	-	-	-	-	192	57	158	566	402	51	2	1	12	3	30	9	31.21	12.42	25.23	98.52	59.87	8.33	0.34	0.17	0.66	0.31	7.34	3.42	39.26	2.04	-4.42021	down	2.27748e-08	6.77675e-06	yes
TRINITY_DN59819_c2_g1	2089	TRINITY_DN59819_c2_g1_i1	arylsulfatase [Apostichopus japonicus]	-	-	-	-	NA	NA	NA	NA(NA)	W5K1I3.1 PF14707.4;Sulfatase_C;	9	4	194	50	115	473	1	0	5	1	1	0	0.25	0.12	4.96	1.39	3.1	13.65	0.02	0	0.16	0.03	0.03	0	3.91	0.04	-6.299	down	2.28924e-08	6.77675e-06	yes
TRINITY_DN39152_c0_g1	1707	TRINITY_DN39152_c0_g1_i1;TRINITY_DN39152_c0_g1_i2;TRINITY_DN39152_c0_g1_i3;TRINITY_DN39152_c0_g1_i4	-	-	-	-	-	-	-	-	-	-	172	355	494	381	365	452	62	74	81	78	75	78	6.1	16.46	15.92	13.35	12.38	16.44	1.93	2.27	8.24	2.89	3.4	3.1	13.44	3.64	-2.10521	down	2.58948e-08	7.61545e-06	yes
TRINITY_DN51154_c1_g1	1384	TRINITY_DN51154_c1_g1_i1;TRINITY_DN51154_c1_g1_i2;TRINITY_DN51154_c1_g1_i3;TRINITY_DN51154_c1_g1_i4;TRINITY_DN51154_c1_g1_i5	hypothetical protein BSL78_08834 [Apostichopus japonicus]	-	-	-	-	-	-	-	-	-	101	31	78	60	105	66	3	4	0	6	13	5	5.22	1.84	3.56	3.44	5.45	3.65	0.14	0.28	0	0.58	0.75	0.33	3.86	0.35	-3.66057	down	2.61057e-08	7.62762e-06	yes
TRINITY_DN56360_c0_g1	924	TRINITY_DN56360_c0_g1_i1	-	-	-	-	-	-	-	-	-	-	181	39	111	151	70	90	5	8	0	6	16	13	13.73	3.07	7.67	11.31	5.08	7.03	0.33	0.53	0	0.48	1.28	1.1	7.98	0.62	-3.58226	down	2.80544e-08	8.1441e-06	yes
TRINITY_DN41832_c0_g1	658	TRINITY_DN41832_c0_g1_i1;TRINITY_DN41832_c0_g1_i2;TRINITY_DN41832_c0_g1_i3	-	-	-	-	-	-	-	-	-	-	17	16	65	22	53	45	3	0	0	1	1	2	2.27	2.23	8.42	2.77	6.85	5.79	0.37	0	0	0.15	0.15	0.29	4.72	0.16	-4.61485	down	2.93056e-08	8.45278e-06	yes
TRINITY_DN52703_c0_g1	2508	TRINITY_DN52703_c0_g1_i1;TRINITY_DN52703_c0_g1_i2	hypothetical protein BSL78_13516 [Apostichopus japonicus]	-	-	-	-	-	-	-	-	-	736	184	219	406	405	315	12	0	2	0	42	25	17.28	6.1	5.26	9.28	8.95	8.43	0.25	0	0.05	0	1.01	0.64	9.22	0.33	-4.61639	down	3.01571e-08	8.643e-06	yes
TRINITY_DN47581_c0_g2	2054	TRINITY_DN47581_c0_g2_i1	hypothetical protein BSL78_15731 [Apostichopus japonicus]	-	-	GO:0005887(integral component of plasma membrane);GO:0007224(smoothened signaling pathway);GO:0016020(membrane);GO:0016021(integral component of membrane);GO:0045663(positive regulation of myoblast differentiation);GO:0045664(regulation of neuron differentiation);GO:0045879(negative regulation of smoothened signaling pathway);GO:0048598(embryonic morphogenesis)	ENOG410XPX0(Kin of IRRE like)	NA	NA	NA	NA(NA)	-	305	94	243	192	361	179	5	18	26	23	56	32	8.75	2.79	6.33	5.44	9.91	5.26	0.13	0.45	0.84	0.69	1.68	1.03	6.41	0.8	-2.92311	down	3.33101e-08	9.4862e-06	yes
TRINITY_DN58919_c1_g1	2598	TRINITY_DN58919_c1_g1_i1;TRINITY_DN58919_c1_g1_i2;TRINITY_DN58919_c1_g1_i3	PREDICTED: ras and EF-hand domain-containing protein homolog isoform X2 [Strongylocentrotus purpuratus]	rasef	Ras and EF-hand domain-containing protein OS=Xenopus tropicalis GN=rasef PE=2 SV=1	GO:0005509(calcium ion binding);GO:0005525(GTP binding);GO:0005622(intracellular);GO:0007264(small GTPase mediated signal transduction)	ENOG410XPUI(member RAS oncogene family)	NA	NA	NA	NA(NA)	W4Y4K8.1 PF00071.20;Ras;	236	450	545	499	605	550	22	102	89	71	59	143	6.36	10.66	12.4	12.11	14.06	14.38	0.43	2.27	2.47	1.64	1.97	4.03	11.66	2.14	-2.39026	down	3.47516e-08	9.8345e-06	yes
TRINITY_DN38006_c0_g1	2040	TRINITY_DN38006_c0_g1_i1;TRINITY_DN38006_c0_g1_i2;TRINITY_DN38006_c0_g1_i3;TRINITY_DN38006_c0_g1_i4;TRINITY_DN38006_c0_g1_i5;TRINITY_DN38006_c0_g1_i6;TRINITY_DN38006_c0_g1_i7;TRINITY_DN38006_c0_g1_i8;TRINITY_DN38006_c0_g1_i9	hypothetical protein BSL78_05435 [Apostichopus japonicus]	-	-	-	ENOG4111GWK(HYR domain)	K02599	Notch 1	-	aplc04330(Notch signaling pathway)	W4X9W5.1 PF02494.14;HYR;	47	80	155	84	87	135	66	472	1079	538	1835	537	4.23	8.81	14.13	8.01	7.07	17.76	5.71	43.05	110.51	68.12	174.99	54.04	10	76.07	3.14613	up	3.54134e-08	9.94487e-06	yes
TRINITY_DN69_c0_g1	981	TRINITY_DN69_c0_g1_i1	sucrase-isomaltase, intestinal [Mus musculus]	Si	Sucrase-isomaltase, intestinal OS=Rattus norvegicus GN=Si PE=1 SV=5	GO:0004553(hydrolase activity, hydrolyzing O-glycosyl compounds);GO:0004558(alpha-1,4-glucosidase activity);GO:0004564(beta-fructofuranosidase activity);GO:0004574(oligo-1,6-glucosidase activity);GO:0004575(sucrose alpha-glucosidase activity);GO:0005515(protein binding);GO:0005903(brush border);GO:0005975(carbohydrate metabolic process);GO:0007568(aging);GO:0007584(response to nutrient);GO:000974…	COG1501(hydrolase, family 31)	K01203	sucrase-isomaltase	EC:3.2.1.48 3.2.1.10	mmu00052(Galactose metabolism);mmu00500(Starch and sucrose metabolism);mmu04973(Carbohydrate digestion and absorption)	F8VQM5.1 PF01055.24;Glyco_hydro_31;	12	17	14	10	10	29	0	0	0	0	0	0	0.84	1.23	0.89	0.69	0.67	2.09	0	0	0	0	0	0	1.07	0	-6.86706	down	3.55837e-08	9.94487e-06	yes
TRINITY_DN54206_c4_g1	1873	TRINITY_DN54206_c4_g1_i1;TRINITY_DN54206_c4_g1_i2	-	-	-	-	-	-	-	-	-	-	33	5	7	1	5	13	11	147	206	254	352.3	123	1.65	0.16	0.2	0.03	0.15	0.42	0.31	4.05	19.36	9.79	11.76	4.57	0.43	8.31	4.23843	up	3.75442e-08	1.0428e-05	yes
TRINITY_DN1563_c0_g1	2065	TRINITY_DN1563_c0_g1_i1	-	Mal-089	Major capsid protein OS=African swine fever virus (isolate Tick/Malawi/Lil 20-1/1983) GN=Mal-089 PE=3 SV=1	-	-	-	-	-	-	P22776.2 PF04451.10;Capsid_NCLDV;	41	77	20	198	96	58	1	0	0	1	11	3	1.17	2.27	0.52	5.58	2.62	1.7	0.03	0	0	0.03	0.33	0.1	2.31	0.08	-4.7144	down	4.00974e-08	1.10688e-05	yes
TRINITY_DN37975_c1_g2	734	TRINITY_DN37975_c1_g2_i1;TRINITY_DN37975_c1_g2_i2;TRINITY_DN37975_c1_g2_i3;TRINITY_DN37975_c1_g2_i4;TRINITY_DN37975_c1_g2_i5	-	-	-	-	-	-	-	-	-	-	5	11	3	7	0	5	11	22	164	224	114	69	0.79	1.36	1.27	1.76	0	0.54	1.79	2.19	20.08	38.37	27.2	8.91	0.95	16.42	4.48949	up	4.09846e-08	1.12448e-05	yes
TRINITY_DN46735_c0_g1	2440	TRINITY_DN46735_c0_g1_i1;TRINITY_DN46735_c0_g1_i2;TRINITY_DN46735_c0_g1_i3;TRINITY_DN46735_c0_g1_i4;TRINITY_DN46735_c0_g1_i5;TRINITY_DN46735_c0_g1_i6;TRINITY_DN46735_c0_g1_i7;TRINITY_DN46735_c0_g1_i8;TRINITY_DN46735_c0_g1_i9	predicted protein [Nematostella vectensis]	PLA2G2A	Phospholipase A2, membrane associated OS=Homo sapiens GN=PLA2G2A PE=1 SV=2	GO:0004623(phospholipase A2 activity);GO:0005509(calcium ion binding);GO:0005543(phospholipid binding);GO:0005576(extracellular region);GO:0005615(extracellular space);GO:0005783(endoplasmic reticulum);GO:0005789(endoplasmic reticulum membrane);GO:0006644(phospholipid metabolic process);GO:0006654(phosphatidic acid biosynthetic process);GO:0010744(positive regulation of macrophage derived foam ce…	ENOG411283D(phospholipase A2 group)	K01047	secretory phospholipase A2	EC:3.1.1.4	nve00564(Glycerophospholipid metabolism);nve00565(Ether lipid metabolism);nve00590(Arachidonic acid metabolism);nve00591(Linoleic acid metabolism);nve00592(alpha-Linolenic acid metabolism)	A7RYD7.1 PF00068.17;Phospholip_A2_1;	93	66	65	4.02	29	858.31	1	5	0	5	0	0	2.24	2.57	3.7	0.13	1.37	20.99	0.05	0.75	0	0.88	0	0	5.17	0.28	-6.47472	down	4.20296e-08	1.14616e-05	yes
TRINITY_DN50873_c0_g1	2184	TRINITY_DN50873_c0_g1_i1;TRINITY_DN50873_c0_g1_i2;TRINITY_DN50873_c0_g1_i3;TRINITY_DN50873_c0_g1_i4;TRINITY_DN50873_c0_g1_i5	proprotein convertase subtilisin/kexin type 9-1 [Stichopus monotuberculatus]	-	Extracellular serine proteinase OS=Thermus sp. (strain Rt41A) PE=1 SV=3	GO:0004252(serine-type endopeptidase activity)	COG1404(peptidase (S8 and S53, subtilisin, kexin, sedolisin)	NA	NA	NA	NA(NA)	Q12QH2.1 PF00082.20;Peptidase_S8;	330	115	95	172	152	154	0	0	4	11	16	22	11.25	3.58	2.99	5.34	4.61	5.1	0	0	0.25	0.43	0.59	0.97	5.48	0.37	-4.05899	down	4.29054e-08	1.16299e-05	yes
TRINITY_DN36746_c2_g2	207	TRINITY_DN36746_c2_g2_i1;TRINITY_DN36746_c2_g2_i2	hypothetical protein BSL78_09899 [Apostichopus japonicus]	-	-	-	-	-	-	-	-	-	2	22	46	34	48	49	0	1	0	2	0	0	2.75	31.5	57.75	46.05	62.79	70.18	0	1.19	0	2.89	0	0	45.17	0.68	-5.61555	down	4.7623e-08	1.28314e-05	yes
TRINITY_DN48680_c2_g2	1108	TRINITY_DN48680_c2_g2_i1;TRINITY_DN48680_c2_g2_i2;TRINITY_DN48680_c2_g2_i3;TRINITY_DN48680_c2_g2_i4;TRINITY_DN48680_c2_g2_i5	-	-	-	-	-	-	-	-	-	-	91	727	1310	128	388	354	64	61	54	40	49	52	5.95	47.92	78.61	8.59	25.29	24.75	3.42	3.61	4.35	2.65	3.58	4	31.85	3.6	-3.021	down	5.0643e-08	1.35639e-05	yes
TRINITY_DN57282_c0_g1	2870	TRINITY_DN57282_c0_g1_i1;TRINITY_DN57282_c0_g1_i2;TRINITY_DN57282_c0_g1_i3;TRINITY_DN57282_c0_g1_i4;TRINITY_DN57282_c0_g1_i5;TRINITY_DN57282_c0_g1_i6	hypothetical protein BSL78_28093 [Apostichopus japonicus]	-	-	-	-	-	-	-	-	-	60	241	403.55	685	530	162	33	33	52	17.26	60	29	1.31	7.73	13.13	18.99	12.37	3.63	0.64	0.85	1.28	0.39	1.61	0.71	9.53	0.91	-2.99797	down	5.16309e-08	1.37467e-05	yes
TRINITY_DN49046_c0_g1	1632	TRINITY_DN49046_c0_g1_i1;TRINITY_DN49046_c0_g1_i2;TRINITY_DN49046_c0_g1_i3	hypothetical protein BSL78_06125 [Apostichopus japonicus]	-	-	-	-	-	-	-	-	-	483.14	805.37	1232.9	1247.46	1017.04	955	158.02	128.78	106.6	233.18	263	288	34.38	54.18	47.01	92.2	43.8	59.6	5.84	7.16	8.61	12.51	22.57	23.27	55.2	13.33	-2.09104	down	5.3095e-08	1.40533e-05	yes
TRINITY_DN52351_c1_g3	217	TRINITY_DN52351_c1_g3_i1	-	-	-	-	-	-	-	-	-	-	0	0	0	0	0	0	2	14.87	19	91	24	5	0	0	0	0	0	0	2.15	16.22	27.12	120.83	32.08	6.86	0	34.21	7.80486	up	5.36562e-08	1.41188e-05	yes
TRINITY_DN37948_c0_g1	1739	TRINITY_DN37948_c0_g1_i1;TRINITY_DN37948_c0_g1_i2;TRINITY_DN37948_c0_g1_i3	proprotein convertase subtilisin/kexin type 9 [Apostichopus japonicus]	pstI	Aqualysin-1 OS=Thermus aquaticus GN=pstI PE=1 SV=2	GO:0004252(serine-type endopeptidase activity)	COG1404(peptidase (S8 and S53, subtilisin, kexin, sedolisin)	NA	NA	NA	NA(NA)	A0A0N1ENX5.1 PF00082.20;Peptidase_S8;	291	117	141	230	136	228	0	1	0	5	33	4	20.27	6.74	5.01	8.17	5.6	8.99	0	0.03	0	0.19	1.24	0.16	9.13	0.27	-4.58032	down	5.80188e-08	1.5178e-05	yes
TRINITY_DN61887_c1_g1	1472	TRINITY_DN61887_c1_g1_i1;TRINITY_DN61887_c1_g1_i2;TRINITY_DN61887_c1_g1_i3;TRINITY_DN61887_c1_g1_i4	hypothetical protein BSL78_21269 [Apostichopus japonicus]	-	-	GO:0002020(protease binding);GO:0005615(extracellular space);GO:0008191(metalloendopeptidase inhibitor activity);GO:0010033(response to organic substance);GO:0043086(negative regulation of catalytic activity);GO:0051045(negative regulation of membrane protein ectodomain proteolysis)	ENOG41103NU(TIMP metallopeptidase inhibitor)	-	-	-	-	W4XZJ2.1 PF00965.15;TIMP;	13	154	118	109	130	148	0	2	5	12	13	5	0.6	7.15	5.05	5.06	6.81	6.98	0	0.07	0.24	0.55	0.65	0.24	5.28	0.29	-3.97194	down	6.21447e-08	1.61634e-05	yes
TRINITY_DN47422_c1_g1	2469	TRINITY_DN47422_c1_g1_i1	-	-	-	-	-	-	-	-	-	-	30	307.51	601.23	257.2	180.23	192	12	24	25	37	42	24	0.7	7.43	12.75	5.94	4.03	4.59	0.25	0.48	0.65	0.9	1.03	0.63	5.91	0.66	-3.0612	down	6.46737e-08	1.67245e-05	yes
TRINITY_DN39360_c0_g2	1506	TRINITY_DN39360_c0_g2_i1;TRINITY_DN39360_c0_g2_i2;TRINITY_DN39360_c0_g2_i3	-	-	-	-	-	-	-	-	-	-	92	48	95	58	484	37	2	3	11	5	10.07	10	3.86	2.04	4.13	3.19	20.84	1.81	0.07	0.11	0.51	0.21	0.43	0.46	5.98	0.3	-4.08437	down	6.95584e-08	1.78848e-05	yes
TRINITY_DN44508_c0_g1	3404	TRINITY_DN44508_c0_g1_i1;TRINITY_DN44508_c0_g1_i2;TRINITY_DN44508_c0_g1_i3;TRINITY_DN44508_c0_g1_i4;TRINITY_DN44508_c0_g1_i5;TRINITY_DN44508_c0_g1_i6;TRINITY_DN44508_c0_g1_i7;TRINITY_DN44508_c0_g1_i8;TRINITY_DN44508_c0_g1_i9	putative C-type lectin domain family 7 member A-like [Apostichopus japonicus]	-	-	-	ENOG410ZUDC(Lectin C-type domain)	-	-	-	-	-	186	105	126	204	180	198	17	22	25	9	47	28	3.7	2.1	3.74	4.56	3.31	6.81	0.29	0.44	0.61	0.23	1.1	0.78	4.04	0.58	-2.56713	down	7.92364e-08	2.02575e-05	yes
TRINITY_DN31369_c0_g1	1377	TRINITY_DN31369_c0_g1_i1	-	-	-	-	-	-	-	-	-	-	0	170	777	2	1	69	0	0	0	0	0	0	0	8.05	32.31	0.09	0.04	3.24	0	0	0	0	0	0	7.29	0	-10.2965	down	8.13596e-08	2.06828e-05	yes
TRINITY_DN57506_c1_g1	3913	TRINITY_DN57506_c1_g1_i1;TRINITY_DN57506_c1_g1_i2;TRINITY_DN57506_c1_g1_i3;TRINITY_DN57506_c1_g1_i4;TRINITY_DN57506_c1_g1_i5;TRINITY_DN57506_c1_g1_i6;TRINITY_DN57506_c1_g1_i7;TRINITY_DN57506_c1_g1_i8	putative dimethylaniline monooxygenase [Apostichopus japonicus]	FMO1	Dimethylaniline monooxygenase [N-oxide-forming] 1 OS=Canis lupus familiaris GN=FMO1 PE=2 SV=3	GO:0004497(monooxygenase activity);GO:0055114(oxidation-reduction process)	COG2072(Monooxygenase)	K00485	dimethylaniline monooxygenase (N-oxide forming)	EC:1.14.13.8	aplc00982(Drug metabolism - cytochrome P450)	W4YNJ7.1 PF00743.17;FMO-like;	34	9	14	11	3	34	758	43457	507	11	6	75	0.48	0.13	0.2	0.17	0.05	0.55	28.2	550.52	8.18	0.24	0.09	2.08	0.26	98.22	8.54467	up	8.61192e-08	2.17698e-05	yes
TRINITY_DN47969_c0_g2	2413	TRINITY_DN47969_c0_g2_i1;TRINITY_DN47969_c0_g2_i2	15-hydroxyprostaglandin dehydrogenase [Apostichopus japonicus]	HPGD	15-hydroxyprostaglandin dehydrogenase [NAD(+)] OS=Bos taurus GN=HPGD PE=2 SV=1	GO:0004957(prostaglandin E receptor activity);GO:0005654(nucleoplasm);GO:0005737(cytoplasm);GO:0006693(prostaglandin metabolic process);GO:0007179(transforming growth factor beta receptor signaling pathway);GO:0007186(G-protein coupled receptor signaling pathway);GO:0007565(female pregnancy);GO:0007567(parturition);GO:0016323(basolateral plasma membrane);GO:0016404(15-hydroxyprostaglandin dehydro…	COG1028(Dehydrogenase reductase)	K00069	15-hydroxyprostaglandin dehydrogenase (NAD)	EC:1.1.1.141	pale05202(Transcriptional misregulation in cancers)	L5L1P1.1 PF00106.23;adh_short;	5	9	2	3	4	11	20	74	49	72	39	55	0.12	0.86	0.04	0.45	0.09	0.92	2.17	1.96	1.31	3.11	0.98	1.48	0.41	1.83	3.30683	up	9.32305e-08	2.34358e-05	yes
TRINITY_DN40181_c0_g1	580	TRINITY_DN40181_c0_g1_i1;TRINITY_DN40181_c0_g1_i2	-	-	-	-	-	-	-	-	-	-	145	21	18	56	45	45	0	0	0	0	5	4	23.96	3.31	3.41	9.35	6.52	10.21	0	0	0	0	1.85	0.67	9.46	0.42	-4.93595	down	1.05776e-07	2.64416e-05	yes
TRINITY_DN53385_c0_g2	2317	TRINITY_DN53385_c0_g2_i1	2 alpha fibrillar collagen [Apostichopus japonicus]	-	-	-	-	-	-	-	-	-	281	131	171	195	262	215	0	3	7	27	37	20	7.04	3.4	3.89	4.83	6.28	5.52	0	0.06	0.2	0.71	0.97	0.56	5.16	0.42	-3.55985	down	1.09357e-07	2.71859e-05	yes
TRINITY_DN61838_c2_g1	10459	TRINITY_DN61838_c2_g1_i1;TRINITY_DN61838_c2_g1_i10;TRINITY_DN61838_c2_g1_i11;TRINITY_DN61838_c2_g1_i2;TRINITY_DN61838_c2_g1_i3;TRINITY_DN61838_c2_g1_i4;TRINITY_DN61838_c2_g1_i5;TRINITY_DN61838_c2_g1_i6;TRINITY_DN61838_c2_g1_i7;TRINITY_DN61838_c2_g1_i8;TRINITY_DN61838_c2_g1_i9	hypothetical protein BSL78_21131 [Apostichopus japonicus]	-	-	-	ENOG4111MV3(NA)	-	-	-	-	-	132	143	43	38	160	153	165	512.03	1891.71	774	1576	284.36	0.68	0.79	0.21	0.19	0.78	0.83	0.77	2.41	11.27	4.38	8.63	1.63	0.58	4.85	3.18522	up	1.1464e-07	2.83427e-05	yes
TRINITY_DN56479_c1_g2	630	TRINITY_DN56479_c1_g2_i1	-	-	-	-	-	-	-	-	-	-	4	18	26	4.91	40	118	0	1	0	1	0	0	0.53	2.48	3.15	0.64	5.06	16.21	0	0.12	0	0.14	0	0	4.68	0.04	-6.14919	down	1.16421e-07	2.86257e-05	yes
TRINITY_DN62661_c0_g1	317	TRINITY_DN62661_c0_g1_i1	NADH dehydrogenase subunit 3 (mitochondrion) [Mus musculus]	Mtnd3	NADH-ubiquinone oxidoreductase chain 3 OS=Mus musculus GN=Mtnd3 PE=1 SV=3	GO:0005739(mitochondrion);GO:0005747(mitochondrial respiratory chain complex I);GO:0006979(response to oxidative stress);GO:0008137(NADH dehydrogenase (ubiquinone) activity);GO:0009725(response to hormone);GO:0016020(membrane);GO:0016021(integral component of membrane);GO:0016491(oxidoreductase activity);GO:0030964(NADH dehydrogenase complex);GO:0055114(oxidation-reduction process);GO:0070469(res…	COG0838(NDH-1 shuttles electrons from NADH, via FMN and iron- sulfur (Fe-S) centers, to quinones in the respiratory chain)	K03880	NADH-ubiquinone oxidoreductase chain 3	EC:1.6.5.3	mmu00190(Oxidative phosphorylation);mmu04723(Retrograde endocannabinoid signaling);mmu04714(Thermogenesis);mmu05012(Parkinson disease)	P03899.3 PF00507.17;Oxidored_q4;	92	91	88	102	113	129	4	6	27	9	6	6	49.12	50.76	43.63	53.61	57.48	73.18	1.81	2.83	16.35	5.2	3.43	3.5	54.63	5.52	-3.12762	down	1.22455e-07	2.99416e-05	yes
TRINITY_DN51357_c0_g1	1250	TRINITY_DN51357_c0_g1_i1;TRINITY_DN51357_c0_g1_i2	-	-	-	-	-	-	-	-	-	-	8	130	252	105	115	93	0	2	0	14	6	4	0.45	7.53	12.26	5.82	6.33	5.23	0	0.09	0	0.77	0.32	0.23	6.27	0.23	-4.55307	down	1.23104e-07	2.99416e-05	yes
TRINITY_DN53835_c1_g2	3087	TRINITY_DN53835_c1_g2_i1;TRINITY_DN53835_c1_g2_i2	complement C1q tumor necrosis factor-related protein 9 [Apostichopus japonicus]	C1QL1	C1q-related factor OS=Homo sapiens GN=C1QL1 PE=1 SV=1	GO:0003674(molecular_function);GO:0005515(protein binding);GO:0005575(cellular_component);GO:0005576(extracellular region);GO:0005581(collagen trimer);GO:0005737(cytoplasm);GO:0007626(locomotory behavior)	ENOG4111IFJ(C1q and tumor necrosis factor related protein 4)	NA	NA	NA	NA(NA)	C3Z6P2.1 PF00386.19;C1q;	1386	1632	2353	2272	989	1308	515	377	212	221	282	522	28.24	31.08	47.39	44.96	21.42	25.63	8.29	7.6	6.23	4.22	7.53	11.86	33.12	7.62	-2.02549	down	1.24911e-07	3.02177e-05	yes
TRINITY_DN38004_c0_g2	1155	TRINITY_DN38004_c0_g2_i1	-	-	-	-	-	-	-	-	-	-	0	0	0	0	0	0	2	6	36.22	21.98	30.63	9	0	0	0	0	0	0	0.1	0.29	2.3	1.31	1.83	0.57	0	1.07	7.31426	up	1.30892e-07	3.14952e-05	yes
TRINITY_DN41896_c0_g2	1326	TRINITY_DN41896_c0_g2_i1;TRINITY_DN41896_c0_g2_i2	putative angiopoietin-1 receptor isoform X2 [Apostichopus japonicus]	-	-	GO:0001725(stress fiber);GO:0002040(sprouting angiogenesis);GO:0004713(protein tyrosine kinase activity);GO:0005524(ATP binding);GO:0005884(actin filament);GO:0005887(integral component of plasma membrane);GO:0005902(microvillus);GO:0005911(cell-cell junction);GO:0009925(basal plasma membrane);GO:0009986(cell surface);GO:0010595(positive regulation of endothelial cell migration);GO:0014068(positi…	COG0515(Serine Threonine protein kinase)	NA	NA	NA	NA(NA)	-	47	14	30	30	4	28	0	0	0	1	1	1	2.25	0.73	1.31	1.43	0.19	1.44	0	0	0	0.05	0.05	0.06	1.22	0.03	-5.19841	down	1.31686e-07	3.15177e-05	yes
TRINITY_DN42892_c1_g1	970	TRINITY_DN42892_c1_g1_i1	-	-	-	-	-	-	-	-	-	-	105	274	308	315	193	570	40	57	54	23	52	64	7.46	20.19	19.95	22.12	13.12	41.73	2.49	3.51	4.3	1.72	3.88	5.08	20.76	3.5	-2.40572	down	1.34315e-07	3.19768e-05	yes
TRINITY_DN39369_c0_g1	2698	TRINITY_DN39369_c0_g1_i1	-	-	-	-	-	-	-	-	-	-	11	219	335	133	123	250	22	16	18	3	8	5	0.23	4.8	6.44	2.79	2.49	5.42	0.41	0.29	0.43	0.07	0.18	0.12	3.7	0.25	-3.65299	down	1.45198e-07	3.43859e-05	yes
TRINITY_DN52526_c0_g2	677	TRINITY_DN52526_c0_g2_i1	-	-	-	-	-	-	-	-	-	-	0	0	0	0	0	0	3	7	35	13	21	11	0	0	0	0	0	0	0.31	0.72	4.65	1.63	2.62	1.45	0	1.9	7.09246	up	1.56939e-07	3.69718e-05	yes
TRINITY_DN60945_c2_g1	4868	TRINITY_DN60945_c2_g1_i1;TRINITY_DN60945_c2_g1_i10;TRINITY_DN60945_c2_g1_i2;TRINITY_DN60945_c2_g1_i3;TRINITY_DN60945_c2_g1_i4;TRINITY_DN60945_c2_g1_i5;TRINITY_DN60945_c2_g1_i6;TRINITY_DN60945_c2_g1_i7;TRINITY_DN60945_c2_g1_i8;TRINITY_DN60945_c2_g1_i9	thrombospondin [Apostichopus japonicus]	ADAMTS6	A disintegrin and metalloproteinase with thrombospondin motifs 6 OS=Homo sapiens GN=ADAMTS6 PE=2 SV=2	GO:0006338(chromatin remodeling);GO:0006342(chromatin silencing);GO:0016575(histone deacetylation);GO:0035267(NuA4 histone acetyltransferase complex);GO:0043967(histone H4 acetylation);GO:0043968(histone H2A acetylation)	ENOG4111MHU(Reverse transcriptase (RNA-dependent DNA polymerase))	NA	NA	NA	NA(NA)	I3KZL8.1 PF00078.25;RVT_1;	432.18	556	529	718	692.68	237	27	72.39	35	222	59	42	31.87	48.48	44.39	54.31	56.37	14.42	1.02	2.45	1.88	16.45	4.35	3.87	41.64	5	-2.63556	down	1.58457e-07	3.7135e-05	yes
TRINITY_DN40675_c0_g1	1417	TRINITY_DN40675_c0_g1_i1	hypothetical protein BSL78_20036 [Apostichopus japonicus]	-	-	-	-	-	-	-	-	-	164	69	137	143	168	175	0	1	20	0	2	9	7.24	3.16	5.5	6.24	7.1	7.94	0	0.04	0.99	0	0.09	0.44	6.2	0.26	-4.39617	down	1.60637e-07	3.74509e-05	yes
TRINITY_DN42641_c0_g3	3726	TRINITY_DN42641_c0_g3_i1;TRINITY_DN42641_c0_g3_i2;TRINITY_DN42641_c0_g3_i3	PREDICTED: gamma-aminobutyric acid receptor subunit alpha-2 [Strongylocentrotus purpuratus]	Gabra2	Gamma-aminobutyric acid receptor subunit alpha-2 OS=Mus musculus GN=Gabra2 PE=1 SV=1	GO:0004890(GABA-A receptor activity);GO:1902711(GABA-A receptor complex)	ENOG410XNQG(Gamma-aminobutyric acid (GABA) A receptor)	K05175	gamma-aminobutyric acid receptor subunit alpha	-	spu04080(Neuroactive ligand-receptor interaction)	W4YFW5.1 PF02931.21;Neur_chan_LBD;	18	192.42	335.19	174.57	140	184.26	11	28.44	19	16	30.6	10	0.27	2.98	6.7	3.74	2	2.82	0.14	0.37	0.32	0.25	0.48	0.17	3.08	0.29	-3.01252	down	1.75558e-07	4.07185e-05	yes
TRINITY_DN48157_c1_g1	2296	TRINITY_DN48157_c1_g1_i1;TRINITY_DN48157_c1_g1_i2	DM DNA-binding protein [Apostichopus japonicus]	DMRT2	Doublesex- and mab-3-related transcription factor 2 OS=Homo sapiens GN=DMRT2 PE=2 SV=2	GO:0000987(proximal promoter sequence-specific DNA binding);GO:0003700(DNA binding transcription factor activity);GO:0005634(nucleus);GO:0007548(sex differentiation);GO:0042803(protein homodimerization activity)	ENOG410XSK9(doublesex and mab-3 related transcription factor)	NA	NA	NA	NA(NA)	H9J221.1 PF00751.16;DM;	36	227	195	115	112	77	1	9	14	18	17	12	0.92	5.98	4.5	2.89	2.73	2.01	0.02	0.2	0.4	0.48	0.45	0.34	3.17	0.32	-3.22334	down	1.82492e-07	4.21097e-05	yes
TRINITY_DN35323_c1_g4	1748	TRINITY_DN35323_c1_g4_i1	alpha-enolase isoform X1 [Theropithecus gelada]	ENO1	Alpha-enolase OS=Homo sapiens GN=ENO1 PE=1 SV=2	GO:0000015(phosphopyruvate hydratase complex);GO:0000122(negative regulation of transcription by RNA polymerase II);GO:0000287(magnesium ion binding);GO:0001701(in utero embryonic development);GO:0003677(DNA binding);GO:0003700(DNA binding transcription factor activity);GO:0003714(transcription corepressor activity);GO:0004634(phosphopyruvate hydratase activity);GO:0005515(protein binding);GO:000…	COG0148(Catalyzes the reversible conversion of 2- phosphoglycerate into phosphoenolpyruvate. It is essential for the degradation of carbohydrates via glycolysis (By similarity))	K01689	enolase	EC:4.2.1.11	hsa00010(Glycolysis / Gluconeogenesis);hsa03018(RNA degradation);hsa04066(HIF-1 signaling pathway)	L5LRC3.1 PF00113.20;Enolase_C;	73.76	64	41	35	52	61	132	128	250	268.96	264	281	2.54	2.29	1.29	1.19	1.72	2.16	4	3.82	9.66	9.7	9.54	10.85	1.87	7.93	2.2218	up	1.92646e-07	4.42261e-05	yes
TRINITY_DN38246_c0_g1	2259	TRINITY_DN38246_c0_g1_i1	putative spondin-2-like [Apostichopus japonicus]	SPON2	Spondin-2 OS=Homo sapiens GN=SPON2 PE=1 SV=3	GO:0001530(lipopolysaccharide binding);GO:0002448(mast cell mediated immunity);GO:0003823(antigen binding);GO:0005515(protein binding);GO:0005615(extracellular space);GO:0007155(cell adhesion);GO:0007411(axon guidance);GO:0008228(opsonization);GO:0032755(positive regulation of interleukin-6 production);GO:0032760(positive regulation of tumor necrosis factor production);GO:0043152(induction of bac…	ENOG410XX1S(spondin 2, extracellular matrix protein)	NA	NA	NA	NA(NA)	W4Y1L3.1 PF06468.11;Spond_N;	156	406	521	653	827	362.95	26	47	67	84	139	100	4.02	10.83	12.19	16.64	20.4	9.59	0.59	1.05	1.93	2.26	3.75	2.89	12.28	2.08	-2.47119	down	1.94439e-07	4.4411e-05	yes
TRINITY_DN56703_c1_g1	380	TRINITY_DN56703_c1_g1_i1;TRINITY_DN56703_c1_g1_i2	scavenger receptor cysteine-rich protein type 12 precursor [Apostichopus japonicus]	DMBT1	Deleted in malignant brain tumors 1 protein OS=Homo sapiens GN=DMBT1 PE=1 SV=2	GO:0002221(pattern recognition receptor signaling pathway);GO:0005044(scavenger receptor activity);GO:0005515(protein binding);GO:0005576(extracellular region);GO:0005615(extracellular space);GO:0005737(cytoplasm);GO:0006898(receptor-mediated endocytosis);GO:0007275(multicellular organism development);GO:0008329(signaling pattern recognition receptor activity);GO:0015031(protein transport);GO:001…	ENOG410ZMTR(NA)	K13912	deleted in malignant brain tumors 1 protein	-	mcc04970(Salivary secretion)	H9KZK0.1 PF00530.16;SRCR;	93	569.74	220.33	282.69	553.87	391.61	30	21	35	85	51.1	70.37	50.26	357.05	98.19	161.38	200.83	276.02	13.8	12.76	20.23	43.12	32.98	37.54	190.62	26.74	-2.65346	down	2.00359e-07	4.5532e-05	yes
TRINITY_DN38095_c0_g2	918	TRINITY_DN38095_c0_g2_i1;TRINITY_DN38095_c0_g2_i2;TRINITY_DN38095_c0_g2_i3;TRINITY_DN38095_c0_g2_i4	-	-	-	-	-	-	-	-	-	-	3	0	3	0	0	0	4	45	96	132	38	4	0.24	0	0.22	0	0	0	0.27	3.06	8.38	10.78	3.11	0.35	0.08	4.33	5.77523	up	2.07393e-07	4.68937e-05	yes
TRINITY_DN34884_c0_g1	1541	TRINITY_DN34884_c0_g1_i1	PREDICTED: rhamnose-binding lectin-like [Strongylocentrotus purpuratus]	-	L-rhamnose-binding lectin CSL3 OS=Oncorhynchus keta PE=1 SV=1	GO:0001674(female germ cell nucleus);GO:0005534(galactose binding);GO:0005623(cell);GO:0005737(cytoplasm);GO:0033296(rhamnose binding);GO:0042564(NLS-dependent protein nuclear import complex);GO:0042803(protein homodimerization activity);GO:0060473(cortical granule);GO:1903777(melibiose binding)	ENOG4111GY7(protein Hydra magnipapillata)	NA	NA	NA	NA(NA)	W4ZB85.1 PF02140.16;Gal_Lectin;	2	4826	7669	11	13	6	8	12	6	4	4	2	0.08	199.75	278.63	0.43	0.5	0.25	0.28	0.41	0.27	0.17	0.17	0.09	79.94	0.23	-8.2503	down	2.1603e-07	4.86025e-05	yes
TRINITY_DN41350_c0_g1	2431	TRINITY_DN41350_c0_g1_i1;TRINITY_DN41350_c0_g1_i2	hypothetical protein BSL78_11259 [Apostichopus japonicus]	-	-	-	-	-	-	-	-	-	48	56	39	76	99	163	0	0	7	6	9	8	1.24	1.59	1.21	1.79	2.25	4.59	0	0	0.19	0.15	0.22	0.21	2.11	0.13	-3.7481	down	2.34563e-07	5.25094e-05	yes
TRINITY_DN45839_c0_g1	1510	TRINITY_DN45839_c0_g1_i1;TRINITY_DN45839_c0_g1_i2;TRINITY_DN45839_c0_g1_i3	hypothetical protein BSL78_09603 [Apostichopus japonicus]	-	-	-	-	-	-	-	-	-	113	326	332.15	423	247.02	907	38	70	62	46	108	56	6.11	13.82	17.04	18.16	10.72	38.52	1.37	2.81	4.46	1.97	5.43	2.57	17.39	3.1	-2.44472	down	2.51257e-07	5.59682e-05	yes
TRINITY_DN39075_c0_g2	1466	TRINITY_DN39075_c0_g2_i1;TRINITY_DN39075_c0_g2_i2;TRINITY_DN39075_c0_g2_i3;TRINITY_DN39075_c0_g2_i4;TRINITY_DN39075_c0_g2_i5	hypothetical protein BSL78_17524 [Apostichopus japonicus]	-	-	-	-	-	-	-	-	-	385	52	67	84	260	196	17	25	12	0	17	5	17.93	2.87	2.96	4.5	10.89	10.12	0.76	1.51	0.6	0	0.8	0.25	8.21	0.65	-3.64098	down	2.55199e-07	5.65663e-05	yes
TRINITY_DN43750_c4_g1	541	TRINITY_DN43750_c4_g1_i1	hypothetical protein BSL78_12778 [Apostichopus japonicus]	-	-	-	-	-	-	-	-	-	1	94	1481	16	42	6	0	0	1	3	2	0	0.17	16.7	232.59	2.7	6.86	1.07	0	0	0.19	0.55	0.36	0	43.35	0.18	-7.70032	down	2.77717e-07	6.12556e-05	yes
TRINITY_DN47160_c0_g1	3644	TRINITY_DN47160_c0_g1_i1;TRINITY_DN47160_c0_g1_i2;TRINITY_DN47160_c0_g1_i3	pol-like protein [Apostichopus japonicus]	-	Transposon TX1 uncharacterized 149 kDa protein OS=Xenopus laevis PE=3 SV=1	GO:0003964(RNA-directed DNA polymerase activity)	ENOG4111K5V(Reverse transcriptase (RNA-dependent DNA polymerase))	K05641	ATP-binding cassette, subfamily A (ABC1), member 1	-	sko02010(ABC transporters)	A0A0R4ISL7.1 PF00078.25;RVT_1;	87.91	54.15	61.8	53.91	133.21	71.5	66.14	354.47	468.15	464.24	795.3	262.14	2.47	4.63	1.2	0.88	3.03	1.16	0.98	4.68	8.21	12.86	14.28	4.5	2.23	7.58	2.54374	up	2.80595e-07	6.15885e-05	yes
TRINITY_DN53675_c0_g1	538	TRINITY_DN53675_c0_g1_i1	-	-	-	-	-	-	-	-	-	-	13	61	201	60	64	79	2	3	5	8	4	12	2.25	10.95	31.88	10.22	10.56	14.21	0.3	0.45	0.97	1.47	0.73	2.29	13.34	1.03	-3.56806	down	2.94222e-07	6.42661e-05	yes
TRINITY_DN52563_c0_g1	2850	TRINITY_DN52563_c0_g1_i1;TRINITY_DN52563_c0_g1_i2	hypothetical protein BSL78_20818 [Apostichopus japonicus]	-	-	-	ENOG410ZYAK(NA)	K03260	translation initiation factor 4G	-	api03013(RNA transport)	-	16.24	9.01	18	18	8	14	8	61	229	211.59	229.24	60	0.32	0.19	0.33	0.36	0.15	0.29	0.14	1.07	5.82	4.4	4.79	1.34	0.27	2.93	3.48393	up	3.13831e-07	6.80234e-05	yes
TRINITY_DN51690_c0_g2	2760	TRINITY_DN51690_c0_g2_i1	hypothetical protein BSL78_04783 [Apostichopus japonicus]	SLC10A2	Ileal sodium/bile acid cotransporter OS=Cricetulus griseus GN=SLC10A2 PE=2 SV=1	GO:0005887(integral component of plasma membrane);GO:0008508(bile acid:sodium symporter activity)	COG0385(bile acid)	NA	NA	NA	NA(NA)	W4ZDT1.1 PF01758.14;SBF;	55	149	408.6	176	177	414.06	1.01	18	23.03	11	51	19	1.14	3.19	7.66	3.6	3.5	8.76	0.02	0.32	0.53	0.24	1.1	0.44	4.64	0.44	-3.3005	down	3.14447e-07	6.80234e-05	yes
TRINITY_DN43854_c2_g1	1839	TRINITY_DN43854_c2_g1_i1	-	-	-	-	-	-	-	-	-	-	4	59	27	87	71.63	152.04	2	3	2	0	3	8.08	0.13	1.99	0.8	2.8	2.23	5.07	0.06	0.08	0.07	0	0.1	0.29	2.17	0.1	-4.23989	down	3.45834e-07	7.44553e-05	yes
TRINITY_DN36455_c0_g1	1198	TRINITY_DN36455_c0_g1_i1	-	-	-	-	-	-	-	-	-	-	0	7	78	24	19	33	0	0	0	0	0	0	0	0.39	3.85	1.29	0.99	1.84	0	0	0	0	0	0	1.39	0	-7.64565	down	3.52971e-07	7.56299e-05	yes
TRINITY_DN34960_c0_g1	1604	TRINITY_DN34960_c0_g1_i1;TRINITY_DN34960_c0_g1_i2;TRINITY_DN34960_c0_g1_i3;TRINITY_DN34960_c0_g1_i4;TRINITY_DN34960_c0_g1_i5;TRINITY_DN34960_c0_g1_i6	hypothetical protein BSL78_07988 [Apostichopus japonicus]	Fcer2	Low affinity immunoglobulin epsilon Fc receptor OS=Mus musculus GN=Fcer2 PE=1 SV=1	GO:0002925(positive regulation of humoral immune response mediated by circulating immunoglobulin);GO:0005886(plasma membrane);GO:0009897(external side of plasma membrane);GO:0016020(membrane);GO:0016021(integral component of membrane);GO:0019863(IgE binding);GO:0030246(carbohydrate binding);GO:0046872(metal ion binding);GO:0051000(positive regulation of nitric-oxide synthase activity);GO:0051712(…	ENOG410XRES(Aggrecan)	NA	NA	NA	NA(NA)	W4YDN0.1 PF00059.19;Lectin_C;	12	101	327	45	83	212	0	0	1	0	14	0	0.59	4.02	13.39	1.85	3.12	8.38	0	0	0.04	0	0.58	0	5.23	0.1	-5.4706	down	3.60166e-07	7.67493e-05	yes
TRINITY_DN53538_c0_g1	1030	TRINITY_DN53538_c0_g1_i1;TRINITY_DN53538_c0_g1_i2;TRINITY_DN53538_c0_g1_i3;TRINITY_DN53538_c0_g1_i4;TRINITY_DN53538_c0_g1_i5;TRINITY_DN53538_c0_g1_i6;TRINITY_DN53538_c0_g1_i7	hypothetical protein BSL78_05435 [Apostichopus japonicus]	-	-	-	ENOG4111TE0(Domain-Containing protein)	K02599	Notch 1	-	aplc04330(Notch signaling pathway)	M5A1T4.1 PF02494.14;HYR;	26	54	117	46	38	61	43	192	500.9	295	924	331	9.96	18.85	28.61	13.11	13.33	18.19	10.17	47.44	150.26	93.39	271.2	88.78	17.01	110.21	2.94632	up	3.61607e-07	7.67493e-05	yes
TRINITY_DN43580_c2_g2	3004	TRINITY_DN43580_c2_g2_i1;TRINITY_DN43580_c2_g2_i2;TRINITY_DN43580_c2_g2_i3;TRINITY_DN43580_c2_g2_i4	-	-	-	-	-	-	-	-	-	-	12.62	376.66	609.98	56.13	306.33	454.67	0	35	6	5.15	26	1	0.3	8.72	12.21	1.22	6.48	10.43	0	0.67	0.15	0.13	0.6	0.03	6.56	0.26	-4.59113	down	3.74694e-07	7.91537e-05	yes
TRINITY_DN37514_c6_g1	1202	TRINITY_DN37514_c6_g1_i1	-	-	-	-	-	-	-	-	-	-	0	2	0	0	0	0	1	20	30	26	38	25	0	0.11	0	0	0	0	0.05	0.94	1.83	1.49	2.18	1.52	0.02	1.33	5.83132	up	3.82044e-07	8.03293e-05	yes
TRINITY_DN11063_c0_g2	838	TRINITY_DN11063_c0_g2_i1	-	-	-	-	-	-	-	-	-	-	13	46	11	71	30	11	1	0	0	0	1	2	1.13	4.13	0.87	6.08	2.49	0.98	0.08	0	0	0	0.09	0.19	2.61	0.06	-5.0902	down	3.92298e-07	8.17989e-05	yes
TRINITY_DN56332_c0_g1	2839	TRINITY_DN56332_c0_g1_i1;TRINITY_DN56332_c0_g1_i2	-	-	-	-	-	-	-	-	-	-	896	878	929	1024	829	737	189	193	308	257	245	142	19.38	19.59	18.24	21.83	17.09	16.28	3.61	3.6	7.42	5.77	5.49	3.43	18.73	4.89	-1.7739	down	3.92997e-07	8.17989e-05	yes
TRINITY_DN15245_c0_g1	212	TRINITY_DN15245_c0_g1_i1	-	-	-	-	-	-	-	-	-	-	17	174	274	38	95	95	6	10	12	5	18	7	22.34	238.46	329.52	49.21	118.87	130.48	6.75	11.4	17.91	6.93	25.17	10.07	148.15	13.04	-3.37379	down	3.94487e-07	8.17989e-05	yes
TRINITY_DN28571_c0_g1	349	TRINITY_DN28571_c0_g1_i1	-	-	-	-	-	-	-	-	-	-	354	668	956	561	533	521	92	114	32	115	229	155	150.57	296.79	377.76	235.07	216.18	234.95	33.24	42.81	15.41	53.01	104.27	72.17	251.89	53.49	-2.13094	down	4.02057e-07	8.2986e-05	yes
TRINITY_DN47015_c0_g1	1478	TRINITY_DN47015_c0_g1_i1;TRINITY_DN47015_c0_g1_i2;TRINITY_DN47015_c0_g1_i3;TRINITY_DN47015_c0_g1_i4;TRINITY_DN47015_c0_g1_i5	-	-	-	-	-	-	-	-	-	-	182	993	331	541	587	1493	102	84	115	106	160	126	8.28	49.77	13.71	30.29	25.85	70.17	4.1	3.32	5.88	4.99	7.68	6.47	33.01	5.41	-2.36802	down	4.38055e-07	9.00032e-05	yes
TRINITY_DN38004_c0_g1	2639	TRINITY_DN38004_c0_g1_i1;TRINITY_DN38004_c0_g1_i2	-	-	-	-	-	-	-	-	-	-	1	0	6	0	1	5	1	26	148	88	132	27	0.02	0	0.12	0	0.02	0.11	0.02	0.49	3.6	1.99	3.01	0.66	0.04	1.63	5.19695	up	4.472e-07	9.11086e-05	yes
TRINITY_DN35671_c1_g1	750	TRINITY_DN35671_c1_g1_i1;TRINITY_DN35671_c1_g1_i2	-	-	-	-	-	-	-	-	-	-	498	170	90	193	344	263	0	80	6	5	15	5	50.57	17.91	8.35	19.35	40.94	27.6	0	7.05	0.68	0.54	1.6	0.57	27.45	1.74	-3.87069	down	4.49298e-07	9.11086e-05	yes
TRINITY_DN45370_c4_g2	1103	TRINITY_DN45370_c4_g2_i1;TRINITY_DN45370_c4_g2_i2;TRINITY_DN45370_c4_g2_i3	-	-	-	-	-	-	-	-	-	-	30	177	256	162	109	207	3	8	13	17	41	12	1.93	11.1	15.33	9.79	6.67	13.96	0.19	0.42	0.9	1.27	2.84	0.93	9.8	1.09	-3.12986	down	4.49509e-07	9.11086e-05	yes
TRINITY_DN39452_c2_g1	484	TRINITY_DN39452_c2_g1_i1	-	-	-	-	-	-	-	-	-	-	19	37	62	33	45	64	0	0	1	3	8	4	3.99	8.08	11.99	6.83	9.02	14.04	0	0	0.24	0.67	1.78	0.93	8.99	0.6	-3.78171	down	4.62106e-07	9.27813e-05	yes
TRINITY_DN40034_c0_g1	2650	TRINITY_DN40034_c0_g1_i1;TRINITY_DN40034_c0_g1_i2;TRINITY_DN40034_c0_g1_i3;TRINITY_DN40034_c0_g1_i4;TRINITY_DN40034_c0_g1_i5;TRINITY_DN40034_c0_g1_i6;TRINITY_DN40034_c0_g1_i7;TRINITY_DN40034_c0_g1_i8	PREDICTED: hydroxyacid oxidase 1 [Strongylocentrotus purpuratus]	HAO1	Hydroxyacid oxidase 1 OS=Homo sapiens GN=HAO1 PE=1 SV=1	GO:0001561(fatty acid alpha-oxidation);GO:0005102(receptor binding);GO:0005777(peroxisome);GO:0008891(glycolate oxidase activity);GO:0010181(FMN binding);GO:0046296(glycolate catabolic process)	COG1304(Catalyzes the 1,3-allylic rearrangement of the homoallylic substrate isopentenyl (IPP) to its allylic isomer, dimethylallyl diphosphate (DMAPP) (By similarity))	K11517	(S)-2-hydroxy-acid oxidase	EC:1.1.3.15	spu00630(Glyoxylate and dicarboxylate metabolism);spu04146(Peroxisome)	W4XN18.1 PF01070.16;FMN_dh;	31	31	43	26	32	55	49	225	193	166	304.43	102	1.08	1.3	1.37	1.45	1.28	3.27	1.16	5.4	9.31	5.14	11.24	3.58	1.62	5.97	2.40533	up	4.64616e-07	9.27813e-05	yes
TRINITY_DN40107_c1_g4	1338	TRINITY_DN40107_c1_g4_i1	-	-	-	-	-	-	-	-	-	-	0	185	139	334	62	0	0	0	1	2	0	0	0	9.07	5.98	15.62	2.81	0	0	0	0.05	0.1	0	0	5.58	0.03	-7.37507	down	4.64708e-07	9.27813e-05	yes
TRINITY_DN62267_c0_g1	882	TRINITY_DN62267_c0_g1_i1	unnamed protein product (mitochondrion) [Rattus norvegicus]	-	-	-	-	-	-	-	-	-	30	17	39	22	38	47	1	1	4	3	1	0	2.42	1.42	2.87	1.76	2.93	3.91	0.07	0.07	0.36	0.25	0.08	0	2.55	0.14	-3.95849	down	4.6601e-07	9.27813e-05	yes
TRINITY_DN60124_c1_g1	5005	TRINITY_DN60124_c1_g1_i1;TRINITY_DN60124_c1_g1_i2;TRINITY_DN60124_c1_g1_i3;TRINITY_DN60124_c1_g1_i4	putative acyl-CoA synthetase family member 2, mitochondrial-like [Apostichopus japonicus]	acsf2	Acyl-CoA synthetase family member 2, mitochondrial OS=Danio rerio GN=acsf2 PE=2 SV=1	GO:0003824(catalytic activity);GO:0005739(mitochondrion);GO:0008152(metabolic process)	COG0318(Amp-dependent synthetase and ligase)	NA	NA	NA	NA(NA)	C3YZI2.1 PF00501.26;AMP-binding;	248	186	181	109	87	157	453	929	282	489	563	505	4.24	3.91	4.48	2.5	3.38	4.49	8.61	18.97	8.81	9.93	18.34	13.75	3.83	13.07	1.85557	up	4.921e-07	9.75442e-05	yes
TRINITY_DN54913_c0_g4	1782	TRINITY_DN54913_c0_g4_i1;TRINITY_DN54913_c0_g4_i2;TRINITY_DN54913_c0_g4_i3;TRINITY_DN54913_c0_g4_i4	-	-	-	-	-	-	-	-	-	-	3461	180	40	1111	387	6515.99	8	36	0	124	5	27	120.29	6.36	1.29	37.12	13.12	239.67	0.25	1.05	0	4.38	0.18	1.02	69.64	1.15	-5.72795	down	4.98457e-07	9.83709e-05	yes
TRINITY_DN39466_c0_g1	605	TRINITY_DN39466_c0_g1_i1;TRINITY_DN39466_c0_g1_i2;TRINITY_DN39466_c0_g1_i3	PREDICTED: uncharacterized protein LOC107347166 [Acropora digitifera]	-	-	-	-	-	-	-	-	-	0	0	0	2	0	2	48	36	8	255	33	0	0	0	0	0.28	0	0.29	5.9	8.29	1.27	71.94	9.04	0	0.1	16.07	6.49608	up	5.30506e-07	0.000104239	yes
TRINITY_DN46292_c1_g1	1704	TRINITY_DN46292_c1_g1_i1	-	-	-	-	-	-	-	-	-	-	13	60	117	44	40	38	1	5	3	8	6	3	0.47	2.23	3.81	1.56	1.37	1.4	0.03	0.15	0.12	0.3	0.23	0.12	1.81	0.16	-3.38476	down	5.47171e-07	0.000106703	yes
TRINITY_DN46366_c0_g2	2705	TRINITY_DN46366_c0_g2_i1;TRINITY_DN46366_c0_g2_i2	putative homeobox protein SIX6-like [Apostichopus japonicus]	SIX3	Homeobox protein SIX3 OS=Homo sapiens GN=SIX3 PE=1 SV=1	GO:0000980(RNA polymerase II distal enhancer sequence-specific DNA binding);GO:0001222(transcription corepressor binding);GO:0002070(epithelial cell maturation);GO:0003404(optic vesicle morphogenesis);GO:0003713(transcription coactivator activity);GO:0005634(nucleus);GO:0006366(transcription by RNA polymerase II);GO:0009946(proximal/distal axis specification);GO:0014016(neuroblast differentiation…	ENOG410XRPB(SIX homeobox)	NA	NA	NA	NA(NA)	W4YSW9.1 PF16878.3;SIX1_SD;	41	220	396	191	166	278	1	20	21	31	44	15	1.97	6.02	10.64	4.99	5.96	7.32	0.12	0.36	0.5	1.01	0.97	0.61	6.15	0.59	-3.11155	down	5.47792e-07	0.000106703	yes
TRINITY_DN57910_c1_g1	5928	TRINITY_DN57910_c1_g1_i1;TRINITY_DN57910_c1_g1_i2;TRINITY_DN57910_c1_g1_i3;TRINITY_DN57910_c1_g1_i4;TRINITY_DN57910_c1_g1_i5	putative phosphoserine aminotransferase-like isoform X1 [Apostichopus japonicus]	Psat1	Phosphoserine aminotransferase OS=Mus musculus GN=Psat1 PE=1 SV=1	GO:0004648(O-phospho-L-serine:2-oxoglutarate aminotransferase activity);GO:0005737(cytoplasm);GO:0006564(L-serine biosynthetic process);GO:0070062(extracellular exosome)	COG1932(Catalyzes the reversible conversion of 3- phosphohydroxypyruvate to phosphoserine and of 3-hydroxy-2-oxo-4- phosphonooxybutanoate to phosphohydroxythreonine (By similarity))	K00831	phosphoserine aminotransferase	EC:2.6.1.52	lcm00260(Glycine, serine and threonine metabolism);lcm00750(Vitamin B6 metabolism)	H3A5W1.1 PF00266.17;Aminotran_5;	522	338	428	309	309	390	1342	1313	794	910	1132	936	5.01	3.45	3.62	2.87	2.77	3.98	11.11	11.42	8.29	9.61	10.87	10.31	3.62	10.27	1.65917	up	5.53205e-07	0.000107293	yes
TRINITY_DN52199_c0_g2	2949	TRINITY_DN52199_c0_g2_i1;TRINITY_DN52199_c0_g2_i2;TRINITY_DN52199_c0_g2_i3;TRINITY_DN52199_c0_g2_i4;TRINITY_DN52199_c0_g2_i5;TRINITY_DN52199_c0_g2_i6	putative 5'-nucleotidase-like, partial [Apostichopus japonicus]	Nt5e	5'-nucleotidase OS=Mus musculus GN=Nt5e PE=1 SV=2	GO:0000166(nucleotide binding);GO:0005654(nucleoplasm);GO:0005829(cytosol);GO:0005886(plasma membrane);GO:0006164(purine nucleotide biosynthetic process);GO:0006196(AMP catabolic process);GO:0007159(leukocyte cell-cell adhesion);GO:0008198(ferrous iron binding);GO:0008253(5'-nucleotidase activity);GO:0009166(nucleotide catabolic process);GO:0009986(cell surface);GO:0016020(membrane);GO:0016787(hy…	COG0737(5-Nucleotidase)	K19970	5'-nucleotidase	EC:3.1.3.5	aplc00230(Purine metabolism);aplc00240(Pyrimidine metabolism);aplc00760(Nicotinate and nicotinamide metabolism)	W4YPG9.1 PF00149.26;Metallophos;	97.92	58.48	160.75	109	84	122	0	3	6	18	16	15	2.18	1.19	4.27	2.26	3.23	3.96	0	0.05	0.14	0.38	0.63	0.32	2.85	0.25	-3.23812	down	5.59869e-07	0.000107878	yes
TRINITY_DN44089_c0_g1	1161	TRINITY_DN44089_c0_g1_i1	-	-	-	-	-	-	-	-	-	-	59	12	17	11	36	45	1	0	0	3	0	0	3.33	0.7	0.87	0.61	1.94	2.61	0.05	0	0	0.18	0	0	1.68	0.04	-5.08175	down	5.61017e-07	0.000107878	yes
TRINITY_DN58011_c3_g2	561	TRINITY_DN58011_c3_g2_i1;TRINITY_DN58011_c3_g2_i2;TRINITY_DN58011_c3_g2_i3	putative deleted in malignant brain tumors 1 protein-like isoform X4 [Apostichopus japonicus]	DMBT1	Deleted in malignant brain tumors 1 protein OS=Homo sapiens GN=DMBT1 PE=1 SV=2	GO:0004252(serine-type endopeptidase activity);GO:0005044(scavenger receptor activity);GO:0005886(plasma membrane);GO:0006887(exocytosis);GO:0006898(receptor-mediated endocytosis);GO:0030425(dendrite);GO:0031410(cytoplasmic vesicle);GO:0031638(zymogen activation);GO:0043083(synaptic cleft);GO:0043195(terminal bouton)	ENOG410ZMTR(NA)	NA	NA	NA	NA(NA)	W4ZGI0.1 PF00530.16;SRCR;	81	428.26	235.68	253.29	975.13	417.26	10	26	43	29	82.9	78.63	71.25	446.54	164.64	252.66	803.8	453.93	9.11	18.34	50.28	26.09	79.57	76.63	365.47	43.34	-2.9625	down	5.76402e-07	0.000110365	yes
TRINITY_DN52408_c0_g2	2348	TRINITY_DN52408_c0_g2_i1;TRINITY_DN52408_c0_g2_i2;TRINITY_DN52408_c0_g2_i3;TRINITY_DN52408_c0_g2_i4	hypothetical protein pdam_00002775, partial [Pocillopora damicornis]	-	Acidic phospholipase A2 5 OS=Tropidechis carinatus PE=2 SV=1	GO:0004623(phospholipase A2 activity);GO:0005509(calcium ion binding);GO:0005576(extracellular region);GO:0006629(lipid metabolic process);GO:0006644(phospholipid metabolic process);GO:0016042(lipid catabolic process);GO:0016787(hydrolase activity);GO:0050482(arachidonic acid secretion)	ENOG411283D(phospholipase A2 group)	K01047	secretory phospholipase A2	EC:3.1.1.4	amex00564(Glycerophospholipid metabolism);amex00565(Ether lipid metabolism);amex00590(Arachidonic acid metabolism);amex00591(Linoleic acid metabolism);amex00592(alpha-Linolenic acid metabolism);amex04270(Vascular smooth muscle contraction)	W5JYA9.1 PF00068.17;Phospholip_A2_1;	329	938	524	1164	296	398	127	83	118	42	144	131	9.86	27.01	24.4	32.21	8.17	11.15	2.99	3.37	3.77	1.38	4.99	3.87	18.8	3.4	-2.28044	down	5.80861e-07	0.000110748	yes
TRINITY_DN62913_c0_g1	1197	TRINITY_DN62913_c0_g1_i1	-	-	-	-	-	-	-	-	-	-	27	105	34	223	78	16	0	1	2	10	4	6	1.47	5.91	1.68	11.96	4.05	0.89	0	0.05	0.12	0.57	0.23	0.36	4.33	0.22	-4.15955	down	5.90321e-07	0.000112076	yes
TRINITY_DN3943_c0_g1	753	TRINITY_DN3943_c0_g1_i1	-	-	-	-	-	-	-	-	-	-	7	14	42	6	64	1	0	0	0	0	0	0	0.71	1.47	3.87	0.6	6.18	0.1	0	0	0	0	0	0	2.15	0	-7.41474	down	6.01041e-07	0.000113632	yes
TRINITY_DN57506_c0_g1	840	TRINITY_DN57506_c0_g1_i1;TRINITY_DN57506_c0_g1_i2;TRINITY_DN57506_c0_g1_i3	-	-	-	-	-	-	-	-	-	-	1	2	3	0	1	0	85	1632	27	1	1	7	0.09	0.19	0.66	0	0.09	0	13	122.8	2.97	0.1	0.1	0.72	0.17	23.28	7.65648	up	6.19247e-07	0.000116582	yes
TRINITY_DN45657_c0_g3	1396	TRINITY_DN45657_c0_g3_i1;TRINITY_DN45657_c0_g3_i2;TRINITY_DN45657_c0_g3_i3;TRINITY_DN45657_c0_g3_i4;TRINITY_DN45657_c0_g3_i5;TRINITY_DN45657_c0_g3_i6	-	-	-	-	-	-	-	-	-	-	114	150	209	219	186	234	39	29	47	28	33	42	6.49	8.91	11.13	12.45	11.09	12.96	1.87	1.34	2.81	1.57	1.95	2.32	10.51	1.98	-2.12172	down	6.21825e-07	0.000116582	yes
TRINITY_DN61891_c3_g4	235	TRINITY_DN61891_c3_g4_i1	-	-	-	-	-	-	-	-	-	-	0	0	0	0	0	0	3	3	41.62	41	9.7	5	0	0	0	0	0	0	2.72	2.79	50.47	46.73	11.05	5.82	0	19.93	7.32743	up	6.62662e-07	0.000123723	yes
TRINITY_DN52497_c0_g2	205	TRINITY_DN52497_c0_g2_i1	-	-	-	-	-	-	-	-	-	-	25	26	15	47	12	47	0	0	1	2	3	0	34.94	37.88	19.17	64.74	15.98	68.45	0	0	1.58	2.94	4.46	0	40.19	1.5	-4.49939	down	6.72932e-07	0.000125121	yes
TRINITY_DN44080_c1_g1	1895	TRINITY_DN44080_c1_g1_i1;TRINITY_DN44080_c1_g1_i2;TRINITY_DN44080_c1_g1_i3;TRINITY_DN44080_c1_g1_i4;TRINITY_DN44080_c1_g1_i5;TRINITY_DN44080_c1_g1_i6	-	-	-	-	-	-	-	-	-	-	6089	2584	2773	6335.01	1592	1394	99.03	166	425	482	957	643	349	155.86	153.85	357.78	85.91	82.14	5.23	7.87	28.86	28.79	57.92	41.84	197.42	28.42	-2.7101	down	6.94438e-07	0.000128588	yes
TRINITY_DN48035_c0_g1	6780	TRINITY_DN48035_c0_g1_i1;TRINITY_DN48035_c0_g1_i2;TRINITY_DN48035_c0_g1_i3;TRINITY_DN48035_c0_g1_i4;TRINITY_DN48035_c0_g1_i5;TRINITY_DN48035_c0_g1_i6;TRINITY_DN48035_c0_g1_i7	complement component C3 [Apostichopus japonicus]	C3	Complement C3 (Fragment) OS=Lethenteron camtschaticum GN=C3 PE=2 SV=1	GO:0001848(complement binding)	ENOG410XRED(Complement component)	K03990	complement component 3	-	aplc04145(Phagosome)	C3XSF4.1 PF07678.12;A2M_comp;	17071.8	20198.8	27353.6	23334	23335.6	21504.9	7489.01	6721.94	5133.97	4204.96	7711.84	6831.48	148.18	187.6	231.42	209.11	203.36	207.71	53.46	54.64	53.2	37.24	71.61	69.18	197.9	56.56	-1.61281	down	7.02495e-07	0.000129547	yes
TRINITY_DN43801_c1_g1	2577	TRINITY_DN43801_c1_g1_i1;TRINITY_DN43801_c1_g1_i2	-	-	-	-	-	-	-	-	-	-	1882	3881	6256	3172	2720	2140	684	591	293	754	1034	1069	52.54	137.38	126.5	102.13	96.72	56.97	18.68	11.37	8.98	26.95	24.11	34.91	95.37	20.83	-1.99942	down	7.25431e-07	0.000133231	yes
TRINITY_DN61188_c1_g1	1401	TRINITY_DN61188_c1_g1_i1;TRINITY_DN61188_c1_g1_i2	-	-	-	-	-	-	-	-	-	-	255	269	666	522	263	240	4	6	75	6	51	39	11.46	12.49	27.12	23.12	11.27	11.05	0.16	0.23	3.78	0.28	2.4	1.96	16.09	1.47	-3.32215	down	7.44245e-07	0.000136093	yes
TRINITY_DN37396_c1_g1	966	TRINITY_DN37396_c1_g1_i1;TRINITY_DN37396_c1_g1_i2	-	-	-	-	-	-	-	-	-	-	0	0	0	0	0	0	0	12	32	17.07	67	5	0	0	0	0	0	0	0	0.74	2.56	2.24	5.12	0.4	0	1.84	7.5828	up	7.47065e-07	0.000136093	yes
TRINITY_DN60047_c0_g2	2568	TRINITY_DN60047_c0_g2_i1	hypothetical protein BSL78_05386 [Apostichopus japonicus]	-	-	-	-	-	-	-	-	-	363	702	594	734	573	710	195	45	115	155	35	68	8.12	16.25	12.06	16.23	12.26	16.27	3.84	0.87	2.88	3.62	0.82	1.7	13.53	2.29	-2.31945	down	8.06408e-07	0.000146311	yes
TRINITY_DN50484_c2_g1	1656	TRINITY_DN50484_c2_g1_i1;TRINITY_DN50484_c2_g1_i2;TRINITY_DN50484_c2_g1_i3;TRINITY_DN50484_c2_g1_i4	-	-	-	-	-	-	-	-	-	-	247	96	152	313	100	167	17	15	4	2	44	33	26.47	9.33	10.8	13.27	5.5	10.17	0.55	0.78	0.16	0.08	3.13	1.36	12.59	1.01	-3.05637	down	8.26855e-07	0.000149418	yes
TRINITY_DN36923_c0_g2	1515	TRINITY_DN36923_c0_g2_i1;TRINITY_DN36923_c0_g2_i2	-	-	-	-	-	-	-	-	-	-	7	52	73	28	40	20	1	5	1	3	4	1	0.32	2.43	3.06	1.25	1.77	0.89	0.04	0.18	0.05	0.15	0.2	0.05	1.62	0.11	-3.68976	down	8.4461e-07	0.000152016	yes
TRINITY_DN50697_c0_g2	6229	TRINITY_DN50697_c0_g2_i1;TRINITY_DN50697_c0_g2_i10;TRINITY_DN50697_c0_g2_i11;TRINITY_DN50697_c0_g2_i12;TRINITY_DN50697_c0_g2_i2;TRINITY_DN50697_c0_g2_i3;TRINITY_DN50697_c0_g2_i4;TRINITY_DN50697_c0_g2_i5;TRINITY_DN50697_c0_g2_i6;TRINITY_DN50697_c0_g2_i7;TRINITY_DN50697_c0_g2_i8;TRINITY_DN50697_c0_g2_i9	PREDICTED: glutamate receptor ionotropic, kainate 2-like [Strongylocentrotus purpuratus]	Grid2	Glutamate receptor ionotropic, delta-2 OS=Rattus norvegicus GN=Grid2 PE=1 SV=2	GO:0003674(molecular_function);GO:0004970(ionotropic glutamate receptor activity);GO:0005234(extracellularly glutamate-gated ion channel activity);GO:0005886(plasma membrane);GO:0007157(heterophilic cell-cell adhesion via plasma membrane cell adhesion molecules);GO:0008066(glutamate receptor activity);GO:0008150(biological_process);GO:0008328(ionotropic glutamate receptor complex);GO:0010975(regu…	ENOG410Y9VH(Glutamate-gated receptor that probably acts as non- selective cation channel (By similarity))	K05206	glutamate receptor delta-1 subunit	-	spu04080(Neuroactive ligand-receptor interaction)	W4XZN9.1 PF00060.24;Lig_chan;	52	208	316	189	167	180	9	20	35	21	45	34	0.53	1.95	2.54	1.82	1.58	1.91	0.11	0.22	0.35	0.19	0.43	0.49	1.72	0.3	-2.54991	down	8.4969e-07	0.000152321	yes
TRINITY_DN41256_c0_g1	978	TRINITY_DN41256_c0_g1_i1;TRINITY_DN41256_c0_g1_i2;TRINITY_DN41256_c0_g1_i3	-	-	-	-	-	-	-	-	-	-	0	4	3.2	1	11	1	2	3438.97	12.37	23.78	2	526	0	0.78	0.55	0.19	5.31	0.07	0.12	228.99	2.34	4.4	0.27	57.79	1.15	48.99	7.44071	up	8.7461e-07	0.000156167	yes
TRINITY_DN60924_c1_g1	3949	TRINITY_DN60924_c1_g1_i1;TRINITY_DN60924_c1_g1_i2;TRINITY_DN60924_c1_g1_i3;TRINITY_DN60924_c1_g1_i4	hypothetical protein BSL78_02344 [Apostichopus japonicus]	-	Hyalin (Fragment) OS=Strongylocentrotus purpuratus PE=2 SV=1	GO:0000002(mitochondrial genome maintenance);GO:0005634(nucleus);GO:0005657(replication fork);GO:0005739(mitochondrion);GO:0006260(DNA replication);GO:0010521(telomerase inhibitor activity);GO:0032211(negative regulation of telomere maintenance via telomerase);GO:0032508(DNA duplex unwinding);GO:0043141(ATP-dependent 5'-3' DNA helicase activity);GO:0044806(G-quadruplex DNA unwinding);GO:0051974(n…	ENOG410XP6K(Notch ligand involved in the mediation of Notch signaling (By similarity))	K02599	Notch 1	-	aplc04330(Notch signaling pathway)	W4YZH2.1 PF02494.14;HYR;	26	676	1219	89	21	10	3	3	9	21	13	2	0.51	10.09	21.12	1.37	0.32	0.22	0.06	0.04	0.23	0.43	0.24	0.05	5.6	0.18	-5.08261	down	8.85978e-07	0.000157571	yes
TRINITY_DN40698_c0_g3	939	TRINITY_DN40698_c0_g3_i1;TRINITY_DN40698_c0_g3_i2	-	-	-	-	-	-	-	-	-	-	0	1	1	1	1	3	6	29	31	17	24	15	0	0.08	0.07	0.07	0.07	0.23	0.39	2.84	2.58	5.53	5.06	1.24	0.09	2.94	4.15581	up	8.90603e-07	0.00015777	yes
TRINITY_DN59285_c1_g4	1694	TRINITY_DN59285_c1_g4_i1;TRINITY_DN59285_c1_g4_i2;TRINITY_DN59285_c1_g4_i3	betaine homocysteine S-methyltransferase 1 [Apostichopus japonicus]	bhmt	Betaine--homocysteine S-methyltransferase 1 OS=Xenopus tropicalis GN=bhmt PE=2 SV=1	GO:0005829(cytosol);GO:0008898(S-adenosylmethionine-homocysteine S-methyltransferase activity);GO:0047150(betaine-homocysteine S-methyltransferase activity)	COG0646(homocysteine S-methyltransferase activity)	K00544	betaine-homocysteine S-methyltransferase	EC:2.1.1.5	aplc00260(Glycine, serine and threonine metabolism);aplc00270(Cysteine and methionine metabolism)	W4XQ67.1 PF02574.14;S-methyl_trans;	2764	989	832	2408	710	1002	42	104	244	216	388	294	191.48	57.91	29.08	157.59	29.31	38.83	4.6	3.22	10.54	9.03	38.88	33.85	84.03	16.69	-2.55732	down	8.99954e-07	0.000158801	yes
TRINITY_DN50181_c1_g7	1984	TRINITY_DN50181_c1_g7_i1	-	-	-	-	-	-	-	-	-	-	3	0	4	0	0	9	39	19	125	15	40	68	0.09	0	0.11	0	0	0.28	1.02	0.49	4.18	0.47	1.25	2.27	0.08	1.61	4.4973	up	9.10812e-07	0.000160089	yes
TRINITY_DN37679_c2_g1	2159	TRINITY_DN37679_c2_g1_i1;TRINITY_DN37679_c2_g1_i2;TRINITY_DN37679_c2_g1_i3	inactive ubiquitin carboxyl-terminal hydrolase MINDY-4B-like isoform X3 [Acanthaster planci]	FAM188B2	Protein FAM188B2 OS=Homo sapiens GN=FAM188B2 PE=3 SV=2	-	ENOG410XSGV(family with sequence similarity 188, member)	NA	NA	NA	NA(NA)	I3KKW6.1 PF13898.4;DUF4205;	2	63	89	28	31	73	1	2	3	2	5	0	0.05	5.01	6.52	2.95	0.8	4.73	0.02	0.05	0.09	0.06	0.14	0	3.34	0.06	-4.19894	down	9.23923e-07	0.000161762	yes
TRINITY_DN61185_c0_g1	791	TRINITY_DN61185_c0_g1_i1;TRINITY_DN61185_c0_g1_i2;TRINITY_DN61185_c0_g1_i3	-	-	-	-	-	-	-	-	-	-	6	287	95	16	2	4	108	1242.71	3067.99	3581.05	2756.62	1011	0.56	27.99	8.16	1.49	0.18	0.39	8.85	101.41	323.58	371.19	272.79	105.87	6.46	197.28	5.03888	up	9.54369e-07	0.000166445	yes
TRINITY_DN26608_c0_g1	1365	TRINITY_DN26608_c0_g1_i1	26S proteasome regulatory subunit 6B isoform X1 [Cricetulus griseus]	PSMC4	26S protease regulatory subunit 6B OS=Bos taurus GN=PSMC4 PE=2 SV=1	GO:0005524(ATP binding);GO:0008540(proteasome regulatory particle, base subcomplex);GO:0017025(TBP-class protein binding);GO:0022624(proteasome accessory complex);GO:0030433(ubiquitin-dependent ERAD pathway);GO:0031595(nuclear proteasome complex);GO:0031597(cytosolic proteasome complex);GO:0036402(proteasome-activating ATPase activity);GO:0045899(positive regulation of RNA polymerase II transcrip…	COG1222(26S protease regulatory subunit)	K03063	26S proteasome regulatory subunit T3	-	lav03050(Proteasome);lav05169(Epstein-Barr virus infection)	A0A096QE22.1 PF00004.27;AAA;	6	3	4	4	6	9	32	56	22	32	32	36	0.28	0.14	0.17	0.18	0.27	0.43	1.3	2.24	1.14	1.55	1.55	1.86	0.24	1.61	2.82779	up	9.88417e-07	0.000171388	yes
TRINITY_DN40181_c0_g3	353	TRINITY_DN40181_c0_g3_i1	-	-	-	-	-	-	-	-	-	-	84.53	21.26	13.28	63.47	55.31	19.03	0	0	3	1	6.33	2.75	35.01	9.2	5.11	25.89	21.85	8.35	0	0	1.41	0.45	2.8	1.25	17.57	0.98	-4.0357	down	9.90328e-07	0.000171388	yes
TRINITY_DN37473_c0_g1	2094	TRINITY_DN37473_c0_g1_i1;TRINITY_DN37473_c0_g1_i2	putative glucosylceramidase-like [Apostichopus japonicus]	Gba	Glucosylceramidase OS=Mus musculus GN=Gba PE=1 SV=1	GO:0004348(glucosylceramidase activity);GO:0005102(receptor binding);GO:0005765(lysosomal membrane);GO:0005975(carbohydrate metabolic process);GO:0006680(glucosylceramide catabolic process);GO:0009267(cellular response to starvation);GO:0016239(positive regulation of macroautophagy);GO:0023021(termination of signal transduction);GO:0032434(regulation of proteasomal ubiquitin-dependent protein cat…	COG5520(glucosylceramidase activity)	K01201	glucosylceramidase	EC:3.2.1.45	spu00600(Sphingolipid metabolism);spu00511(Other glycan degradation);spu04142(Lysosome)	W4YPC5.1 PF02055.14;Glyco_hydro_30;	37	28	27	32	45	35	50	55	385	288	356	88	1.36	1.07	0.69	0.89	1.32	1.2	1.41	1.33	13.06	9.63	12.31	2.77	1.09	6.75	2.82018	up	9.97463e-07	0.000171623	yes
TRINITY_DN52627_c1_g5	222	TRINITY_DN52627_c1_g5_i1	-	-	-	-	-	-	-	-	-	-	617.99	368.9	478.25	993.02	1233.62	503.44	146.66	174	201	155.8	163.56	147.1	741.5	461.55	527.09	1173.97	1410.99	634.67	150.24	181.68	274.35	198.42	209.18	192.89	824.96	201.13	-1.88753	down	1.00231e-06	0.000171623	yes
TRINITY_DN39923_c3_g1	831	TRINITY_DN39923_c3_g1_i1	-	-	-	-	-	-	-	-	-	-	0	70.84	46.86	89.8	17.86	0	0	0	0	0	0	0	0	6.44	3.75	7.78	1.5	0	0	0	0	0	0	0	3.25	0	-8.1503	down	1.00313e-06	0.000171623	yes
TRINITY_DN34815_c0_g1	785	TRINITY_DN34815_c0_g1_i1;TRINITY_DN34815_c0_g1_i2;TRINITY_DN34815_c0_g1_i3;TRINITY_DN34815_c0_g1_i4	lysozyme 3 [Apostichopus japonicus]	-	-	-	ENOG4111UWA(lysozyme activity)	-	-	-	-	W4X9U3.1 PF05497.10;Destabilase;	0	1	2	5	0	1	10	23	82	61	32	3	0	0.4	0.17	0.47	0	0.3	2.66	2.4	14.03	10.47	3.81	1.24	0.22	5.77	4.7025	up	1.02798e-06	0.000175208	yes
TRINITY_DN38526_c1_g2	754	TRINITY_DN38526_c1_g2_i1	-	-	-	-	-	-	-	-	-	-	12	13	0	19	17	53	0	0	0	0	0	0	1.24	1.39	0	1.93	1.67	5.64	0	0	0	0	0	0	1.98	0	-7.17314	down	1.08944e-06	0.000184983	yes
TRINITY_DN41591_c0_g1	781	TRINITY_DN41591_c0_g1_i1;TRINITY_DN41591_c0_g1_i2;TRINITY_DN41591_c0_g1_i3;TRINITY_DN41591_c0_g1_i4;TRINITY_DN41591_c0_g1_i5;TRINITY_DN41591_c0_g1_i6	-	-	-	-	-	-	-	-	-	-	2	1	2	0	1	7	11	4	93	53	76	20	0.21	0.1	0.2	0	0.15	3.98	1.46	0.44	14.79	8.79	12.83	3.99	0.77	7.05	4.49645	up	1.11809e-06	0.000189134	yes
TRINITY_DN45224_c1_g1	580	TRINITY_DN45224_c1_g1_i1	-	-	-	-	-	-	-	-	-	-	0	68	109	10	43	78	0	0	3	1	0	0	0	10.71	15.16	1.5	6.23	12.29	0	0	0.51	0.16	0	0	7.65	0.11	-5.76505	down	1.16526e-06	0.000196375	yes
TRINITY_DN45025_c0_g2	5326	TRINITY_DN45025_c0_g2_i1;TRINITY_DN45025_c0_g2_i2;TRINITY_DN45025_c0_g2_i3;TRINITY_DN45025_c0_g2_i4;TRINITY_DN45025_c0_g2_i5;TRINITY_DN45025_c0_g2_i6	laccase-type phenoloxidase 2 [Apostichopus japonicus]	LAC	Laccase OS=Phlebia radiata GN=LAC PE=1 SV=2	GO:0004322(ferroxidase activity);GO:0005381(iron ion transmembrane transporter activity);GO:0005507(copper ion binding);GO:0006826(iron ion transport);GO:0033215(iron assimilation by reduction and transport);GO:0033573(high-affinity iron permease complex)	COG2132(Multicopper oxidase)	NA	NA	NA	NA(NA)	Q7PS90.2 PF07732.13;Cu-oxidase_3;	168	94	141	199	202	161	11	8	27	5	49	26	1.96	2.15	2.02	3	2.57	1.93	0.28	0.09	0.32	0.11	1	0.31	2.27	0.35	-2.71873	down	1.17888e-06	0.000197575	yes
TRINITY_DN49253_c1_g1	6186	TRINITY_DN49253_c1_g1_i1	hypothetical protein BSL78_17574 [Apostichopus japonicus]	NFASC	Neurofascin OS=Gallus gallus GN=NFASC PE=1 SV=1	GO:0005886(plasma membrane);GO:0007155(cell adhesion);GO:0007275(multicellular organism development);GO:0007399(nervous system development);GO:0010628(positive regulation of gene expression);GO:0016020(membrane);GO:0016021(integral component of membrane);GO:0030154(cell differentiation);GO:0031103(axon regeneration);GO:0042995(cell projection);GO:0044295(axonal growth cone);GO:0045773(positive re…	ENOG410XSVG(Cell adhesion molecule)	K06757	neurofascin	-	els04514(Cell adhesion molecules (CAMs))	G1L9Q0.1 PF01421.17;Reprolysin;	445	1100	1409	956	1557	1654	100	198	297	366	326	242	3.9	9.97	11.2	8.28	13.06	14.83	0.77	1.5	2.91	3.34	2.99	2.38	10.21	2.31	-2.01859	down	1.18117e-06	0.000197575	yes
TRINITY_DN37236_c0_g3	3123	TRINITY_DN37236_c0_g3_i1;TRINITY_DN37236_c0_g3_i2;TRINITY_DN37236_c0_g3_i3;TRINITY_DN37236_c0_g3_i4;TRINITY_DN37236_c0_g3_i5;TRINITY_DN37236_c0_g3_i6	PREDICTED: RNA-directed DNA polymerase from mobile element jockey-like [Priapulus caudatus]	B4GAT1	Beta-1,4-glucuronyltransferase 1 OS=Homo sapiens GN=B4GAT1 PE=1 SV=1	GO:0000139(Golgi membrane);GO:0005794(Golgi apparatus);GO:0006493(protein O-linked glycosylation);GO:0007411(axon guidance);GO:0008532(N-acetyllactosaminide beta-1,3-N-acetylglucosaminyltransferase activity);GO:0015020(glucuronosyltransferase activity);GO:0018146(keratan sulfate biosynthetic process);GO:0030173(integral component of Golgi membrane);GO:0030311(poly-N-acetyllactosamine biosynthetic…	ENOG410Y65V(Retrotransposon protein)	K21032	beta-1,4-glucuronyltransferase 1	EC:2.4.1.-	spu00515(Mannose type O-glycan biosyntheis)	W4XGK6.1 PF13896.4;Glyco_transf_49;	229	130.1	71	270	117	156	152	441	1507	1641	978	417	7.05	4.45	1.54	8.63	3.2	5.17	4.48	11.54	46.4	46.98	28.66	12.7	5.01	25.13	2.63109	up	1.19701e-06	0.000199483	yes
TRINITY_DN41183_c3_g1	387	TRINITY_DN41183_c3_g1_i1	-	-	-	-	-	-	-	-	-	-	104.5	510.49	615.56	330.97	254.06	393.96	13.15	47.12	60.9	80.83	101.91	56.42	35.03	178.59	191.33	109.3	81.25	139.46	3.75	13.92	23.06	29.31	36.46	20.74	122.49	21.21	-2.42804	down	1.24035e-06	0.000205944	yes
TRINITY_DN36338_c0_g7	2103	TRINITY_DN36338_c0_g7_i1	-	-	-	-	-	-	-	-	-	-	15	53	23	146	42	22	0	0	4	3	3	5	0.42	1.53	0.58	4.03	1.12	0.63	0	0	0.13	0.09	0.09	0.16	1.39	0.08	-4.03012	down	1.2545e-06	0.000207527	yes
TRINITY_DN59234_c0_g3	326	TRINITY_DN59234_c0_g3_i1	hypothetical protein BSL78_26611 [Apostichopus japonicus]	-	Ornithine carbamoyltransferase, mitochondrial OS=Lithobates catesbeiana PE=2 SV=1	GO:0000050(urea cycle);GO:0004585(ornithine carbamoyltransferase activity);GO:0005739(mitochondrion);GO:0042450(arginine biosynthetic process via ornithine)	COG0078(ornithine carbamoyltransferase)	K00611	ornithine carbamoyltransferase	EC:2.1.3.3	bfo00220(Arginine biosynthesis)	C3Z6N9.1 PF02729.19;OTCace_N;	1	3	2	1	1	0	1	21	58	15	60	25	0.5	1.57	0.93	0.49	0.48	0	0.42	9.27	32.84	8.12	32.13	13.67	0.66	16.07	4.57447	up	1.26433e-06	0.000208251	yes
TRINITY_DN48179_c0_g1	1560	TRINITY_DN48179_c0_g1_i1;TRINITY_DN48179_c0_g1_i2;TRINITY_DN48179_c0_g1_i3;TRINITY_DN48179_c0_g1_i4;TRINITY_DN48179_c0_g1_i5	putative histamine N-methyltransferase A [Apostichopus japonicus]	-	Carnosine N-methyltransferase 2 OS=Gallus gallus PE=1 SV=1	GO:0032259(methylation);GO:0046539(histamine N-methyltransferase activity)	ENOG410ZU1D(Histamine N-methyltransferase)	K00546	histamine N-methyltransferase	EC:2.1.1.8	aplc00340(Histidine metabolism)	W4YZ48.1 PF13489.4;Methyltransf_23;	87	194.6	193.78	102.23	83	177	111	460.23	856	614	931	545	3.58	8.24	9.75	4.26	3.79	9.17	5.15	19.44	40.46	26.56	46.39	32.64	6.46	28.44	2.2736	up	1.26813e-06	0.000208251	yes
TRINITY_DN41654_c0_g5	857	TRINITY_DN41654_c0_g5_i1	-	-	-	-	-	-	-	-	-	-	19	17	13	6	15	22	12	88	209	158	175	46	1.6	1.48	1	0.5	1.21	1.91	0.88	6.41	19.69	13.97	15.47	4.31	1.28	10.12	3.10141	up	1.30524e-06	0.000213565	yes
TRINITY_DN47500_c0_g1	3199	TRINITY_DN47500_c0_g1_i1;TRINITY_DN47500_c0_g1_i2;TRINITY_DN47500_c0_g1_i3;TRINITY_DN47500_c0_g1_i4;TRINITY_DN47500_c0_g1_i5	PREDICTED: twist isoform X1 [Strongylocentrotus purpuratus]	TWIST2	Twist-related protein 2 OS=Homo sapiens GN=TWIST2 PE=1 SV=1	GO:0005634(nucleus);GO:0005737(cytoplasm);GO:0045668(negative regulation of osteoblast differentiation);GO:0046983(protein dimerization activity)	ENOG4111QFU(twist homolog)	NA	NA	NA	NA(NA)	G3NC39.1 PF00010.24;HLH;	77	232	323	344	316	283	9	14	17	72	76	24	1.5	4.65	6.56	7.35	6.67	5.66	0.15	0.23	0.37	3.46	1.56	0.53	5.4	1.05	-2.71292	down	1.34141e-06	0.000218688	yes
TRINITY_DN60316_c1_g1	6647	TRINITY_DN60316_c1_g1_i1;TRINITY_DN60316_c1_g1_i2	PREDICTED: A disintegrin and metalloproteinase with thrombospondin motifs 13 [Strongylocentrotus purpuratus]	ADAMTS7	A disintegrin and metalloproteinase with thrombospondin motifs 7 OS=Homo sapiens GN=ADAMTS7 PE=1 SV=2	GO:0004222(metalloendopeptidase activity);GO:0005576(extracellular region);GO:0006508(proteolysis);GO:0008233(peptidase activity);GO:0008237(metallopeptidase activity);GO:0016787(hydrolase activity);GO:0046872(metal ion binding)	ENOG410Z2AB(ADAM metallopeptidase with thrombospondin type 1 motif, 13)	NA	NA	NA	NA(NA)	W4XIE6.1 PF01421.17;Reprolysin;	217	311	310	228	688	94	5	12	33	72	66	26	1.76	2.62	3.96	1.83	7.08	3.84	0.04	0.08	0.3	0.61	0.56	0.24	3.52	0.3	-2.92299	down	1.40255e-06	0.000227831	yes
TRINITY_DN40226_c5_g1	1699	TRINITY_DN40226_c5_g1_i1	-	-	-	-	-	-	-	-	-	-	2	2	5	2	8	4	5	14	67	78	96	25	0.07	0.07	0.16	0.07	0.27	0.15	0.16	0.43	2.68	2.91	3.59	1	0.13	1.79	3.79983	up	1.42382e-06	0.000230454	yes
TRINITY_DN43854_c2_g3	242	TRINITY_DN43854_c2_g3_i1	-	-	-	-	-	-	-	-	-	-	12	84	164	29	49	23	3	6	0	3	8	5	11.99	87.53	151.32	28.54	46.61	24.32	2.55	5.24	0	3.22	8.56	5.46	58.38	4.17	-3.68153	down	1.56995e-06	0.000253195	yes
TRINITY_DN50213_c0_g1	2636	TRINITY_DN50213_c0_g1_i1;TRINITY_DN50213_c0_g1_i2;TRINITY_DN50213_c0_g1_i3;TRINITY_DN50213_c0_g1_i4;TRINITY_DN50213_c0_g1_i5	hypothetical protein BSL78_29534 [Apostichopus japonicus]	-	-	GO:0004748(ribonucleoside-diphosphate reductase activity, thioredoxin disulfide as acceptor);GO:0005971(ribonucleoside-diphosphate reductase complex);GO:0009263(deoxyribonucleotide biosynthetic process)	ENOG4110V5U(deoxyribonucleoside diphosphate metabolic process)	-	-	-	-	-	11	82.02	56	74.1	59.05	73.07	4	1	8.01	6	9	5	0.24	1.86	1.14	1.61	1.23	1.63	0.12	0.02	0.2	0.14	0.21	0.13	1.28	0.14	-3.16898	down	1.57922e-06	0.00025378	yes
TRINITY_DN40159_c0_g1	2277	TRINITY_DN40159_c0_g1_i1;TRINITY_DN40159_c0_g1_i2	hypothetical protein BSL78_11025 [Apostichopus japonicus]	-	-	GO:0003674(molecular_function);GO:0005575(cellular_component);GO:0008150(biological_process)	ENOG4111JPK(NA)	-	-	-	-	-	664	537	807	755	833	981	218	180	234	183	262	210	16.99	14.2	18.75	19.08	20.38	25.74	4.9	3.98	6.74	4.88	7.05	6.01	19.19	5.59	-1.62096	down	1.68059e-06	0.00026911	yes
TRINITY_DN39923_c3_g6	1397	TRINITY_DN39923_c3_g6_i1	-	-	-	-	-	-	-	-	-	-	2	52	33	31	17	0	0	0	0	0	0	0	0.09	2.42	1.35	1.38	0.73	0	0	0	0	0	0	0	1	0	-7.41887	down	1.69772e-06	0.000270889	yes
TRINITY_DN46918_c1_g5	3164	TRINITY_DN46918_c1_g5_i1	-	-	-	-	-	-	-	-	-	-	359	2179	3423	1323	1108	1835	462	207	78	150	201	458	6.39	40.16	55.32	23.3	18.88	33.47	7.24	3.18	1.56	2.79	3.75	9.14	29.59	4.61	-2.50298	down	1.73792e-06	0.000276323	yes
TRINITY_DN49119_c1_g2	358	TRINITY_DN49119_c1_g2_i1	-	-	-	-	-	-	-	-	-	-	0	31	43	4	25	14	0	0	0	0	0	0	0	12.98	16	1.58	9.56	5.94	0	0	0	0	0	0	7.68	0	-7.20991	down	1.74629e-06	0.000276677	yes
TRINITY_DN48996_c0_g1	1389	TRINITY_DN48996_c0_g1_i1;TRINITY_DN48996_c0_g1_i10;TRINITY_DN48996_c0_g1_i11;TRINITY_DN48996_c0_g1_i12;TRINITY_DN48996_c0_g1_i13;TRINITY_DN48996_c0_g1_i14;TRINITY_DN48996_c0_g1_i2;TRINITY_DN48996_c0_g1_i3;TRINITY_DN48996_c0_g1_i4;TRINITY_DN48996_c0_g1_i5;TRINITY_DN48996_c0_g1_i6;TRINITY_DN48996_c0_g1_i7;TRINITY_DN48996_c0_g1_i8;TRINITY_DN48996_c0_g1_i9	hypothetical protein BSL78_08042 [Apostichopus japonicus]	-	-	-	ENOG410ZP0I(Collagen triple helix repeat (20 copies))	K19719	collagen, type II, alpha	-	aplc04512(ECM-receptor interaction)	-	337	187.01	134	328.99	282	903.34	39	49	41	73	91.55	92	30.48	21.58	10.81	34.99	22.88	68.1	2.57	3.39	4.65	8.56	10.41	9.06	31.47	6.44	-2.30749	down	1.80669e-06	0.000284461	yes
TRINITY_DN43897_c2_g1	534	TRINITY_DN43897_c2_g1_i1;TRINITY_DN43897_c2_g1_i2	-	-	-	-	-	-	-	-	-	-	0	0	0	0	0	0	3	3	11	23	32	4	0	0	0	0	0	0	0.45	0.58	2.47	4.8	5.98	0.77	0	2.51	6.78339	up	1.80807e-06	0.000284461	yes
TRINITY_DN39851_c3_g5	1364	TRINITY_DN39851_c3_g5_i1	hypothetical protein BSL78_20620 [Apostichopus japonicus]	-	-	-	-	-	-	-	-	-	150	42	116	139	136	147	5	0	22	6	23	12	6.94	2.01	4.88	6.35	6.02	6.98	0.2	0	1.14	0.29	1.12	0.62	5.53	0.56	-3.15428	down	1.93143e-06	0.000302811	yes
TRINITY_DN45462_c0_g1	2486	TRINITY_DN45462_c0_g1_i1;TRINITY_DN45462_c0_g1_i2;TRINITY_DN45462_c0_g1_i3;TRINITY_DN45462_c0_g1_i4	-	-	-	-	-	-	-	-	-	-	500.33	1920.41	2111.05	1408	2393.56	787	534	306.96	284	210.17	165.83	282.78	20.88	49.78	44.91	32.26	56.96	30.01	15.42	11.29	25.89	17.05	6.02	7.34	39.13	13.84	-2.13609	down	1.94363e-06	0.000303666	yes
TRINITY_DN48846_c3_g1	1715	TRINITY_DN48846_c3_g1_i1;TRINITY_DN48846_c3_g1_i2	-	-	-	-	-	-	-	-	-	-	106	179	77	96	140	163	94	130	1053	1125	1211	635	3.74	9.05	2.86	3.85	5.89	7.62	3.68	3.96	53.11	51.75	50.17	31.45	5.5	32.35	2.70625	up	1.98667e-06	0.000308969	yes
TRINITY_DN31883_c0_g1	1700	TRINITY_DN31883_c0_g1_i1	hypothetical protein BSL78_08558 [Apostichopus japonicus]	-	-	-	-	-	-	-	-	-	18	42	208	43	223	14	2	0	0	0	12	3	0.64	1.55	6.73	1.51	7.6	0.51	0.06	0	0	0	0.45	0.12	3.09	0.1	-4.78945	down	1.99131e-06	0.000308969	yes
TRINITY_DN34329_c1_g6	1025	TRINITY_DN34329_c1_g6_i1	PREDICTED: uncharacterized protein Gm39972 isoform X1 [Mus musculus]	gag-pol	Gag-Pol polyprotein OS=Xenotropic MuLV-related virus (isolate VP42) GN=gag-pol PE=3 SV=1	GO:0042802(identical protein binding)	ENOG4111A42(NA)	NA	NA	NA	NA(NA)	A1Z651.1 PF00665.24;rve;	0	0	0	0	0	0	0	0	27	45	43	44	0	0	0	0	0	0	0	0	2	3.12	2.99	3.25	0	1.89	7.87446	up	2.03987e-06	0.000315416	yes
TRINITY_DN61754_c1_g2	2316	TRINITY_DN61754_c1_g2_i1;TRINITY_DN61754_c1_g2_i2	pol-like protein [Apostichopus japonicus]	-	-	-	ENOG4111K5V(Reverse transcriptase (RNA-dependent DNA polymerase))	K04628	ceramide galactosyltransferase	EC:2.4.1.47	sko00565(Ether lipid metabolism);sko00600(Sphingolipid metabolism)	-	94.66	189.46	106.19	168.2	76.54	69.95	180.21	228.38	492.32	909.1	817.92	297.57	2.96	5.19	2.42	4.17	2.34	1.8	3.97	4.94	14.77	23.79	21.47	8.36	3.15	12.88	2.2491	up	2.0935e-06	0.0003226	yes
TRINITY_DN37912_c1_g1	1426	TRINITY_DN37912_c1_g1_i1;TRINITY_DN37912_c1_g1_i2;TRINITY_DN37912_c1_g1_i3;TRINITY_DN37912_c1_g1_i4;TRINITY_DN37912_c1_g1_i5	putative indole-3-acetic acid-amido synthetase GH3.5 [Apostichopus japonicus]	GH3.4	Indole-3-acetic acid-amido synthetase GH3.4 OS=Arabidopsis thaliana GN=GH3.4 PE=1 SV=1	GO:0003674(molecular_function);GO:0005575(cellular_component);GO:0008150(biological_process)	ENOG410XQH0(Indole-3-acetic acid-amido synthetase)	-	-	-	-	W4YJY7.1 PF03321.11;GH3;	34	19	5	18	5	17.01	166.59	313	78	24	25	303	1.96	0.9	0.2	1.25	0.21	2.49	10.35	34.18	8.45	5.01	3.81	15.13	1.17	12.82	3.32652	up	2.11891e-06	0.000325401	yes
TRINITY_DN44740_c0_g3	6155	TRINITY_DN44740_c0_g3_i1	putative cartilage oligomeric matrix protein [Apostichopus japonicus]	thbs3a	Thrombospondin-3a OS=Danio rerio GN=thbs3a PE=2 SV=2	GO:0005509(calcium ion binding);GO:0005576(extracellular region);GO:0007155(cell adhesion);GO:0008201(heparin binding);GO:0030198(extracellular matrix organization);GO:0031012(extracellular matrix);GO:0060231(mesenchymal to epithelial transition);GO:0061053(somite development)	ENOG410XQKE(thrombospondin)	K04659	thrombospondin 2/3/4/5	-	spu04512(ECM-receptor interaction);spu04145(Phagosome)	F6SB20.1 PF05735.10;TSP_C;	1664	5943	12139	5163	5546	5199	229	310	1220	1186	1665	826	14.66	54.16	96.96	44.98	46.75	46.85	1.78	2.36	12.03	10.88	15.34	8.16	50.73	8.42	-2.4834	down	2.13936e-06	0.000327423	yes
TRINITY_DN19291_c0_g1	371	TRINITY_DN19291_c0_g1_i1	-	-	-	-	-	-	-	-	-	-	0	40	0	17	546	2	0	0	0	0	0	0	0	15.41	0	6.18	192.17	0.78	0	0	0	0	0	0	35.76	0	-9.60936	down	2.15955e-06	0.000329394	yes
TRINITY_DN51072_c0_g4	346	TRINITY_DN51072_c0_g4_i1	-	-	-	-	-	-	-	-	-	-	19	13	17	13	48	13	0	0	2	0	1	0	8.25	5.89	6.86	5.56	19.87	5.98	0	0	0.98	0	0.46	0	8.74	0.24	-4.8577	down	2.19428e-06	0.000332611	yes
TRINITY_DN50776_c0_g5	827	TRINITY_DN50776_c0_g5_i1	-	-	-	-	-	-	-	-	-	-	43	17	18	22	11	27.73	0	1	1	0	1	3	3.8	1.56	1.45	1.92	0.93	2.53	0	0.08	0.1	0	0.09	0.3	2.03	0.1	-4.21128	down	2.19543e-06	0.000332611	yes
TRINITY_DN36891_c0_g5	4274	TRINITY_DN36891_c0_g5_i1;TRINITY_DN36891_c0_g5_i2	glutamate receptor ionotropic, kainate 1-like [Acanthaster planci]	GRIK2	Glutamate receptor ionotropic, kainate 2 OS=Homo sapiens GN=GRIK2 PE=1 SV=1	GO:0004971(AMPA glutamate receptor activity);GO:0032281(AMPA glutamate receptor complex)	ENOG410XPSH(Glutamate receptor, ionotropic)	K05202	glutamate receptor, ionotropic kainate 2	-	aplc04080(Neuroactive ligand-receptor interaction)	W4ZJT6.1 PF00060.24;Lig_chan;	31	94	179	68	62	95	8	2	13	9	13	16	0.4	1.26	2.1	0.87	0.88	1.26	0.16	0.02	0.19	0.12	0.18	0.23	1.13	0.15	-2.85604	down	2.20378e-06	0.000332757	yes
TRINITY_DN12156_c0_g1	1643	TRINITY_DN12156_c0_g1_i1	selenoprotein P precursor [Mus musculus]	Sepp1	Selenoprotein P OS=Mus musculus GN=Sepp1 PE=1 SV=3	GO:0001887(selenium compound metabolic process);GO:0005515(protein binding);GO:0005576(extracellular region);GO:0005615(extracellular space);GO:0007420(brain development);GO:0007626(locomotory behavior);GO:0008430(selenium binding);GO:0009791(post-embryonic development);GO:0019953(sexual reproduction);GO:0040007(growth)	ENOG4111JK7(selenoprotein P, plasma, 1)	-	-	-	-	P70274.3 PF04593.12;SelP_C;	27	33	31	15	49	72	0	1	4	4	6	2	1	1.27	1.04	0.55	1.74	2.74	0	0.03	0.17	0.16	0.23	0.08	1.39	0.11	-3.49156	down	2.29744e-06	0.000345737	yes
TRINITY_DN56894_c0_g1	1602	TRINITY_DN56894_c0_g1_i1;TRINITY_DN56894_c0_g1_i10;TRINITY_DN56894_c0_g1_i11;TRINITY_DN56894_c0_g1_i12;TRINITY_DN56894_c0_g1_i13;TRINITY_DN56894_c0_g1_i14;TRINITY_DN56894_c0_g1_i15;TRINITY_DN56894_c0_g1_i16;TRINITY_DN56894_c0_g1_i17;TRINITY_DN56894_c0_g1_i18;TRINITY_DN56894_c0_g1_i19;TRINITY_DN56894_c0_g1_i2;TRINITY_DN56894_c0_g1_i3;TRINITY_DN56894_c0_g1_i4;TRINITY_DN56894_c0_g1_i5;TRINITY_DN5689…	hypothetical protein BSL78_12715 [Apostichopus japonicus]	-	-	-	-	-	-	-	-	-	1256	471	2542.03	864	968.66	571	7	142	68	17	349	103	84.05	28.65	120.42	38.75	45.28	35.5	0.28	5.49	4.31	0.93	16.72	4.85	58.77	5.43	-3.16274	down	2.30613e-06	0.000345888	yes
TRINITY_DN47869_c0_g1	1556	TRINITY_DN47869_c0_g1_i1;TRINITY_DN47869_c0_g1_i2;TRINITY_DN47869_c0_g1_i3	-	-	-	-	-	-	-	-	-	-	7	59	111	117	181	101	8	23	7	8	12	5	0.47	3.98	4.44	5.59	7.89	5.27	0.35	1.18	0.43	0.62	0.72	0.28	4.61	0.6	-3.06401	down	2.40347e-06	0.000359291	yes
TRINITY_DN52768_c0_g4	1147	TRINITY_DN52768_c0_g4_i1	putative dehydrogenase/reductase SDR family member 11 [Apostichopus japonicus]	DHRS11	Dehydrogenase/reductase SDR family member 11 OS=Gallus gallus GN=DHRS11 PE=2 SV=1	GO:0005576(extracellular region);GO:0016491(oxidoreductase activity);GO:0055114(oxidation-reduction process)	COG4221(serine 3-dehydrogenase activity)	K15890	NADP+-dependent farnesol dehydrogenase	EC:1.1.1.216	cqu00900(Terpenoid backbone biosynthesis);cqu00981(Insect hormone biosynthesis)	H3DFN3.1 PF00106.23;adh_short;	2	0	0	0	0	0	0	62	101	1	81	10	0.11	0	0	0	0	0	0	3.07	6.48	0.06	4.87	0.64	0.02	2.52	6.6991	up	2.481e-06	0.000369652	yes
TRINITY_DN55697_c0_g1	3434	TRINITY_DN55697_c0_g1_i1;TRINITY_DN55697_c0_g1_i2	glutathione S-transferase [Apostichopus japonicus]	GSTA3	Glutathione S-transferase A3 OS=Homo sapiens GN=GSTA3 PE=1 SV=3	GO:0004364(glutathione transferase activity);GO:0008152(metabolic process)	ENOG4111VAU(glutathione Stransferase)	K00799	glutathione S-transferase	EC:2.5.1.18	spu00480(Glutathione metabolism);spu00980(Metabolism of xenobiotics by cytochrome P450);spu00982(Drug metabolism - cytochrome P450);spu00983(Drug metabolism - other enzymes)	W4YN77.1 PF14497.4;GST_C_3;	160	41	266	99	223	196	0	21	2	0	31	12	3.29	0.87	4.79	1.92	4.17	3.78	0	0.39	0.04	0	0.56	0.29	3.14	0.21	-3.81682	down	2.5136e-06	0.000373273	yes
TRINITY_DN51533_c1_g3	1496	TRINITY_DN51533_c1_g3_i1	-	-	-	-	-	-	-	-	-	-	13	41	9	64	26	10	0	0	0	2	2	2	0.54	1.76	0.34	2.62	1.03	0.43	0	0	0	0.09	0.09	0.09	1.12	0.05	-4.4361	down	2.52591e-06	0.000373869	yes
TRINITY_DN47436_c1_g3	5500	TRINITY_DN47436_c1_g3_i1;TRINITY_DN47436_c1_g3_i2;TRINITY_DN47436_c1_g3_i3;TRINITY_DN47436_c1_g3_i4	filamin-A-like isoform X2 [Acanthaster planci]	Flna	Filamin-A OS=Mus musculus GN=Flna PE=1 SV=5	GO:0001525(angiogenesis);GO:0001664(G-protein coupled receptor binding);GO:0001837(epithelial to mesenchymal transition);GO:0001974(blood vessel remodeling);GO:0003007(heart morphogenesis);GO:0003723(RNA binding);GO:0005080(protein kinase C binding);GO:0005515(protein binding);GO:0005634(nucleus);GO:0005730(nucleolus);GO:0005737(cytoplasm);GO:0005802(trans-Golgi network);GO:0005829(cytosol);GO:00…	COG5069(Microtubule associated monoxygenase, calponin and LIM domain containing)	NA	NA	NA	NA(NA)	E0VB58.1 PF00307.29;CH;	8395.01	11490	14258	10216	14587	14518	2252	7234.99	2134	2089	3610	4203	90.87	135.38	147.6	111.98	151.79	171.68	21.22	71.76	26.25	22.97	41	53.11	134.88	39.38	-1.66195	down	2.5815e-06	0.000379634	yes
TRINITY_DN41118_c4_g1	880	TRINITY_DN41118_c4_g1_i1;TRINITY_DN41118_c4_g1_i2;TRINITY_DN41118_c4_g1_i3;TRINITY_DN41118_c4_g1_i4	-	-	-	-	-	-	-	-	-	-	66	8	38	23	88	32	0	1	2	6	5	3	7.91	1.11	3.19	1.91	12.78	2.89	0	0.07	0.19	1.02	0.44	0.4	4.96	0.35	-3.68269	down	2.58209e-06	0.000379634	yes
TRINITY_DN56899_c0_g2	1753	TRINITY_DN56899_c0_g2_i1	hypothetical protein BSL78_06943 [Apostichopus japonicus]	Pi16	Peptidase inhibitor 16 OS=Mus musculus GN=Pi16 PE=1 SV=1	GO:0070062(extracellular exosome)	COG1249(dihydrolipoyl dehydrogenase);COG2340(Scp-like extracellular)	NA	NA	NA	NA(NA)	A0A093DK12.1 PF00188.24;CAP;	212	294	966	248	274	177	1	1	3	1	82	8	7.29	10.47	30.18	8.43	9.01	6.24	0.03	0.03	0.12	0.04	2.95	0.31	11.94	0.58	-4.34512	down	2.59776e-06	0.000379634	yes
TRINITY_DN61277_c3_g1	5010	TRINITY_DN61277_c3_g1_i1;TRINITY_DN61277_c3_g1_i2;TRINITY_DN61277_c3_g1_i3;TRINITY_DN61277_c3_g1_i4;TRINITY_DN61277_c3_g1_i5;TRINITY_DN61277_c3_g1_i6	hypothetical protein BSL78_09600 [Apostichopus japonicus]	-	-	GO:0007409(axonogenesis)	COG4886(leucine Rich Repeat)	K05404	toll-like receptor 7	-	ccar04620(Toll-like receptor signaling pathway)	W4ZCS9.1 PF00041.19;fn3;	28	56	47	23	52	26	23	88	471	222	503	163	0.31	0.74	0.47	0.31	0.6	0.37	0.22	1.02	5.78	2.76	6.75	2.32	0.47	3.14	2.89063	up	2.59862e-06	0.000379634	yes
TRINITY_DN48398_c0_g3	2029	TRINITY_DN48398_c0_g3_i1	15-hydroxyprostaglandin dehydrogenase [Apostichopus japonicus]	SDR2a	Short-chain dehydrogenase reductase 2a OS=Arabidopsis thaliana GN=SDR2a PE=3 SV=1	GO:0005737(cytoplasm);GO:0016491(oxidoreductase activity);GO:0055114(oxidation-reduction process)	COG1028(Dehydrogenase reductase)	NA	NA	NA	NA(NA)	A0A067R8Z3.1 PF00106.23;adh_short;	236	88	86	118	78	242	524	744	326	310	396	582	6.86	2.65	2.27	3.39	2.17	7.22	13.4	18.69	10.62	9.42	12.07	18.96	4.09	13.86	1.91762	up	2.64862e-06	0.000385687	yes
TRINITY_DN48932_c3_g1	3351	TRINITY_DN48932_c3_g1_i1;TRINITY_DN48932_c3_g1_i2;TRINITY_DN48932_c3_g1_i3;TRINITY_DN48932_c3_g1_i4	putative amiloride-sensitive sodium channel subunit alpha [Apostichopus japonicus]	asic1	Acid-sensing ion channel 1 OS=Danio rerio GN=asic1 PE=1 SV=1	GO:0005261(cation channel activity);GO:0005272(sodium channel activity);GO:0005886(plasma membrane);GO:0005887(integral component of plasma membrane);GO:0006811(ion transport);GO:0006814(sodium ion transport);GO:0015280(ligand-gated sodium channel activity);GO:0016020(membrane);GO:0016021(integral component of membrane);GO:0044736(acid-sensing ion channel activity);GO:0070207(protein homotrimeriz…	ENOG410ZNFK(acid-sensing (proton-gated) ion channel)	NA	NA	NA	NA(NA)	W4YJD2.1 PF00858.22;ASC;	0	0	1	0	0	2	1	1632.31	4	0	2.01	162.17	0	0	0.04	0	0	0.1	0.01	24.37	0.11	0	0.04	4.28	0.02	4.8	8.74926	up	2.66024e-06	0.000385773	yes
TRINITY_DN35567_c2_g1	3235	TRINITY_DN35567_c2_g1_i1	-	-	-	-	-	-	-	-	-	-	136	770	1861	1046	792	902	274	223	108	54	70	143	2.36	13.86	29.36	17.98	13.18	16.06	4.19	3.35	2.1	0.98	1.27	2.79	15.47	2.45	-2.45922	down	2.66636e-06	0.000385773	yes
TRINITY_DN40401_c0_g2	418	TRINITY_DN40401_c0_g2_i1;TRINITY_DN40401_c0_g2_i2	-	-	-	-	-	-	-	-	-	-	3302.66	16286.6	7211.51	12986.7	25117.1	11635.9	1043.91	1003	2740.37	3213	2816.77	2737	934.27	4804.78	1888.71	3620.75	6781.27	3465.7	252.28	249.9	874.33	980.45	849.39	850.63	3582.58	676.16	-2.28294	down	2.67528e-06	0.000385824	yes
TRINITY_DN49046_c0_g2	909	TRINITY_DN49046_c0_g2_i1;TRINITY_DN49046_c0_g2_i2;TRINITY_DN49046_c0_g2_i3;TRINITY_DN49046_c0_g2_i4;TRINITY_DN49046_c0_g2_i5	-	-	-	-	-	-	-	-	-	-	241	315	656	548	660	369	144	63	83	128	124	109	18.83	25.61	51.59	42.45	55.99	29.89	9.77	4.27	7.31	10.53	10.24	9.55	37.39	8.61	-1.87928	down	2.68688e-06	0.000386259	yes
TRINITY_DN56705_c0_g1	5564	TRINITY_DN56705_c0_g1_i1	putative polycystic kidney disease protein 2, partial [Apostichopus japonicus]	PKD2	Polycystin-2 OS=Bos taurus GN=PKD2 PE=2 SV=1	GO:0005262(calcium channel activity);GO:0016020(membrane);GO:0050982(detection of mechanical stimulus)	ENOG410XTGE(Polycystic kidney disease)	NA	NA	NA	NA(NA)	Q7Z2B5.1 PF08016.10;PKD_channel;	287	766	1519	556	554	320	114	221	92	153	194	145	2.81	7.76	13.48	5.38	5.19	3.2	0.98	1.87	1.01	1.56	1.99	1.59	6.3	1.5	-1.97101	down	2.75265e-06	0.000394453	yes
TRINITY_DN51265_c0_g1	3383	TRINITY_DN51265_c0_g1_i1	hypothetical protein BSL78_20036 [Apostichopus japonicus]	-	-	-	-	-	-	-	-	-	680	436	837	594	660	505	15	3	56	50	157	149	11.27	7.48	12.58	9.73	10.46	8.57	0.22	0.04	1.04	0.86	2.72	2.77	10.02	1.28	-2.89804	down	2.77233e-06	0.000396012	yes
TRINITY_DN45151_c2_g5	2008	TRINITY_DN45151_c2_g5_i1	putative short-chain collagen C4-like [Apostichopus japonicus]	-	-	GO:0070492(oligosaccharide binding)	ENOG4111RKK(NA)	-	-	-	-	-	5	40	10	35	5	9	43	8	133.13	299	241	467	0.15	1.22	0.27	1.02	0.14	0.27	1.11	0.2	4.39	9.19	7.43	15.39	0.51	6.29	3.72582	up	2.80082e-06	0.000398816	yes
TRINITY_DN56737_c0_g2	3996	TRINITY_DN56737_c0_g2_i1;TRINITY_DN56737_c0_g2_i2	hypothetical protein BSL78_07432 [Apostichopus japonicus]	GAL3ST1	Galactosylceramide sulfotransferase OS=Bos taurus GN=GAL3ST1 PE=2 SV=1	GO:0008028(monocarboxylic acid transmembrane transporter activity);GO:0016021(integral component of membrane)	-	K01019	galactosylceramide sulfotransferase	EC:2.8.2.11	sko00565(Ether lipid metabolism);sko00600(Sphingolipid metabolism)	W4XAF3.1 PF06990.9;Gal-3-0_sulfotr;	161	381	311	228	372	645	62	135	70	80	90	81	2.55	6.13	4.21	3.13	5.85	12.53	1.3	1.62	1.09	1.5	3.01	1.26	5.73	1.63	-1.86692	down	2.88932e-06	0.00041012	yes
TRINITY_DN56882_c2_g1	3911	TRINITY_DN56882_c2_g1_i1;TRINITY_DN56882_c2_g1_i2	putative zinc metalloproteinase nas-13-like [Apostichopus japonicus]	BP10	Blastula protease 10 OS=Paracentrotus lividus GN=BP10 PE=2 SV=1	GO:0004222(metalloendopeptidase activity);GO:0005576(extracellular region);GO:0006508(proteolysis);GO:0008233(peptidase activity);GO:0008237(metallopeptidase activity);GO:0008270(zinc ion binding);GO:0016787(hydrolase activity);GO:0046872(metal ion binding)	ENOG410ZPX7(Meprin A)	K01315	plasminogen	EC:3.4.21.7	sko04080(Neuroactive ligand-receptor interaction)	A7T1H5.1 PF01400.22;Astacin;	4758	3004	3570	3751	5601	1782	103	478	522	741	1559	747	77.1	48.7	62.23	77.12	89.53	28.25	1.29	7.23	10.77	11.3	26.83	15.32	63.82	12.12	-2.28059	down	2.92593e-06	0.000414011	yes
TRINITY_DN42292_c0_g1	506	TRINITY_DN42292_c0_g1_i1;TRINITY_DN42292_c0_g1_i10;TRINITY_DN42292_c0_g1_i11;TRINITY_DN42292_c0_g1_i12;TRINITY_DN42292_c0_g1_i2;TRINITY_DN42292_c0_g1_i3;TRINITY_DN42292_c0_g1_i4;TRINITY_DN42292_c0_g1_i5;TRINITY_DN42292_c0_g1_i6;TRINITY_DN42292_c0_g1_i7;TRINITY_DN42292_c0_g1_i8;TRINITY_DN42292_c0_g1_i9	hypothetical protein BSL78_12715 [Apostichopus japonicus]	-	-	-	-	-	-	-	-	-	393.05	141	364.07	180.9	222.71	105.88	121	377	1543.95	1007	4512	2081.4	212.73	79.3	216.31	161.28	146.69	104.84	35.18	73.47	475.08	233.64	1007.22	494.43	153.53	386.5	2.96375	up	3.00082e-06	0.000423275	yes
TRINITY_DN47343_c0_g1	1676	TRINITY_DN47343_c0_g1_i1	-	-	-	-	-	-	-	-	-	-	504	275	65	188	104	188	660	1604	519	866	840	820	18.26	10.31	2.14	6.73	3.6	6.99	20.99	50.21	21.06	32.79	31.89	33.25	8.01	31.7	2.11054	up	3.01391e-06	0.000423793	yes
TRINITY_DN43106_c0_g5	878	TRINITY_DN43106_c0_g5_i1	-	-	-	-	-	-	-	-	-	-	103	54	117	83	142	78	1	3	7	9	30	14	8.37	4.55	8.67	6.66	11.04	6.54	0.07	0.21	0.64	0.77	2.56	1.27	7.64	0.92	-2.98515	down	3.09846e-06	0.000434324	yes
TRINITY_DN59279_c0_g1	2448	TRINITY_DN59279_c0_g1_i1;TRINITY_DN59279_c0_g1_i10;TRINITY_DN59279_c0_g1_i11;TRINITY_DN59279_c0_g1_i12;TRINITY_DN59279_c0_g1_i13;TRINITY_DN59279_c0_g1_i14;TRINITY_DN59279_c0_g1_i15;TRINITY_DN59279_c0_g1_i2;TRINITY_DN59279_c0_g1_i3;TRINITY_DN59279_c0_g1_i4;TRINITY_DN59279_c0_g1_i5;TRINITY_DN59279_c0_g1_i6;TRINITY_DN59279_c0_g1_i7;TRINITY_DN59279_c0_g1_i8;TRINITY_DN59279_c0_g1_i9	PREDICTED: hydroxyacid oxidase 1-like [Branchiostoma belcheri]	HAO1	Hydroxyacid oxidase 1 OS=Homo sapiens GN=HAO1 PE=1 SV=1	GO:0001561(fatty acid alpha-oxidation);GO:0003973((S)-2-hydroxy-acid oxidase activity);GO:0005102(receptor binding);GO:0005777(peroxisome);GO:0005782(peroxisomal matrix);GO:0006979(response to oxidative stress);GO:0008891(glycolate oxidase activity);GO:0010181(FMN binding);GO:0034641(cellular nitrogen compound metabolic process);GO:0046296(glycolate catabolic process);GO:0046487(glyoxylate metabo…	COG1304(Catalyzes the 1,3-allylic rearrangement of the homoallylic substrate isopentenyl (IPP) to its allylic isomer, dimethylallyl diphosphate (DMAPP) (By similarity))	K11517	(S)-2-hydroxy-acid oxidase	EC:1.1.3.15	nve00630(Glyoxylate and dicarboxylate metabolism);nve04146(Peroxisome)	W4XA81.1 PF01070.16;FMN_dh;	126	66.01	54	80	59.02	84.35	115	357	218.06	216	362.51	269	3.86	1.96	1.23	2.78	1.55	3.23	3.64	9.06	7.45	8.37	13.45	9.2	2.44	8.53	1.85389	up	3.17803e-06	0.000444095	yes
TRINITY_DN43952_c2_g3	2964	TRINITY_DN43952_c2_g3_i1;TRINITY_DN43952_c2_g3_i2	-	-	-	-	-	-	-	-	-	-	78	282	361	316	274	271	39	30	49	35	40	101	1.49	5.58	8.65	9.27	6.45	6.18	1.37	0.93	1.05	0.77	0.8	2.16	6.27	1.18	-2.20024	down	3.236e-06	0.000450796	yes
TRINITY_DN39990_c2_g1	603	TRINITY_DN39990_c2_g1_i1;TRINITY_DN39990_c2_g1_i2;TRINITY_DN39990_c2_g1_i3;TRINITY_DN39990_c2_g1_i4;TRINITY_DN39990_c2_g1_i5	scavenger receptor cysteine-rich protein type 12 precursor [Apostichopus japonicus]	Prss12	Neurotrypsin OS=Rattus norvegicus GN=Prss12 PE=1 SV=1	GO:0004252(serine-type endopeptidase activity);GO:0005044(scavenger receptor activity);GO:0006508(proteolysis);GO:0008233(peptidase activity);GO:0008236(serine-type peptidase activity);GO:0016020(membrane);GO:0016787(hydrolase activity)	ENOG410XQVR(scavenger receptor cysteine rich domain containing)	NA	NA	NA	NA(NA)	C3YUX6.1 PF00530.16;SRCR;	42	325	161	201.02	493	565	18	21	58	44	59	47	12.95	70	36.08	45.18	145.63	127.15	3.68	4.68	16.63	10.89	13.48	12.81	72.83	10.36	-2.63173	down	3.26381e-06	0.000453266	yes
TRINITY_DN56578_c2_g1	2448	TRINITY_DN56578_c2_g1_i1;TRINITY_DN56578_c2_g1_i2;TRINITY_DN56578_c2_g1_i3;TRINITY_DN56578_c2_g1_i4;TRINITY_DN56578_c2_g1_i5	-	-	-	-	-	-	-	-	-	-	0	46	71	88	65	69	0	5	0	0	5	0	0	2.17	1.68	4.35	2.82	2.82	0	0.1	0	0	0.41	0	2.31	0.09	-4.93214	down	3.33082e-06	0.000459776	yes
TRINITY_DN37814_c0_g1	4092	TRINITY_DN37814_c0_g1_i1;TRINITY_DN37814_c0_g1_i2	np25 precursor [Apostichopus japonicus]	-	-	-	-	-	-	-	-	-	348.78	922.21	1337.74	950.73	856.45	637.33	333.23	174.45	133	190.5	223.19	179.96	4.72	12.91	16.41	12.71	11.08	8.82	3.97	2.04	2.01	2.68	3.16	2.73	11.11	2.77	-1.82604	down	3.33112e-06	0.000459776	yes
TRINITY_DN41708_c1_g1	2580	TRINITY_DN41708_c1_g1_i1	putative tankyrase-1-like [Apostichopus japonicus]	-	-	GO:0003674(molecular_function);GO:0005575(cellular_component);GO:0008150(biological_process)	COG0666(Ankyrin Repeat)	-	-	-	-	W4Y7T8.1 PF12796.5;Ank_2;	80	152	293	221	98	134	27	50	2	9	16	34	1.78	3.5	5.92	4.86	2.09	3.05	0.53	0.96	0.05	0.21	0.37	0.85	3.53	0.5	-2.70583	down	3.42931e-06	0.000471882	yes
TRINITY_DN44586_c2_g1	1313	TRINITY_DN44586_c2_g1_i1	-	-	-	-	-	-	-	-	-	-	12	20.01	8.08	66.37	9	11.24	4507.97	29.55	57.68	62.52	54.38	43.32	0.58	1	0.36	3.18	0.42	0.56	191.42	1.24	3.13	3.17	2.76	2.35	1.02	34.01	5.57009	up	3.48357e-06	0.000477887	yes
TRINITY_DN33643_c0_g1	603	TRINITY_DN33643_c0_g1_i1;TRINITY_DN33643_c0_g1_i2	-	-	-	-	-	-	-	-	-	-	0	364	2708	2	0	1	0	0	0	0	0	1	0	62.44	377.99	0.33	0	0.15	0	0	0	0	0	0.18	73.48	0.03	-10.5933	down	3.603e-06	0.000492768	yes
TRINITY_DN55635_c0_g1	6272	TRINITY_DN55635_c0_g1_i1;TRINITY_DN55635_c0_g1_i2;TRINITY_DN55635_c0_g1_i3	putative sushi, von Willebrand factor type A [Apostichopus japonicus]	SVEP1	Sushi, von Willebrand factor type A, EGF and pentraxin domain-containing protein 1 OS=Homo sapiens GN=SVEP1 PE=1 SV=3	GO:0005509(calcium ion binding)	ENOG410XP6K(Notch ligand involved in the mediation of Notch signaling (By similarity))	K02599	Notch 1	-	aplc04330(Notch signaling pathway)	W4Y407.1 PF02494.14;HYR;	918	3499	1313	1490	2786	3055	424	217	272	880	488	414	9.73	33.41	14.11	16.44	24.98	29.07	5.5	3.8	2.75	8.62	4.41	5.36	21.29	5.07	-2.079	down	3.64129e-06	0.000496496	yes
TRINITY_DN41779_c0_g7	2078	TRINITY_DN41779_c0_g7_i1	-	-	-	-	-	-	-	-	-	-	46	82	25	151	244	21	3	3	13	12	4	10	1.3	2.4	0.64	4.23	6.61	0.61	0.07	0.07	0.41	0.35	0.12	0.32	2.63	0.22	-3.41042	down	3.66574e-06	0.000498319	yes
TRINITY_DN50317_c0_g2	3509	TRINITY_DN50317_c0_g2_i1;TRINITY_DN50317_c0_g2_i2;TRINITY_DN50317_c0_g2_i3	PREDICTED: mediator of RNA polymerase II transcription subunit 15-like isoform X1 [Strongylocentrotus purpuratus]	-	-	-	-	-	-	-	-	-	279	711	1313.64	799	926	839	183	336	36	101	100	249	4.72	12.17	19.8	12.8	14.83	13.92	2.74	5.1	0.64	1.68	1.7	4.62	13.04	2.75	-2.15678	down	3.6914e-06	0.000500295	yes
TRINITY_DN34913_c0_g1	3182	TRINITY_DN34913_c0_g1_i1	putative kelch-like protein 2 [Apostichopus japonicus]	kbtbd8	Kelch repeat and BTB domain-containing protein 8 OS=Danio rerio GN=kbtbd8 PE=2 SV=1	GO:0004842(ubiquitin-protein transferase activity);GO:0031463(Cul3-RING ubiquitin ligase complex)	ENOG410XNX8(kelch-like)	NA	NA	NA	NA(NA)	W4YWD7.1 PF07707.13;BACK;	444	1922	2515	1728	1780	2814	234	936	126	145	253	526	7.86	35.21	40.39	30.24	30.15	51.01	3.65	14.3	2.5	2.68	4.69	10.44	32.48	6.38	-2.25614	down	3.74295e-06	0.000505759	yes
TRINITY_DN46754_c1_g1	867	TRINITY_DN46754_c1_g1_i1	-	-	-	-	-	-	-	-	-	-	11	71	171	44	31	33	0	5.06	3	8	6	6	0.91	6.09	12.9	3.59	2.45	2.81	0	0.36	0.28	0.7	0.52	0.55	4.79	0.4	-3.48616	down	3.8445e-06	0.000517926	yes
TRINITY_DN46161_c0_g2	824	TRINITY_DN46161_c0_g2_i1;TRINITY_DN46161_c0_g2_i2	-	-	-	-	-	-	-	-	-	-	103	710	1626	282	149	40	4	17	6	75	56	34	9.17	66.62	132.54	24.77	12.67	3.68	0.31	1.32	0.6	7.1	5.25	3.37	41.57	2.99	-3.74804	down	3.99303e-06	0.000535436	yes
TRINITY_DN46292_c1_g2	1759	TRINITY_DN46292_c1_g2_i1	-	-	-	-	-	-	-	-	-	-	16	103	220	76	51	67	3	4	5	13	20	9	0.55	3.65	6.85	2.57	1.67	2.35	0.09	0.12	0.19	0.47	0.72	0.35	2.94	0.32	-3.09773	down	3.99828e-06	0.000535436	yes
TRINITY_DN58546_c2_g1	1986	TRINITY_DN58546_c2_g1_i1;TRINITY_DN58546_c2_g1_i2;TRINITY_DN58546_c2_g1_i3;TRINITY_DN58546_c2_g1_i4	-	-	-	-	-	-	-	-	-	-	64	214	265	257	251	190	6	18	50	42	45	33	1.91	8.06	8.33	8.52	8.31	10.44	0.23	0.46	1.67	2.57	1.48	1.43	7.59	1.31	-2.4506	down	4.04799e-06	0.000540485	yes
TRINITY_DN39512_c0_g1	2154	TRINITY_DN39512_c0_g1_i1;TRINITY_DN39512_c0_g1_i2	-	-	-	-	-	-	-	-	-	-	8	3	5	9	3	8	5	24	100	63	86	34	0.22	0.16	0.15	0.33	0.08	0.22	0.12	0.66	3.14	2.19	2.52	1.31	0.19	1.66	3.32609	up	4.18501e-06	0.000557126	yes
TRINITY_DN36779_c3_g1	1061	TRINITY_DN36779_c3_g1_i1;TRINITY_DN36779_c3_g1_i2;TRINITY_DN36779_c3_g1_i3	-	-	-	-	-	-	-	-	-	-	8	99	677	0	2	3	1	0	1	0	0	0	0.69	10.19	40.28	0	0.12	0.29	0.06	0	0.18	0	0	0	8.59	0.04	-7.90234	down	4.24346e-06	0.000562881	yes
TRINITY_DN34549_c1_g1	971	TRINITY_DN34549_c1_g1_i1;TRINITY_DN34549_c1_g1_i2;TRINITY_DN34549_c1_g1_i3	-	-	-	-	-	-	-	-	-	-	278	66	63	109	178	77	0	0	0	1	27	5	24.39	7.9	4.58	8.46	12.1	8.11	0	0	0	0.07	2.95	0.4	10.92	0.57	-4.39615	down	4.25326e-06	0.000562881	yes
TRINITY_DN46195_c0_g3	4314	TRINITY_DN46195_c0_g3_i1;TRINITY_DN46195_c0_g3_i2;TRINITY_DN46195_c0_g3_i3	6-4 photolyase [Apostichopus japonicus]	CRY1	Cryptochrome-1 OS=Gallus gallus GN=CRY1 PE=2 SV=1	GO:0003914(DNA (6-4) photolyase activity);GO:0006281(DNA repair);GO:0009416(response to light stimulus);GO:0016829(lyase activity)	COG0415(deoxyribo-dipyrimidine photolyase)	NA	NA	NA	NA(NA)	W5KG40.1 PF03441.12;FAD_binding_7;	329	243	419	350	355	555	46	183	87	69	143	62	7.37	5.33	8.39	7.65	6.66	10.87	0.82	2.94	2.11	1.59	2.74	1.53	7.71	1.95	-1.80563	down	4.36012e-06	0.000575331	yes
TRINITY_DN35135_c1_g1	960	TRINITY_DN35135_c1_g1_i1;TRINITY_DN35135_c1_g1_i2;TRINITY_DN35135_c1_g1_i3;TRINITY_DN35135_c1_g1_i4;TRINITY_DN35135_c1_g1_i5	-	-	-	-	-	-	-	-	-	-	156	44	62	63	35	26	1	0	9	0	10	3	13.92	5.83	9.22	9.13	5.67	3.92	0.06	0	0.73	0	0.91	0.24	7.95	0.32	-3.79077	down	4.42364e-06	0.000582006	yes
TRINITY_DN53912_c0_g1	7975	TRINITY_DN53912_c0_g1_i1;TRINITY_DN53912_c0_g1_i2;TRINITY_DN53912_c0_g1_i3;TRINITY_DN53912_c0_g1_i4	putative transcription factor COE1 [Apostichopus japonicus]	EBF3	Transcription factor COE3 OS=Homo sapiens GN=EBF3 PE=1 SV=2	GO:0005634(nucleus);GO:0045944(positive regulation of transcription by RNA polymerase II)	ENOG410XQ9Z(Early B-cell factor)	NA	NA	NA	NA(NA)	W4XMS1.1 PF16422.3;COE1_DBD;	188	604	895	775	736	1044	44	207	149	155	207	190	1.28	4.32	5.86	5.29	4.81	7.51	0.26	1.22	1.15	1.16	1.48	1.46	4.84	1.12	-1.99187	down	4.49379e-06	0.000589384	yes
TRINITY_DN46486_c0_g1	2788	TRINITY_DN46486_c0_g1_i1	-	-	-	-	-	-	-	-	-	-	349	486	311	480	243	417	8	3	61	90	63	67	7.13	10.28	5.77	9.7	4.75	8.73	0.14	0.05	1.4	1.92	1.35	1.53	7.73	1.06	-2.73071	down	4.5167e-06	0.000589384	yes
TRINITY_DN61468_c2_g3	1301	TRINITY_DN61468_c2_g3_i1	-	-	-	-	-	-	-	-	-	-	161	411	283	134	302	531.3	253	1638.4	1485.68	1216.82	1333	946	7.89	20.85	12.61	6.49	14.15	26.74	10.86	69.42	81.54	62.43	68.5	51.81	14.79	57.43	2.07711	up	4.52288e-06	0.000589384	yes
TRINITY_DN34626_c0_g1	1405	TRINITY_DN34626_c0_g1_i1;TRINITY_DN34626_c0_g1_i2;TRINITY_DN34626_c0_g1_i3	hypothetical protein BSL78_13516 [Apostichopus japonicus]	-	-	-	-	-	-	-	-	-	182	158	124	164	126	139	10	3	21	35	28	40	9.52	7.59	5.2	9.02	7.18	6.76	0.39	0.12	1.05	1.63	1.31	2	7.54	1.08	-2.47896	down	4.53211e-06	0.000589384	yes
TRINITY_DN44262_c1_g3	1497	TRINITY_DN44262_c1_g3_i1	putative hemicentin-2 [Apostichopus japonicus]	-	-	-	ENOG410ZVGI(NA)	NA	NA	NA	NA(NA)	-	3	10	11	9	7	10	12	39	66	52	121	37	0.13	0.43	0.42	0.37	0.28	0.43	0.44	1.41	3.1	2.28	5.32	1.74	0.34	2.38	2.87873	up	4.64902e-06	0.000602846	yes
TRINITY_DN1943_c0_g1	1521	TRINITY_DN1943_c0_g1_i1	-	-	-	-	-	-	-	-	-	-	16	37	2	69	52	14	0	0	3	1	1	0	0.65	1.56	0.07	2.77	2.02	0.58	0	0	0.14	0.04	0.04	0	1.28	0.04	-4.82842	down	4.7019e-06	0.000607332	yes
TRINITY_DN48904_c0_g1	1683	TRINITY_DN48904_c0_g1_i1;TRINITY_DN48904_c0_g1_i2;TRINITY_DN48904_c0_g1_i3;TRINITY_DN48904_c0_g1_i4;TRINITY_DN48904_c0_g1_i5;TRINITY_DN48904_c0_g1_i6;TRINITY_DN48904_c0_g1_i7	C-type lectin [Apostichopus japonicus]	-	Lectin 1 OS=Stichopus japonicus PE=1 SV=1	-	ENOG410XPJ1(c-type lectin domain family)	K06560	mannose receptor, C type	-	hcq04145(Phagosome)	-	1265	1000	1341	1099	1200	416	1229	5371	4858.01	7007	4644	1234	74.38	48.34	66.86	61.19	50.93	23.05	49.35	202.64	245.22	309.43	220.14	65.14	54.12	181.99	2.10524	up	4.71062e-06	0.000607332	yes
TRINITY_DN51389_c0_g1	3027	TRINITY_DN51389_c0_g1_i1;TRINITY_DN51389_c0_g1_i2;TRINITY_DN51389_c0_g1_i3;TRINITY_DN51389_c0_g1_i4;TRINITY_DN51389_c0_g1_i5	Multiple epidermal growth factor-like domains protein 10 [Apostichopus japonicus]	-	-	-	-	-	-	-	-	-	4728	16753	39989.1	9400	6853	1966	164	562	401	2405	3021	1082	94.92	338.97	710.91	183.15	139.41	37.69	2.98	10.18	8.42	54.11	64.27	23.48	250.84	27.24	-3.21669	down	4.72632e-06	0.000607616	yes
TRINITY_DN40617_c2_g5	2962	TRINITY_DN40617_c2_g5_i1	cystine/glutamate transporter-like [Acanthaster planci]	Slc7a11	Cystine/glutamate transporter OS=Mus musculus GN=Slc7a11 PE=1 SV=1	GO:0005887(integral component of plasma membrane);GO:0009636(response to toxic substance);GO:0009986(cell surface);GO:0015327(cystine:glutamate antiporter activity);GO:0070527(platelet aggregation)	COG0531(amino acid)	NA	NA	NA	NA(NA)	W4Y1M8.1 PF13520.4;AA_permease_2;	41	121	136	101	139	149	14	26	25	25	23	19	0.78	2.4	2.36	1.91	2.54	2.92	0.24	0.43	0.54	0.5	0.46	0.41	2.15	0.43	-2.1905	down	4.85401e-06	0.000622253	yes
TRINITY_DN41848_c1_g2	3949	TRINITY_DN41848_c1_g2_i1;TRINITY_DN41848_c1_g2_i2;TRINITY_DN41848_c1_g2_i3;TRINITY_DN41848_c1_g2_i4	GPR54 [Apostichopus japonicus]	gpr54	G-protein coupled receptor 54 OS=Oreochromis niloticus GN=gpr54 PE=2 SV=1	GO:0005887(integral component of plasma membrane);GO:0007200(phospholipase C-activating G-protein coupled receptor signaling pathway);GO:0007218(neuropeptide signaling pathway);GO:0008528(G-protein coupled peptide receptor activity)	ENOG410XRW9(Receptor)	K08374	KISS1 receptor	-	aplc04080(Neuroactive ligand-receptor interaction)	F6S4Y0.1 PF00001.19;7tm_1;	875	607	484	789	1207	490	48	125	197	186	253.52	208	14.27	9.7	6.67	11.49	17.38	8.56	0.63	1.82	4.39	2.99	3.88	3.74	11.35	2.91	-1.94226	down	5.02178e-06	0.000641931	yes
TRINITY_DN42475_c2_g1	1632	TRINITY_DN42475_c2_g1_i1;TRINITY_DN42475_c2_g1_i2;TRINITY_DN42475_c2_g1_i3;TRINITY_DN42475_c2_g1_i4	-	-	-	-	-	-	-	-	-	-	4	5	3	4	1	2	44	463	23	1	1	95	0.17	0.22	0.11	0.16	0.04	0.11	2.74	17.13	1.03	0.06	0.04	4.45	0.14	4.24	4.92795	up	5.06877e-06	0.000644637	yes
TRINITY_DN46145_c0_g5	2538	TRINITY_DN46145_c0_g5_i1	-	-	-	-	-	-	-	-	-	-	210	594	760	285	602	452	393	940	5360	1997	4210	1411	4.76	13.93	15.63	6.38	13.05	10.49	7.83	18.39	135.97	47.2	99.85	35.82	10.71	57.51	2.55876	up	5.07159e-06	0.000644637	yes
TRINITY_DN50776_c0_g2	648	TRINITY_DN50776_c0_g2_i1;TRINITY_DN50776_c0_g2_i2	-	-	-	-	-	-	-	-	-	-	24	34	63	47	26	23.27	0	0	4	1	8	1	4.29	5.23	7.3	6.62	3.87	4.4	0	0	0.57	0.21	1.07	0.22	5.29	0.35	-3.6759	down	5.13515e-06	0.000650877	yes
TRINITY_DN52275_c0_g2	3321	TRINITY_DN52275_c0_g2_i1;TRINITY_DN52275_c0_g2_i2;TRINITY_DN52275_c0_g2_i3	-	-	-	-	-	-	-	-	-	-	2	4	0	3	0	0	1	64	3	2	1621	6	1.73	2.73	0	0.05	0	0	0.74	9.88	0.06	0.04	28.67	1.04	0.75	6.74	7.52245	up	5.21203e-06	0.000658746	yes
TRINITY_DN39141_c0_g2	1429	TRINITY_DN39141_c0_g2_i1;TRINITY_DN39141_c0_g2_i2;TRINITY_DN39141_c0_g2_i3	-	-	-	-	-	-	-	-	-	-	2	388	1088	0	2	0	1	1	0	1	1	1	0.09	20.05	45.34	0	0.08	0	0.04	0.04	0	0.05	0.05	0.05	10.93	0.04	-7.84225	down	5.22652e-06	0.000658746	yes
TRINITY_DN41065_c1_g5	576	TRINITY_DN41065_c1_g5_i1;TRINITY_DN41065_c1_g5_i2	-	-	-	-	-	-	-	-	-	-	1588	1426	1082	1868	698	1849	892	2779	11585	7630	11231	3912	243.72	227.37	152.41	282.92	102.39	294.87	118.53	372.63	1998.4	1244.8	1823.62	665.96	217.28	1037.32	2.39494	up	5.33783e-06	0.000670897	yes
TRINITY_DN36590_c1_g3	2171	TRINITY_DN36590_c1_g3_i1;TRINITY_DN36590_c1_g3_i2;TRINITY_DN36590_c1_g3_i3	Heat shock cognate 71 kDa protein [Fukomys damarensis]	HSPA8	Heat shock cognate 71 kDa protein OS=Equus caballus GN=HSPA8 PE=2 SV=1	GO:0000151(ubiquitin ligase complex);GO:0001664(G-protein coupled receptor binding);GO:0005524(ATP binding);GO:0005814(centriole);GO:0005829(cytosol);GO:0005925(focal adhesion);GO:0016234(inclusion body);GO:0031072(heat shock protein binding);GO:0031397(negative regulation of protein ubiquitination);GO:0031625(ubiquitin protein ligase binding);GO:0032757(positive regulation of interleukin-8 produ…	COG0443(Heat shock protein)	K03283	heat shock 70kDa protein 1/2/6/8	-	cjc03040(Spliceosome);cjc04141(Protein processing in endoplasmic reticulum);cjc04010(MAPK signaling pathway);cjc04144(Endocytosis);cjc04612(Antigen processing and presentation);cjc04915(Estrogen signaling pathway);cjc04213(Longevity regulating pathway - multiple species);cjc05134(Legionellosis);cjc05162(Measles);cjc05164(Influenza A);cjc05169(Epstein-Barr virus infection);cjc05145(Toxoplasmosis)	F7AUW2.1 PF00012.18;HSP70;	39	32.37	32	18	26	36	69.52	76	116	156.98	135	129.15	1.05	0.9	0.78	0.48	0.67	1	1.65	1.77	3.5	4.49	3.81	3.9	0.81	3.19	2.09542	up	5.39687e-06	0.000676428	yes
TRINITY_DN54220_c0_g3	7242	TRINITY_DN54220_c0_g3_i1	-	-	-	-	-	-	-	-	-	-	7.07	6.08	9.08	3.04	7.06	35.56	28.33	1931.63	20.26	12.18	13.35	236.96	0.05	0.05	0.06	0.02	0.05	0.27	0.19	12.4	0.17	0.09	0.1	1.98	0.08	2.49	4.90314	up	5.43955e-06	0.000679883	yes
TRINITY_DN50796_c0_g1	3924	TRINITY_DN50796_c0_g1_i1	-	-	-	-	ENOG410Z1Z9(NA)	-	-	-	-	-	56	159	263	113	92	123	3	10	19	25	37	21	0.79	2.33	3.37	1.58	1.24	1.78	0.04	0.12	0.3	0.37	0.55	0.33	1.85	0.28	-2.60471	down	5.50461e-06	0.000686109	yes
TRINITY_DN38816_c2_g1	2576	TRINITY_DN38816_c2_g1_i1	amassin [Apostichopus japonicus]	OLFM1	Noelin OS=Gallus gallus GN=OLFM1 PE=1 SV=1	GO:0003190(atrioventricular valve formation);GO:0005623(cell);GO:0010628(positive regulation of gene expression);GO:0010629(negative regulation of gene expression);GO:0010718(positive regulation of epithelial to mesenchymal transition);GO:0060317(cardiac epithelial to mesenchymal transition)	ENOG410YHPM(locomotion)	NA	NA	NA	NA(NA)	W4XSF5.1 PF02191.14;OLF;	224	351	339	217	330	462	29	101	130	60	61	40	4.99	8.1	6.86	4.78	7.04	10.55	0.57	1.94	3.24	1.4	1.42	1	7.05	1.59	-1.99395	down	5.54128e-06	0.000688772	yes
TRINITY_DN58347_c0_g1	4592	TRINITY_DN58347_c0_g1_i1;TRINITY_DN58347_c0_g1_i2;TRINITY_DN58347_c0_g1_i3	hypothetical protein BSL78_20160 [Apostichopus japonicus]	-	-	-	-	-	-	-	-	-	129	161	115	137	84	137	211	401	398	330	362	342	1.55	2	1.27	1.62	0.96	1.68	2.24	4.17	5.43	4.16	4.63	4.64	1.51	4.21	1.60341	up	5.71537e-06	0.000708454	yes
TRINITY_DN52497_c0_g1	1146	TRINITY_DN52497_c0_g1_i1;TRINITY_DN52497_c0_g1_i2;TRINITY_DN52497_c0_g1_i3;TRINITY_DN52497_c0_g1_i4	polyprotein [Apostichopus japonicus]	-	-	-	-	-	-	-	-	-	667	326	78	608	116	295	3	1	1	3	85	17	49.17	21.87	5.45	43.94	9.38	19.93	0.15	0.06	0.08	0.32	6.14	1.26	24.96	1.33	-4.109	down	5.75404e-06	0.000711288	yes
TRINITY_DN33136_c0_g2	2275	TRINITY_DN33136_c0_g2_i1	sequestosome-1 isoform 1 [Homo sapiens]	SQSTM1	Sequestosome-1 OS=Homo sapiens GN=SQSTM1 PE=1 SV=1	GO:0000407(phagophore assembly site);GO:0000422(autophagy of mitochondrion);GO:0000932(P-body);GO:0001934(positive regulation of protein phosphorylation);GO:0002376(immune system process);GO:0004674(protein serine/threonine kinase activity);GO:0005080(protein kinase C binding);GO:0005515(protein binding);GO:0005654(nucleoplasm);GO:0005737(cytoplasm);GO:0005770(late endosome);GO:0005776(autophagos…	ENOG410XYAV(Sequestosome 1)	K14381	sequestosome 1	-	hsa04137(Mitophagy - animal);hsa04217(Necroptosis);hsa04218(Cellular senescence);hsa04380(Osteoclast differentiation);hsa05418(Fluid shear stress and atherosclerosis)	Q13501.1 PF00564.22;PB1;	15	22	22	18	22	14	55	61	68	77	86	92	0.38	0.58	0.51	0.46	0.54	0.37	1.24	1.35	1.95	2.06	2.3	2.64	0.47	1.92	2.1425	up	5.7713e-06	0.000711467	yes
TRINITY_DN53367_c0_g1	2308	TRINITY_DN53367_c0_g1_i1;TRINITY_DN53367_c0_g1_i2;TRINITY_DN53367_c0_g1_i3;TRINITY_DN53367_c0_g1_i4;TRINITY_DN53367_c0_g1_i5;TRINITY_DN53367_c0_g1_i6;TRINITY_DN53367_c0_g1_i7;TRINITY_DN53367_c0_g1_i8;TRINITY_DN53367_c0_g1_i9	-	-	-	-	-	-	-	-	-	-	5	12	7	15	21	13	13	31	162	137	236	25	1.2	0.6	0.25	0.79	0.73	0.62	0.5	3.56	8.21	8.32	12.18	2.01	0.7	5.8	3.25141	up	5.79046e-06	0.000711673	yes
TRINITY_DN35440_c2_g1	478	TRINITY_DN35440_c2_g1_i1	-	-	-	-	-	-	-	-	-	-	6	60	87	42	73	29	6	3	0	0	8	1	1.29	13.42	17.23	8.9	14.98	6.52	1.11	0.56	0	0	1.83	0.24	10.39	0.62	-3.83267	down	5.8046e-06	0.000711673	yes
TRINITY_DN42026_c0_g1	1610	TRINITY_DN42026_c0_g1_i1;TRINITY_DN42026_c0_g1_i2;TRINITY_DN42026_c0_g1_i3	putative ficolin-2 [Apostichopus japonicus]	-	Fibrinogen-like protein A OS=Parastichopus parvimensis PE=2 SV=1	GO:0070062(extracellular exosome)	ENOG410ZYS4(fibrinogen)	NA	NA	NA	NA(NA)	I1FME8.1 PF00147.16;Fibrinogen_C;	49	38	18	14	40	49	81	172	260	260	181	41	3.3	2.86	3.58	1.38	3.04	3.62	12.12	27.27	47.14	31.6	18.15	3.51	2.96	23.3	2.44643	up	5.83895e-06	0.000713939	yes
TRINITY_DN55624_c0_g1	4195	TRINITY_DN55624_c0_g1_i1;TRINITY_DN55624_c0_g1_i2;TRINITY_DN55624_c0_g1_i3;TRINITY_DN55624_c0_g1_i4;TRINITY_DN55624_c0_g1_i5	hypothetical protein BSL78_28187 [Apostichopus japonicus]	-	-	GO:0005739(mitochondrion);GO:0008757(S-adenosylmethionine-dependent methyltransferase activity);GO:0032259(methylation)	ENOG4111F9R(Phenylethanolamine N-methyltransferase)	-	-	-	-	C3ZBC1.1 PF08241.10;Methyltransf_11;	199	277	232	168	295	235	250	855	656	854	889	500	2.77	5.83	5.88	2.89	5.91	6.02	3.27	11.58	10.89	12.69	19.84	12.34	4.88	11.77	1.6621	up	5.92222e-06	0.000720265	yes
TRINITY_DN35268_c0_g1	2908	TRINITY_DN35268_c0_g1_i1	hypothetical protein BSL78_13638 [Apostichopus japonicus]	ATOH8	Protein atonal homolog 8 OS=Homo sapiens GN=ATOH8 PE=2 SV=2	GO:0001704(formation of primary germ layer);GO:0001937(negative regulation of endothelial cell proliferation);GO:0003700(DNA binding transcription factor activity);GO:0005634(nucleus);GO:0005737(cytoplasm);GO:0010595(positive regulation of endothelial cell migration);GO:0030154(cell differentiation);GO:0033613(activating transcription factor binding);GO:0035148(tube formation);GO:0045603(positive…	ENOG4111WSZ(Atonal homolog 8 (Drosophila))	NA	NA	NA	NA(NA)	W4YQA5.1 PF00010.24;HLH;	74	211	330	184	210	200	22	46	42	56	62	36	1.44	4.26	5.84	3.55	3.92	4	0.38	0.77	0.92	1.14	1.27	0.79	3.83	0.88	-2.01366	down	5.93336e-06	0.000720265	yes
TRINITY_DN48679_c1_g1	2345	TRINITY_DN48679_c1_g1_i1;TRINITY_DN48679_c1_g1_i2;TRINITY_DN48679_c1_g1_i3;TRINITY_DN48679_c1_g1_i4;TRINITY_DN48679_c1_g1_i5	-	-	-	-	-	-	-	-	-	-	10	26	29	12	36	40	52	144	128	133	117	84	0.32	0.67	1.74	0.29	1.92	6.63	3.1	6.1	17.5	12.7	6.41	4.6	1.93	8.4	2.26999	up	5.94919e-06	0.000720265	yes
TRINITY_DN48796_c0_g2	2563	TRINITY_DN48796_c0_g2_i1	-	-	-	-	-	-	-	-	-	-	14	77	74	1333	909	52	56	7	9	7	3	9	0.31	1.79	1.51	29.53	19.49	1.19	1.1	0.14	0.23	0.16	0.07	0.23	8.97	0.32	-4.46276	down	5.95472e-06	0.000720265	yes
TRINITY_DN26268_c0_g2	1524	TRINITY_DN26268_c0_g2_i1	-	Mal-100	Polyprotein pp220 OS=African swine fever virus (isolate Tick/Malawi/Lil 20-1/1983) GN=Mal-100 PE=3 SV=1	-	-	-	-	-	-	-	3	39	10	68	28	22	0	0	0	2	3	1	0.12	1.64	0.37	2.72	1.08	0.91	0	0	0	0.08	0.13	0.05	1.14	0.04	-4.49984	down	6.13131e-06	0.000739637	yes
TRINITY_DN43802_c2_g2	813	TRINITY_DN43802_c2_g2_i1	-	-	-	-	-	-	-	-	-	-	124	375.96	475	422	336	32	5	0	5	40	61	5	11.22	35.26	39.21	37.69	29.05	2.99	0.39	0	0.51	3.81	5.8	0.5	25.9	1.83	-3.74976	down	6.55305e-06	0.000788399	yes
TRINITY_DN54203_c0_g1	442	TRINITY_DN54203_c0_g1_i1;TRINITY_DN54203_c0_g1_i2;TRINITY_DN54203_c0_g1_i3	-	-	-	-	-	-	-	-	-	-	0	1	0	0	0	0	0	12	48.82	51	33	1	0	0.45	0	0	0	0	0	5.93	14.18	24.29	24.11	0.48	0.07	11.5	6.58346	up	6.59127e-06	0.000790882	yes
TRINITY_DN59086_c0_g1	2429	TRINITY_DN59086_c0_g1_i1;TRINITY_DN59086_c0_g1_i2;TRINITY_DN59086_c0_g1_i3;TRINITY_DN59086_c0_g1_i4;TRINITY_DN59086_c0_g1_i5;TRINITY_DN59086_c0_g1_i6	-	-	-	-	-	-	-	-	-	-	18.3	66.08	165.71	152.46	314.54	113	2	7.73	12	31.83	22.14	10	5	9.14	27.16	20.78	36.2	15.69	1.01	1.16	7.24	3.73	10.17	0.33	19	3.94	-3.0774	down	6.65597e-06	0.000795779	yes
TRINITY_DN58705_c0_g1	3820	TRINITY_DN58705_c0_g1_i1;TRINITY_DN58705_c0_g1_i2;TRINITY_DN58705_c0_g1_i3;TRINITY_DN58705_c0_g1_i4;TRINITY_DN58705_c0_g1_i5;TRINITY_DN58705_c0_g1_i6;TRINITY_DN58705_c0_g1_i7;TRINITY_DN58705_c0_g1_i8	ficolin-2 [Apostichopus japonicus]	FIBCD1	Fibrinogen C domain-containing protein 1 OS=Macaca fascicularis GN=FIBCD1 PE=2 SV=1	GO:0008061(chitin binding);GO:0016021(integral component of membrane)	ENOG410ZYS4(fibrinogen)	NA	NA	NA	NA(NA)	C3YU50.1 PF00147.16;Fibrinogen_C;	481	2269	837	1487	3621	1898	97	678	257	442	348	365	19.31	81.23	24.51	47.07	138.28	88.04	2.73	33.93	10.45	16.1	14.31	17.25	66.41	15.79	-2.1716	down	6.66745e-06	0.000795779	yes
TRINITY_DN33936_c0_g2	1764	TRINITY_DN33936_c0_g2_i1	amassin [Apostichopus japonicus]	OLFM1	Noelin OS=Gallus gallus GN=OLFM1 PE=1 SV=1	GO:0003190(atrioventricular valve formation);GO:0005623(cell);GO:0010628(positive regulation of gene expression);GO:0010629(negative regulation of gene expression);GO:0010718(positive regulation of epithelial to mesenchymal transition);GO:0060317(cardiac epithelial to mesenchymal transition)	ENOG410YHPM(locomotion)	NA	NA	NA	NA(NA)	G3X9Q7.1 PF02191.14;OLF;	2188	6450	2673	5618	9743	6354	631	399	1545	1470	1318	1212	74.69	227.96	82.9	189.55	318.18	222.5	18.92	11.77	59.07	52.44	47.14	46.32	185.96	39.28	-2.09598	down	6.74668e-06	0.00080154	yes
TRINITY_DN60906_c0_g2	2138	TRINITY_DN60906_c0_g2_i1;TRINITY_DN60906_c0_g2_i2	-	-	-	-	-	-	-	-	-	-	8	52	94	62	133	92	12	12	8	1	7	6	0.22	1.48	2.34	1.68	3.49	2.59	0.29	0.28	0.25	0.03	0.2	0.18	1.97	0.2	-3.06023	down	6.75134e-06	0.00080154	yes
TRINITY_DN46397_c0_g1	2834	TRINITY_DN46397_c0_g1_i1;TRINITY_DN46397_c0_g1_i2;TRINITY_DN46397_c0_g1_i3	-	-	-	-	-	-	-	-	-	-	151	573	1082	469	661	918	85	220	77	148	139	221	4.15	12.45	20.02	9.36	16.53	19.17	1.54	4.02	2	3.1	3.37	6.73	13.61	3.46	-1.96589	down	6.80673e-06	0.000803868	yes
TRINITY_DN42676_c0_g1	2660	TRINITY_DN42676_c0_g1_i1;TRINITY_DN42676_c0_g1_i2	-	-	-	-	-	-	-	-	-	-	521	2026.99	2692	1836	1690	2385	284	604	494	466	417	628	11.7	50.06	53.24	42.35	38.8	64.49	6.49	13.11	13.36	11.67	9.89	15.53	43.44	11.67	-1.76217	down	6.81059e-06	0.000803868	yes
TRINITY_DN47784_c0_g1	4784	TRINITY_DN47784_c0_g1_i1	putative nucleolin [Apostichopus japonicus]	-	-	-	-	-	-	-	-	-	1369	4103	5738	3817	2582	3948	741	1536	421	527	625	1529	15.7	48.67	59.66	43.27	28.33	46.32	7.48	15.19	5.4	6.29	7.5	19.66	40.32	10.25	-1.86091	down	6.82455e-06	0.000803868	yes
TRINITY_DN49757_c3_g2	3063	TRINITY_DN49757_c3_g2_i1	putative lymphoid-specific helicase [Apostichopus japonicus]	HELLS	Lymphoid-specific helicase OS=Homo sapiens GN=HELLS PE=1 SV=1	GO:0000166(nucleotide binding);GO:0004386(helicase activity);GO:0005524(ATP binding);GO:0016787(hydrolase activity);GO:0044030(regulation of DNA methylation)	ENOG410XP0A(chromatin modification)	NA	NA	NA	NA(NA)	C3Y522.1 PF00176.21;SNF2_N;	189	216	282	250	360	590	64	116	48	96	105	64	3.49	4.12	4.72	4.56	6.35	11.15	1.04	1.85	0.99	1.85	2.03	1.32	5.73	1.51	-1.78788	down	6.90889e-06	0.000811678	yes
TRINITY_DN51865_c1_g1	1738	TRINITY_DN51865_c1_g1_i1;TRINITY_DN51865_c1_g1_i2;TRINITY_DN51865_c1_g1_i3;TRINITY_DN51865_c1_g1_i4;TRINITY_DN51865_c1_g1_i5	skeletor, isoform B [Apostichopus japonicus]	Skeletor	Protein Skeletor, isoforms B/C OS=Drosophila melanogaster GN=Skeletor PE=1 SV=2	GO:0004500(dopamine beta-monooxygenase activity);GO:0005198(structural molecule activity);GO:0005634(nucleus);GO:0005700(polytene chromosome);GO:0006584(catecholamine metabolic process);GO:0006997(nucleus organization);GO:0051225(spindle assembly)	ENOG410XSWZ(domon domain-containing protein)	-	-	-	-	A0A067RFV1.1 PF10517.7;DM13;	135	546	183	410	543	684	65	47	108	72	78	124	7.55	33.76	10.1	24.65	30.09	40.62	3.79	2.31	7.3	4.9	4.82	8.15	24.46	5.21	-2.10926	down	7.00071e-06	0.000820323	yes
TRINITY_DN56479_c1_g1	1797	TRINITY_DN56479_c1_g1_i1;TRINITY_DN56479_c1_g1_i10;TRINITY_DN56479_c1_g1_i11;TRINITY_DN56479_c1_g1_i12;TRINITY_DN56479_c1_g1_i13;TRINITY_DN56479_c1_g1_i14;TRINITY_DN56479_c1_g1_i15;TRINITY_DN56479_c1_g1_i16;TRINITY_DN56479_c1_g1_i2;TRINITY_DN56479_c1_g1_i3;TRINITY_DN56479_c1_g1_i4;TRINITY_DN56479_c1_g1_i5;TRINITY_DN56479_c1_g1_i6;TRINITY_DN56479_c1_g1_i7;TRINITY_DN56479_c1_g1_i8;TRINITY_DN56479_c…	-	-	-	-	-	-	-	-	-	-	747	204	47.04	602.35	127	114	0	5.27	2	1	66	6.02	35.26	11.36	1.5	25.86	4.09	4.06	0	0.22	0.08	0.04	2.39	0.39	13.69	0.52	-4.40898	down	7.12828e-06	0.000833101	yes
TRINITY_DN52622_c0_g1	2268	TRINITY_DN52622_c0_g1_i1;TRINITY_DN52622_c0_g1_i2;TRINITY_DN52622_c0_g1_i3;TRINITY_DN52622_c0_g1_i4	-	-	-	-	-	-	-	-	-	-	65.11	307	464	95	87.32	14	4	0	4	27	22.06	3	1.72	8.36	12.89	2.45	2.3	0.37	0.11	0	0.11	0.88	0.6	0.09	4.68	0.3	-3.89271	down	7.14779e-06	0.000833218	yes
TRINITY_DN58686_c0_g1	6381	TRINITY_DN58686_c0_g1_i1	hypothetical protein BSL78_11648 [Apostichopus japonicus]	-	-	-	-	-	-	-	-	-	124	378	392	400	323	291	37	110	56	75	78	123	1.05	3.32	3.02	3.36	2.62	2.53	0.28	0.8	0.53	0.66	0.69	1.17	2.65	0.69	-1.83784	down	7.23262e-06	0.000839833	yes
TRINITY_DN39680_c1_g1	1469	TRINITY_DN39680_c1_g1_i1;TRINITY_DN39680_c1_g1_i2	putative carbohydrate sulfotransferase 11 isoform X2 [Apostichopus japonicus]	Chst12	Carbohydrate sulfotransferase 12 OS=Mus musculus GN=Chst12 PE=2 SV=2	GO:0000139(Golgi membrane);GO:0005794(Golgi apparatus);GO:0005975(carbohydrate metabolic process);GO:0008146(sulfotransferase activity);GO:0016020(membrane);GO:0016021(integral component of membrane);GO:0016051(carbohydrate biosynthetic process);GO:0016740(transferase activity)	ENOG4111GJR(carbohydrate)	K07779	chondroitin 4-sulfotransferase 13	EC:2.8.2.5	aplc00532(Glycosaminoglycan biosynthesis - chondroitin sulfate / dermatan sulfate)	W4XAC3.1 PF03567.12;Sulfotransfer_2;	3	2	4	2	2	8	4	16	33	154	26	22	0.13	0.09	0.15	0.08	0.81	0.35	0.15	3.93	2.47	14.23	1.15	1.04	0.27	3.83	3.75737	up	7.24187e-06	0.000839833	yes
TRINITY_DN39064_c2_g4	565	TRINITY_DN39064_c2_g4_i1	-	-	-	-	-	-	-	-	-	-	0	0	0	1	0	0	4	6	19	22	35	1	0	0	0	0.16	0	0	0.55	0.83	3.39	3.71	5.87	0.18	0.03	2.42	5.81634	up	7.28623e-06	0.000842805	yes
TRINITY_DN5362_c0_g1	1281	TRINITY_DN5362_c0_g1_i1	-	-	-	-	-	-	-	-	-	-	0	0	0	0	0	0	30	0	13	0	1	195	0	0	0	0	0	0	1.31	0	0.73	0	0.05	10.88	0	2.16	8.48482	up	7.33165e-06	0.000845885	yes
TRINITY_DN41982_c1_g2	493	TRINITY_DN41982_c1_g2_i1	-	-	-	-	-	-	-	-	-	-	38	21	9	12	30	9	36	77	176	216	152	42	7.7	4.43	1.68	2.4	5.8	1.91	6.28	13.65	40.13	46.83	32.66	9.39	3.99	24.82	2.74271	up	7.45129e-06	0.000857489	yes
TRINITY_DN38862_c1_g1	1431	TRINITY_DN38862_c1_g1_i1	-	-	-	-	-	-	-	-	-	-	1	11	10	6	6	2	6	10	117	40	200	60	0.04	0.5	0.4	0.26	0.25	0.09	0.23	0.38	5.72	1.83	9.15	2.93	0.26	3.37	3.78636	up	7.52419e-06	0.000863669	yes
TRINITY_DN49906_c1_g3	1934	TRINITY_DN49906_c1_g3_i1	-	-	-	-	-	-	-	-	-	-	5	15	12	3	4	7	14	709	7	24	9	223	0.15	0.48	0.33	0.09	0.12	0.22	0.38	18.81	0.24	0.77	0.29	7.67	0.23	4.69	4.32895	up	7.92928e-06	0.000906613	yes
TRINITY_DN37378_c0_g1	2647	TRINITY_DN37378_c0_g1_i1;TRINITY_DN37378_c0_g1_i2;TRINITY_DN37378_c0_g1_i3;TRINITY_DN37378_c0_g1_i4	-	-	-	-	-	-	-	-	-	-	2	3	3	5	6	7	5	44	75	22	45	23	0.1	0.2	0.06	0.11	0.32	0.18	0.19	1.14	2.85	0.6	1.2	0.85	0.16	1.14	3.21089	up	7.93861e-06	0.000906613	yes
TRINITY_DN54364_c1_g1	680	TRINITY_DN54364_c1_g1_i1	-	-	-	-	-	-	-	-	-	-	44	93.03	46	28.01	77.96	167.61	42	198.88	595.88	780.76	883.91	196.87	5.17	11.35	4.95	3.25	8.76	20.39	4.29	20.32	78.61	97.04	109.53	25.72	8.98	55.92	2.76276	up	7.98443e-06	0.000907991	yes
TRINITY_DN48645_c0_g3	250	TRINITY_DN48645_c0_g3_i1	-	-	-	-	-	-	-	-	-	-	4	22	53	27	10	52	0	0	1	0	2	3	3.72	21.35	45.53	24.73	8.85	51.18	0	0	1.06	0	1.99	3.04	25.89	1.01	-4.43785	down	7.99103e-06	0.000907991	yes
TRINITY_DN49286_c0_g2	1155	TRINITY_DN49286_c0_g2_i1;TRINITY_DN49286_c0_g2_i2;TRINITY_DN49286_c0_g2_i3;TRINITY_DN49286_c0_g2_i4;TRINITY_DN49286_c0_g2_i5;TRINITY_DN49286_c0_g2_i6;TRINITY_DN49286_c0_g2_i7;TRINITY_DN49286_c0_g2_i8	hypothetical protein BSL78_03735 [Apostichopus japonicus]	-	-	-	-	-	-	-	-	-	46	51.12	54.01	42	48	33.08	4	6	12	6.05	9.11	4	2.65	3.09	2.91	2.36	2.74	1.97	0.21	0.31	0.8	0.38	0.55	0.27	2.62	0.42	-2.51662	down	8.05731e-06	0.000913216	yes
TRINITY_DN51109_c0_g1	3015	TRINITY_DN51109_c0_g1_i1;TRINITY_DN51109_c0_g1_i2;TRINITY_DN51109_c0_g1_i3;TRINITY_DN51109_c0_g1_i4	hypothetical protein BSL78_30115 [Apostichopus japonicus]	C1QL1	C1q-related factor OS=Homo sapiens GN=C1QL1 PE=1 SV=1	GO:0003674(molecular_function);GO:0005576(extracellular region);GO:0005581(collagen trimer)	ENOG4111IFJ(C1q and tumor necrosis factor related protein 4)	NA	NA	NA	NA(NA)	W4Z7B4.1 PF00386.19;C1q;	3273	2130	5327	4178	3738	3374	1073	919	1090	699	1550	1111	259.27	153.89	110.33	111.51	268.29	131.4	54.32	27.3	42.13	32.4	68.09	70.17	172.45	49.07	-1.56762	down	8.27859e-06	0.000932512	yes
TRINITY_DN35164_c1_g1	890	TRINITY_DN35164_c1_g1_i1;TRINITY_DN35164_c1_g1_i2;TRINITY_DN35164_c1_g1_i3;TRINITY_DN35164_c1_g1_i4;TRINITY_DN35164_c1_g1_i5	-	-	-	-	-	-	-	-	-	-	21	32.21	65	50	89.11	14	0	4	3	10	0	3	1.85	3.76	5.76	4.46	7.08	1.55	0	0.28	0.28	1.02	0	0.37	4.08	0.33	-3.54757	down	8.29685e-06	0.000932512	yes
TRINITY_DN31228_c0_g1	844	TRINITY_DN31228_c0_g1_i1	-	-	-	-	-	-	-	-	-	-	14	8	27	27	16	27	1	0	0	1	1	3	1.2	0.71	2.11	2.29	1.31	2.39	0.07	0	0	0.09	0.09	0.29	1.67	0.09	-3.95683	down	8.30464e-06	0.000932512	yes
TRINITY_DN51090_c1_g2	3443	TRINITY_DN51090_c1_g2_i1;TRINITY_DN51090_c1_g2_i2	PREDICTED: solute carrier organic anion transporter family member 4C1 [Strongylocentrotus purpuratus]	SLCO4C1	Solute carrier organic anion transporter family member 4C1 OS=Homo sapiens GN=SLCO4C1 PE=1 SV=1	GO:0005887(integral component of plasma membrane);GO:0015347(sodium-independent organic anion transmembrane transporter activity);GO:0043252(sodium-independent organic anion transport)	ENOG410XRSF(transporter activity)	NA	NA	NA	NA(NA)	W4XVZ5.1 PF03137.18;OATP;	618	383	680	657	798	470	75	134	162	212	275	95	10.05	6.44	12.62	10.56	12.42	12.26	1.07	1.88	2.95	3.59	4.68	3.29	10.73	2.91	-1.73944	down	8.31046e-06	0.000932512	yes
TRINITY_DN58807_c0_g1	941	TRINITY_DN58807_c0_g1_i1;TRINITY_DN58807_c0_g1_i2;TRINITY_DN58807_c0_g1_i3;TRINITY_DN58807_c0_g1_i4;TRINITY_DN58807_c0_g1_i5;TRINITY_DN58807_c0_g1_i6;TRINITY_DN58807_c0_g1_i7;TRINITY_DN58807_c0_g1_i8;TRINITY_DN58807_c0_g1_i9	-	-	-	-	-	-	-	-	-	-	106	89.79	87	239	103.89	19	0	29	15	9	3	4	14.3	19.89	14.14	56.23	8.35	4.84	0	7.61	2.16	1.37	0.81	1.12	19.62	2.18	-3.31108	down	8.6716e-06	0.000970616	yes
TRINITY_DN55496_c0_g2	2976	TRINITY_DN55496_c0_g2_i1;TRINITY_DN55496_c0_g2_i2;TRINITY_DN55496_c0_g2_i3;TRINITY_DN55496_c0_g2_i4	PREDICTED: coiled-coil domain-containing protein 151 [Strongylocentrotus purpuratus]	CCDC151	Coiled-coil domain-containing protein 151 OS=Bos taurus GN=CCDC151 PE=2 SV=1	GO:0000132(establishment of mitotic spindle orientation);GO:0003341(cilium movement);GO:0003674(molecular_function);GO:0005930(axoneme);GO:0007368(determination of left/right symmetry);GO:0031514(motile cilium);GO:0035469(determination of pancreatic left/right asymmetry);GO:0036064(ciliary basal body);GO:0036158(outer dynein arm assembly);GO:0036159(inner dynein arm assembly);GO:0061371(determina…	ENOG410ZD3T(Coiled-coil domain containing 151)	NA	NA	NA	NA(NA)	-	331	370	425	378	442	379	60	220	54	56	129	141	19.66	7.75	7.34	11.94	8.05	15.12	1	8.82	4.69	1.11	4.32	3.01	11.64	3.82	-1.71349	down	8.75028e-06	0.000974896	yes
TRINITY_DN41253_c1_g1	1856	TRINITY_DN41253_c1_g1_i1	-	-	-	-	-	-	-	-	-	-	10	48	64	44	35	26	0	6	5	4	5	4	0.33	1.62	1.89	1.42	1.09	0.87	0	0.17	0.18	0.14	0.17	0.15	1.2	0.14	-3.04247	down	8.75317e-06	0.000974896	yes
TRINITY_DN59642_c2_g1	1269	TRINITY_DN59642_c2_g1_i1	hypothetical protein BSL78_01727 [Apostichopus japonicus]	-	-	-	-	-	-	-	-	-	1044	798	808	1179	891	1006	120	239	294	376	396	230	52.72	41.75	37.12	58.83	43.04	52.21	5.31	10.44	16.64	19.89	20.98	12.99	47.61	14.38	-1.605	down	8.82054e-06	0.000976887	yes
TRINITY_DN39459_c0_g1	1496	TRINITY_DN39459_c0_g1_i1;TRINITY_DN39459_c0_g1_i2;TRINITY_DN39459_c0_g1_i3;TRINITY_DN39459_c0_g1_i4;TRINITY_DN39459_c0_g1_i5;TRINITY_DN39459_c0_g1_i6;TRINITY_DN39459_c0_g1_i7	hypothetical protein BSL78_19933 [Apostichopus japonicus]	FCN2	Ficolin-2 OS=Bos taurus GN=FCN2 PE=2 SV=1	GO:0033691(sialic acid binding)	ENOG410ZYS4(fibrinogen)	NA	NA	NA	NA(NA)	C3Z9H4.1 PF00147.16;Fibrinogen_C;	947	2770	1252	2410.32	8436	4132	297	357	795	625	785	741.13	52.43	324.76	80.1	148.16	364.7	201.83	11.36	14.64	61.03	39.06	84.07	49.44	195.33	43.27	-2.26088	down	8.82933e-06	0.000976887	yes
TRINITY_DN48288_c1_g3	447	TRINITY_DN48288_c1_g3_i1	-	-	-	-	-	-	-	-	-	-	0	33	43	54	15	0	0	0	0	0	0	0	0	8.44	9.75	13.08	3.52	0	0	0	0	0	0	0	5.8	0	-7.50759	down	8.83619e-06	0.000976887	yes
TRINITY_DN36238_c1_g2	1026	TRINITY_DN36238_c1_g2_i1	-	-	-	-	-	-	-	-	-	-	6	39	42.78	50	29	40	2	5	2.63	6	4	3	0.4	2.67	2.57	3.26	1.83	2.72	0.12	0.29	0.19	0.42	0.28	0.22	2.24	0.25	-2.9636	down	8.87425e-06	0.00097869	yes
TRINITY_DN41571_c2_g3	841	TRINITY_DN41571_c2_g3_i1;TRINITY_DN41571_c2_g3_i2;TRINITY_DN41571_c2_g3_i3;TRINITY_DN41571_c2_g3_i4;TRINITY_DN41571_c2_g3_i5;TRINITY_DN41571_c2_g3_i6	-	-	Sporamin A OS=Ipomoea batatas PE=2 SV=1	GO:0004867(serine-type endopeptidase inhibitor activity);GO:0005575(cellular_component)	-	-	-	-	-	V4TSM0.1 PF00197.16;Kunitz_legume;	0	1	0	1	0	1	1023	1309	0	0	1	0	0	0.23	0	0.09	0	0.09	93.87	120.58	0	0	0.11	0	0.07	35.76	9.32762	up	8.92863e-06	0.000982281	yes
TRINITY_DN34580_c0_g1	3264	TRINITY_DN34580_c0_g1_i1;TRINITY_DN34580_c0_g1_i2	PREDICTED: synaptotagmin-4 [Strongylocentrotus purpuratus]	Syt11	Synaptotagmin-11 OS=Rattus norvegicus GN=Syt11 PE=2 SV=2	GO:0005509(calcium ion binding);GO:0005544(calcium-dependent phospholipid binding);GO:0005886(plasma membrane);GO:0006906(vesicle fusion);GO:0017158(regulation of calcium ion-dependent exocytosis);GO:0019905(syntaxin binding);GO:0030276(clathrin binding);GO:0048791(calcium ion-regulated exocytosis of neurotransmitter)	ENOG410XRME(transporter activity)	NA	NA	NA	NA(NA)	W4Z5M1.1 PF00168.28;C2;	217.85	536.4	700.89	509.94	450.79	543.29	98	237.15	84.64	76	126.11	197.69	3.77	9.6	11	8.72	7.45	9.63	1.49	3.54	1.64	1.37	2.28	3.83	8.36	2.36	-1.71166	down	8.98168e-06	0.000985706	yes
TRINITY_DN38476_c1_g3	3790	TRINITY_DN38476_c1_g3_i1	putative kelch-like protein 24 [Apostichopus japonicus]	Klhl6	Kelch-like protein 6 OS=Mus musculus GN=Klhl6 PE=2 SV=2	GO:0004842(ubiquitin-protein transferase activity);GO:0031463(Cul3-RING ubiquitin ligase complex)	ENOG410XNX8(kelch-like)	NA	NA	NA	NA(NA)	W4YL74.1 PF00651.29;BTB;	69	412	223	385	115	86	11	50	4	1	17	53	1.01	6.26	2.97	5.59	1.61	1.29	0.14	0.63	0.07	0.02	0.26	0.87	3.12	0.33	-3.14885	down	9.27602e-06	0.00101553	yes
TRINITY_DN42617_c0_g1	2018	TRINITY_DN42617_c0_g1_i1;TRINITY_DN42617_c0_g1_i2;TRINITY_DN42617_c0_g1_i3;TRINITY_DN42617_c0_g1_i4	thrombospondin [Apostichopus japonicus]	Ppn	Papilin OS=Drosophila melanogaster GN=Ppn PE=1 SV=2	GO:0004222(metalloendopeptidase activity);GO:0004867(serine-type endopeptidase inhibitor activity);GO:0005201(extracellular matrix structural constituent);GO:0005604(basement membrane);GO:0008270(zinc ion binding);GO:0030198(extracellular matrix organization)	ENOG410XPKZ(ADAM metallopeptidase with thrombospondin type 1, motif)	NA	NA	NA	NA(NA)	C3Z4X9.1 PF00090.17;TSP_1;	26	34	67	13	45	31	0	0	1	9	2	0	2.59	6.57	4.27	1	3.65	1.59	0	0	0.03	0.63	0.06	0	3.28	0.12	-3.9009	down	9.30873e-06	0.00101664	yes
TRINITY_DN45679_c0_g3	3689	TRINITY_DN45679_c0_g3_i1;TRINITY_DN45679_c0_g3_i2	guanine nucleotide-binding protein G(s) subunit alpha-like isoform X1 [Acanthaster planci]	GNAL	Guanine nucleotide-binding protein G(olf) subunit alpha OS=Homo sapiens GN=GNAL PE=1 SV=1	GO:0007191(adenylate cyclase-activating dopamine receptor signaling pathway);GO:0007608(sensory perception of smell)	ENOG410XPC4(Guanine nucleotide binding protein (G protein), alpha activating activity polypeptide, olfactory type)	NA	NA	NA	NA(NA)	F1RE11.2 PF00503.18;G-alpha;	476	236	75	185	94	334	346	1807	553	986	1136	749	7.19	3.69	1.03	2.76	1.36	5.16	8.3	23.55	9.35	18.52	22.52	12.68	3.53	15.82	2.08432	up	9.39589e-06	0.00102367	yes
TRINITY_DN45583_c0_g1	761	TRINITY_DN45583_c0_g1_i1	-	-	-	-	-	-	-	-	-	-	43	2	0	6	46	12	0	0	0	0	0	0	4.27	0.21	0	0.59	4.37	1.23	0	0	0	0	0	0	1.78	0	-7.13809	down	9.50353e-06	0.0010329	yes
TRINITY_DN42951_c1_g5	1029	TRINITY_DN42951_c1_g5_i1	-	-	-	-	-	-	-	-	-	-	12	21	0	74	48	0	0	0	0	0	0	0	0.79	1.43	0	4.81	3.02	0	0	0	0	0	0	0	1.68	0	-7.6203	down	9.59135e-06	0.00103882	yes
TRINITY_DN43127_c0_g1	4794	TRINITY_DN43127_c0_g1_i1	putative galanin receptor type 1, partial [Apostichopus japonicus]	TrissinR	Trissin receptor OS=Drosophila melanogaster GN=TrissinR PE=2 SV=4	GO:0004930(G-protein coupled receptor activity);GO:0005887(integral component of plasma membrane);GO:0032870(cellular response to hormone stimulus);GO:0042277(peptide binding);GO:1901652(response to peptide)	ENOG410XRW9(Receptor)	NA	NA	NA	NA(NA)	W4YRA6.1 PF00001.19;7tm_1;	39	139	208	283	187	250	62	35	10	18	28	32	0.45	1.65	2.16	3.2	2.05	2.93	0.62	0.35	0.13	0.21	0.34	0.41	2.07	0.34	-2.38139	down	9.60418e-06	0.00103882	yes
TRINITY_DN44944_c0_g1	1046	TRINITY_DN44944_c0_g1_i1;TRINITY_DN44944_c0_g1_i2;TRINITY_DN44944_c0_g1_i3;TRINITY_DN44944_c0_g1_i4	-	-	-	-	-	-	-	-	-	-	79	90.94	205	130	183	148	22	29	31	13	24	48	5.85	7.09	12.05	12.77	12	11.23	1.24	5.8	3.97	1.4	3.28	7.58	10.17	3.88	-2.11721	down	9.68899e-06	0.00104548	yes
TRINITY_DN46470_c0_g1	2116	TRINITY_DN46470_c0_g1_i1	galactose specific binding C-type lectin [Apostichopus japonicus]	CLEC17A	C-type lectin domain family 17, member A OS=Homo sapiens GN=CLEC17A PE=1 SV=2	GO:0005537(mannose binding);GO:0009986(cell surface);GO:0016021(integral component of membrane);GO:0042806(fucose binding);GO:0046872(metal ion binding)	ENOG410XYR0(C-type lectin domain family 4, member)	NA	NA	NA	NA(NA)	G3NTD0.1 PF00059.19;Lectin_C;	86	493.56	953.59	241.43	302.08	191.66	111.55	8	32	54	48	27	2.39	14.17	24.02	6.62	8.02	5.45	2.72	0.19	0.99	1.56	1.39	0.84	10.11	1.28	-2.74196	down	9.72044e-06	0.00104637	yes
TRINITY_DN50305_c1_g2	5348	TRINITY_DN50305_c1_g2_i1;TRINITY_DN50305_c1_g2_i2;TRINITY_DN50305_c1_g2_i3;TRINITY_DN50305_c1_g2_i4	-	-	-	-	-	-	-	-	-	-	21.13	3	5	21	25.32	5	12	107	14	100.08	807	82.04	0.58	0.06	0.05	0.25	0.3	0.1	0.13	2.21	0.16	4.3	11	1.36	0.22	3.19	3.88917	up	9.83784e-06	0.00105648	yes
TRINITY_DN50176_c0_g1	3434	TRINITY_DN50176_c0_g1_i1;TRINITY_DN50176_c0_g1_i2	PREDICTED: achaete-scute homolog 5-like [Strongylocentrotus purpuratus]	ASCL5	Achaete-scute homolog 5 OS=Homo sapiens GN=ASCL5 PE=3 SV=2	GO:0000977(RNA polymerase II regulatory region sequence-specific DNA binding);GO:0003700(DNA binding transcription factor activity);GO:0006357(regulation of transcription by RNA polymerase II);GO:0090575(RNA polymerase II transcription factor complex)	ENOG411227D(Transcription factor)	NA	NA	NA	NA(NA)	W4ZLE8.1 PF00010.24;HLH;	38	215	428	165	139	238	39	10	22	43	45	34	0.62	3.63	7.34	2.66	2.17	3.97	0.56	0.14	0.4	0.73	0.77	0.62	3.4	0.54	-2.42814	down	9.90832e-06	0.00106151	yes
TRINITY_DN41160_c0_g2	1736	TRINITY_DN41160_c0_g2_i1	-	-	-	-	-	-	-	-	-	-	344.69	1369.28	2146.11	1021.53	1435.28	1959.97	93.51	204.44	212.8	450.83	440.6	359.68	11.99	49.3	67.8	35.11	47.75	69.92	2.86	6.14	8.29	16.39	16.05	14	46.98	10.62	-2.04543	down	9.95451e-06	0.00106387	yes
TRINITY_DN55162_c0_g3	2495	TRINITY_DN55162_c0_g3_i1;TRINITY_DN55162_c0_g3_i2	hypothetical protein BSL78_22327 [Apostichopus japonicus]	-	-	-	-	-	-	-	-	-	99	69	92	98	127	103	4	0	17	27	8	13	2.96	1.92	1.93	2.24	2.81	2.54	0.08	0	0.56	0.65	0.19	0.34	2.4	0.3	-2.83051	down	9.97763e-06	0.00106387	yes
TRINITY_DN40200_c0_g2	3467	TRINITY_DN40200_c0_g2_i1;TRINITY_DN40200_c0_g2_i2	PREDICTED: metabotropic glutamate receptor 3 isoform X1 [Strongylocentrotus purpuratus]	GRM3	Metabotropic glutamate receptor 3 OS=Homo sapiens GN=GRM3 PE=1 SV=2	GO:0005887(integral component of plasma membrane);GO:0007196(adenylate cyclase-inhibiting G-protein coupled glutamate receptor signaling pathway);GO:0008066(glutamate receptor activity);GO:0042734(presynaptic membrane);GO:0051966(regulation of synaptic transmission, glutamatergic)	ENOG410XR6W(receptor)	K04605	metabotropic glutamate receptor 2/3	-	spu04080(Neuroactive ligand-receptor interaction)	W4ZAY7.1 PF01094.26;ANF_receptor;	25	69	149	52	55	53	4	13	7	15	15	6	0.4	1.15	17.21	0.83	6.31	0.88	0.06	0.18	0.13	0.25	0.25	0.11	4.46	0.16	-2.57725	down	1.01332e-05	0.0010779	yes
TRINITY_DN44953_c1_g1	917	TRINITY_DN44953_c1_g1_i1;TRINITY_DN44953_c1_g1_i2	-	-	-	-	-	-	-	-	-	-	44	53	11	40	63	55	28	58	353	443	442	222	3.47	4.27	0.77	3.19	4.77	4.57	1.87	4.02	30.38	35.9	35.6	18.97	3.51	21.12	2.74969	up	1.01873e-05	0.0010811	yes
TRINITY_DN61185_c1_g3	278	TRINITY_DN61185_c1_g3_i1	-	-	-	-	-	-	-	-	-	-	1.01	0	0	1	0	0	0	1	23.05	0	262	134	0.74	0	0	0.72	0	0	0	0.64	19.08	0	204.48	106.52	0.24	55.12	7.39492	up	1.024e-05	0.00108414	yes
TRINITY_DN58960_c0_g1	3437	TRINITY_DN58960_c0_g1_i1;TRINITY_DN58960_c0_g1_i2;TRINITY_DN58960_c0_g1_i3	putative ileal sodium/bile acid cotransporter-like [Apostichopus japonicus]	SLC10A3	P3 protein OS=Homo sapiens GN=SLC10A3 PE=2 SV=1	GO:0005887(integral component of plasma membrane);GO:0008508(bile acid:sodium symporter activity)	COG0385(bile acid)	NA	NA	NA	NA(NA)	W4YEF5.1 PF01758.14;SBF;	906	139	238	492	767.96	567	8	24	94	50	113	137	24.57	3.22	5.91	16.34	20.24	13.8	0.11	1.05	1.84	2.41	2.7	4.13	14.01	2.04	-2.65288	down	1.04737e-05	0.00110628	yes
TRINITY_DN36056_c0_g1	997	TRINITY_DN36056_c0_g1_i1;TRINITY_DN36056_c0_g1_i2	-	-	-	-	-	-	-	-	-	-	24	127	210	88	44	29	11	2	4	2	19	11	1.82	10.44	13.56	7.46	2.97	2.37	0.8	0.18	0.31	0.22	1.49	0.84	6.44	0.64	-3.18004	down	1.074e-05	0.00113175	yes
TRINITY_DN39270_c1_g1	3127	TRINITY_DN39270_c1_g1_i1;TRINITY_DN39270_c1_g1_i2;TRINITY_DN39270_c1_g1_i3;TRINITY_DN39270_c1_g1_i4;TRINITY_DN39270_c1_g1_i5;TRINITY_DN39270_c1_g1_i6	putative histamine N-methyltransferase [Apostichopus japonicus]	-	-	-	-	K00546	histamine N-methyltransferase	EC:2.1.1.8	aplc00340(Histidine metabolism)	-	3	8	0	4	1	6	74	529	15	6	3	26	0.23	0.46	0	0.55	0.04	0.19	1.97	10.69	1.67	0.58	0.34	0.93	0.25	2.7	4.74914	up	1.08816e-05	0.00114399	yes
TRINITY_DN4512_c0_g2	1048	TRINITY_DN4512_c0_g2_i1	-	-	-	-	-	-	-	-	-	-	14	51	7	61	22	14	0	0	1	4	2	1	0.9	3.4	0.41	3.87	1.35	0.93	0	0	0.07	0.27	0.13	0.07	1.81	0.09	-4.0967	down	1.094e-05	0.00114745	yes
TRINITY_DN45877_c2_g1	628	TRINITY_DN45877_c2_g1_i1;TRINITY_DN45877_c2_g1_i2	-	-	-	-	-	-	-	-	-	-	7	10	8.2	20	3.11	5.59	921.63	14.3	30.05	33.97	18	13	0.93	5.52	1	2.63	0.4	1.94	106.41	1.66	4.49	4.79	2.53	1.92	2.07	20.3	4.56628	up	1.10214e-05	0.0011533	yes
TRINITY_DN43207_c3_g1	1742	TRINITY_DN43207_c3_g1_i1;TRINITY_DN43207_c3_g1_i2	-	-	-	-	-	-	-	-	-	-	5	1	2	2	3	2	0	25	43	35	86	21	0.48	0.04	0.06	0.07	0.1	0.07	0	0.75	1.67	3.95	6.75	1.15	0.14	2.38	3.90769	up	1.11142e-05	0.00115707	yes
TRINITY_DN41427_c1_g1	1391	TRINITY_DN41427_c1_g1_i1;TRINITY_DN41427_c1_g1_i2;TRINITY_DN41427_c1_g1_i3	hypothetical protein BSL78_02344 [Apostichopus japonicus]	-	-	-	ENOG410XP6K(Notch ligand involved in the mediation of Notch signaling (By similarity))	K06255	heparan sulfate proteoglycan 2 (perlecan)	-	sfm04512(ECM-receptor interaction)	W4XA22.1 PF02494.14;HYR;	5	71	178	18	9	5	0	2	2	3	3	1	0.31	4.47	10.94	1.14	0.69	0.62	0	0.15	0.19	0.14	0.14	0.13	3.03	0.12	-4.43213	down	1.11187e-05	0.00115707	yes
TRINITY_DN57265_c0_g1	4292	TRINITY_DN57265_c0_g1_i1;TRINITY_DN57265_c0_g1_i2;TRINITY_DN57265_c0_g1_i3;TRINITY_DN57265_c0_g1_i4;TRINITY_DN57265_c0_g1_i5;TRINITY_DN57265_c0_g1_i6	putative MFS-type transporter SLC18B1-like isoform X1 [Apostichopus japonicus]	SLC18B1	MFS-type transporter SLC18B1 OS=Homo sapiens GN=SLC18B1 PE=1 SV=1	GO:0005887(integral component of plasma membrane);GO:0022857(transmembrane transporter activity);GO:0055085(transmembrane transport)	ENOG410XYVZ(solute carrier family 18, subfamily B, member 1)	NA	NA	NA	NA(NA)	U6P7N2.1 PF07690.14;MFS_1;	198	143	291	147	234	185	5	18	57	40	50	40	10.12	4.15	9.37	7.33	11.66	6.08	0.06	0.5	3.55	0.63	1.89	2.25	8.12	1.48	-2.28453	down	1.11346e-05	0.00115707	yes
TRINITY_DN46890_c0_g2	1578	TRINITY_DN46890_c0_g2_i1;TRINITY_DN46890_c0_g2_i2;TRINITY_DN46890_c0_g2_i3;TRINITY_DN46890_c0_g2_i4;TRINITY_DN46890_c0_g2_i5;TRINITY_DN46890_c0_g2_i6	-	-	-	-	-	-	-	-	-	-	450	320	667	292	483	190	23	14	59	46	166	97	38.92	29.87	33.94	26.07	29.9	17.84	2.11	0.92	3.17	2.39	9.6	5.33	29.42	3.92	-2.36674	down	1.11999e-05	0.00116118	yes
TRINITY_DN57894_c0_g2	1818	TRINITY_DN57894_c0_g2_i1	-	-	-	-	-	-	-	-	-	-	2	0	0	0	8	9	11	12339	20	2	2	5	0.07	0	0	0	0.25	0.3	0.32	351.48	0.74	0.07	0.07	0.18	0.1	58.81	9.08085	up	1.13066e-05	0.00116954	yes
TRINITY_DN41416_c3_g1	555	TRINITY_DN41416_c3_g1_i1;TRINITY_DN41416_c3_g1_i2;TRINITY_DN41416_c3_g1_i3	putative 15-hydroxyprostaglandin dehydrogenase [Apostichopus japonicus]	-	-	-	-	-	-	-	-	-	0	7	1	1	1	1	20.16	43	18	27	13	14	0	2.37	0.15	0.16	0.16	0.47	5.93	8.23	3.31	8.22	2.25	3.3	0.55	5.21	3.65219	up	1.15193e-05	0.00118882	yes
TRINITY_DN48645_c0_g2	236	TRINITY_DN48645_c0_g2_i1	-	-	-	-	-	-	-	-	-	-	5	18	41	13	11	18	0	0	0	0	0	3	5.28	19.81	39.92	13.52	11.05	20.08	0	0	0	0	0	3.46	18.28	0.58	-4.64719	down	1.17546e-05	0.00121032	yes
TRINITY_DN56617_c0_g1	2144	TRINITY_DN56617_c0_g1_i1;TRINITY_DN56617_c0_g1_i2;TRINITY_DN56617_c0_g1_i3	-	-	-	-	-	-	-	-	-	-	460.92	2859.25	3325.24	2037.24	1395.46	2179.15	84.69	165.15	457.68	597.16	581.54	305.14	13.86	105.63	228.6	84.82	54.51	69.41	4	9.67	25.32	28.56	29.12	10.6	92.8	17.88	-2.26361	down	1.1985e-05	0.00123111	yes
TRINITY_DN44041_c1_g1	618	TRINITY_DN44041_c1_g1_i1	-	-	-	-	-	-	-	-	-	-	6	23	3	38	19	9	0	0	0	2	0	0	0.82	3.26	0.38	5.12	2.48	1.28	0	0	0	0.29	0	0	2.22	0.05	-5.01474	down	1.20112e-05	0.00123111	yes
TRINITY_DN54701_c1_g1	9165	TRINITY_DN54701_c1_g1_i1;TRINITY_DN54701_c1_g1_i2;TRINITY_DN54701_c1_g1_i3;TRINITY_DN54701_c1_g1_i4;TRINITY_DN54701_c1_g1_i5;TRINITY_DN54701_c1_g1_i6	putative IgGFc-binding protein [Apostichopus japonicus]	ZAN	Zonadhesin OS=Homo sapiens GN=ZAN PE=2 SV=4	GO:0016020(membrane);GO:0016021(integral component of membrane)	ENOG410XNSK(oligomeric mucus gel-forming)	NA	NA	NA	NA(NA)	W4ZG15.1 PF00094.23;VWD;	276	1836	1978	815	1776	3702	356	466	275	326	427	404	2.34	21.37	18.98	8.19	21.96	40.27	2.39	3.93	3.28	3.34	6.12	3.62	18.85	3.78	-2.02943	down	1.22634e-05	0.0012541	yes
TRINITY_DN42223_c0_g1	3426	TRINITY_DN42223_c0_g1_i1;TRINITY_DN42223_c0_g1_i2;TRINITY_DN42223_c0_g1_i3;TRINITY_DN42223_c0_g1_i4	-	-	-	-	-	-	-	-	-	-	6	10	10	1	5	17	3	259	39	53	73	75	0.1	0.17	0.15	0.02	0.08	0.31	0.05	3.8	0.73	0.99	1.34	1.46	0.14	1.4	3.35829	up	1.24053e-05	0.00126554	yes
TRINITY_DN32770_c0_g3	277	TRINITY_DN32770_c0_g3_i1	-	-	-	-	-	-	-	-	-	-	14	26	31	8	58	23	4	0	0	2	1	2	10.28	19.93	21.08	5.78	40.52	17.95	2.49	0	0	1.59	0.79	1.6	19.26	1.08	-3.84157	down	1.24315e-05	0.00126554	yes
TRINITY_DN50533_c0_g1	2769	TRINITY_DN50533_c0_g1_i1;TRINITY_DN50533_c0_g1_i2;TRINITY_DN50533_c0_g1_i3	PREDICTED: angiotensin-converting enzyme [Strongylocentrotus purpuratus]	ACE	Angiotensin-converting enzyme (Fragment) OS=Gallus gallus GN=ACE PE=2 SV=1	GO:0004180(carboxypeptidase activity);GO:0006508(proteolysis);GO:0008237(metallopeptidase activity);GO:0008241(peptidyl-dipeptidase activity);GO:0016020(membrane);GO:0046872(metal ion binding)	ENOG410XPJ3(Angiotensin I converting enzyme peptidyl-dipeptidase A)	NA	NA	NA	NA(NA)	W4ZIK6.1 PF01401.16;Peptidase_M2;	38	35	5	25	8	27	536	29	70	136	94	105	0.78	2.16	0.09	1.1	0.16	0.78	10.63	0.52	2.99	5.95	4.27	3.7	0.85	4.68	3.07414	up	1.26545e-05	0.00128463	yes
TRINITY_DN35721_c0_g2	1139	TRINITY_DN35721_c0_g2_i1;TRINITY_DN35721_c0_g2_i2	putative solute carrier family 35 member G1 [Apostichopus japonicus]	-	-	-	COG0697(membrane)	-	-	-	-	-	5	12	30	22	34	37	0	1	2	0	0	3	0.29	0.72	1.58	1.4	3.01	2.2	0	0.05	0.23	0	0	0.19	1.53	0.08	-4.18545	down	1.26762e-05	0.00128463	yes
TRINITY_DN40660_c1_g1	1367	TRINITY_DN40660_c1_g1_i1;TRINITY_DN40660_c1_g1_i2	hypothetical protein BSL78_08558 [Apostichopus japonicus]	-	-	-	-	-	-	-	-	-	23	1	59	59	52	42	6	0	0	0	0	0	1.34	0.05	2.87	3.67	4.06	2.32	0.24	0	0	0	0	0	2.38	0.04	-4.87181	down	1.27936e-05	0.00129362	yes
TRINITY_DN45202_c0_g6	1040	TRINITY_DN45202_c0_g6_i1	-	-	-	-	-	-	-	-	-	-	28	80	82	73	59	54	104	273.99	252.99	165	205	170	1.82	5.38	4.85	4.68	3.66	3.61	5.9	15.4	18.4	11.24	13.97	12.32	4	12.87	1.81453	up	1.35566e-05	0.00136769	yes
TRINITY_DN34188_c0_g1	1356	TRINITY_DN34188_c0_g1_i1	-	-	-	-	-	-	-	-	-	-	681	3666	4085	1475	2716	1293	1807	4818	25718	10108	17716	7459	31.72	176.85	173.04	67.89	121.01	61.86	73.8	194.08	1342.14	492.96	865.45	388.52	105.39	559.49	2.54035	up	1.36186e-05	0.00137087	yes
TRINITY_DN59910_c1_g3	435	TRINITY_DN59910_c1_g3_i1	-	-	-	-	-	-	-	-	-	-	26	74	84	79	80	101	2	9	12	19	9	16	6.76	20.04	20.18	20.24	19.85	27.57	0.44	2.06	3.52	5.32	2.49	4.57	19.11	3.07	-2.52018	down	1.36986e-05	0.00137585	yes
TRINITY_DN41874_c0_g1	2889	TRINITY_DN41874_c0_g1_i1;TRINITY_DN41874_c0_g1_i2;TRINITY_DN41874_c0_g1_i3;TRINITY_DN41874_c0_g1_i4;TRINITY_DN41874_c0_g1_i5;TRINITY_DN41874_c0_g1_i6;TRINITY_DN41874_c0_g1_i7;TRINITY_DN41874_c0_g1_i8	X-ray radiation resistance-associated protein 1-like isoform X1 [Acanthaster planci]	XRRA1	X-ray radiation resistance-associated protein 1 OS=Homo sapiens GN=XRRA1 PE=2 SV=2	GO:0005634(nucleus);GO:0005737(cytoplasm);GO:0010165(response to X-ray)	COG4886(leucine Rich Repeat)	-	-	-	-	H9GVP0.1 PF13855.4;LRR_8;	915	717	717	823	922	478	362	327	167	169	124	125	23.39	18.42	14.26	18.53	20.49	11.8	9.22	8.1	5.43	4.87	4.02	3.84	17.81	5.91	-1.67072	down	1.374e-05	0.00137694	yes
TRINITY_DN59578_c1_g2	2015	TRINITY_DN59578_c1_g2_i1	putative organic cation transporter protein-like, partial [Apostichopus japonicus]	Orct	Organic cation transporter protein OS=Drosophila melanogaster GN=Orct PE=1 SV=1	GO:0005887(integral component of plasma membrane);GO:0015101(organic cation transmembrane transporter activity)	ENOG410XSRI(solute carrier family 22)	NA	NA	NA	NA(NA)	W4YA97.1 PF00083.22;Sugar_tr;	33	199	163	210	158	256	6	17	44	32	39	21	0.97	6.04	4.34	6.09	4.43	7.7	0.15	0.43	1.44	0.98	1.2	0.69	4.93	0.82	-2.45165	down	1.38363e-05	0.0013835	yes
TRINITY_DN39970_c0_g1	886	TRINITY_DN39970_c0_g1_i1;TRINITY_DN39970_c0_g1_i2;TRINITY_DN39970_c0_g1_i3;TRINITY_DN39970_c0_g1_i4	Papilin [Apostichopus japonicus]	-	BPTI/Kunitz domain-containing protein (Fragment) OS=Haliotis asinina PE=1 SV=1	GO:0005576(extracellular region)	ENOG41127IF(Trypsin Inhibitor like cysteine rich domain)	NA	NA	NA	NA(NA)	A7RL41.1 PF00014.21;Kunitz_BPTI;	235	537.14	203	693.39	963.8	393	45	51	117	158	157.64	91.22	24.33	58.67	20.05	69.48	80.46	43.09	4.05	4.78	14.28	18.4	16.59	9.66	49.35	11.29	-2.08419	down	1.42063e-05	0.00141736	yes
TRINITY_DN60098_c4_g2	1223	TRINITY_DN60098_c4_g2_i1;TRINITY_DN60098_c4_g2_i2	-	-	-	-	-	-	-	-	-	-	0	27.24	76	345	284	5	1	0	0	8	3	0	0	1.49	3.96	20.15	14.84	0.97	0.19	0	0	1.88	0.7	0	6.9	0.46	-5.67398	down	1.42937e-05	0.00142036	yes
TRINITY_DN38733_c0_g1	1453	TRINITY_DN38733_c0_g1_i1;TRINITY_DN38733_c0_g1_i2;TRINITY_DN38733_c0_g1_i3	hypothetical protein BSL78_00806 [Apostichopus japonicus]	-	-	-	-	-	-	-	-	-	126	161	503	121	99	166	15	58	3	0	0	16	5.4	7.68	19.76	5.13	6.76	7.31	0.56	2.15	0.14	0	0	0.77	8.67	0.6	-3.63731	down	1.42996e-05	0.00142036	yes
TRINITY_DN55965_c0_g2	1402	TRINITY_DN55965_c0_g2_i1;TRINITY_DN55965_c0_g2_i2;TRINITY_DN55965_c0_g2_i3;TRINITY_DN55965_c0_g2_i4	PREDICTED: C-type lectin domain family 10 member A-like [Crassostrea gigas]	-	-	GO:0004888(transmembrane signaling receptor activity);GO:0005887(integral component of plasma membrane)	-	K06560	mannose receptor, C type	-	aplc04145(Phagosome)	K1RMH9.1 PF00059.19;Lectin_C;	517	1543	797	1451	1678	2607	359	196	496.42	375	285	201	23.77	73.38	33.37	66.02	73.87	121.64	14.49	7.67	25.59	18.01	13.64	10.25	65.34	14.94	-1.91948	down	1.44645e-05	0.00143358	yes
TRINITY_DN36350_c0_g2	2649	TRINITY_DN36350_c0_g2_i1;TRINITY_DN36350_c0_g2_i2;TRINITY_DN36350_c0_g2_i3	putative indole-3-acetic acid-amido synthetase GH3.5 [Apostichopus japonicus]	GH3.3	Indole-3-acetic acid-amido synthetase GH3.3 OS=Arabidopsis thaliana GN=GH3.3 PE=1 SV=1	GO:0003674(molecular_function);GO:0005575(cellular_component);GO:0008150(biological_process)	ENOG410XQH0(Indole-3-acetic acid-amido synthetase)	-	-	-	-	W4Z156.1 PF03321.11;GH3;	10	35	5	9	2	42	99	1155	71	49	30	65	0.22	0.91	0.13	0.19	0.04	1.25	1.88	52.24	1.72	1.1	0.92	1.96	0.46	9.97	3.74289	up	1.45553e-05	0.00143775	yes
TRINITY_DN60636_c1_g1	3536	TRINITY_DN60636_c1_g1_i1;TRINITY_DN60636_c1_g1_i2;TRINITY_DN60636_c1_g1_i3	hypothetical protein BSL78_24173 [Apostichopus japonicus]	-	-	GO:0005859(muscle myosin complex);GO:0005865(striated muscle thin filament);GO:0006941(striated muscle contraction);GO:0008307(structural constituent of muscle);GO:0030018(Z disc);GO:0030240(skeletal muscle thin filament assembly);GO:0030241(skeletal muscle myosin thick filament assembly);GO:0031430(M band);GO:0045214(sarcomere organization);GO:0048739(cardiac muscle fiber development);GO:0051015…	ENOG410YKDM(NA)	NA	NA	NA	NA(NA)	B7PZR6.1 PF07679.14;I-set;	228	884	1321	707	828	1133	273	120	174	186	197	266	5.07	23.95	19.61	11.54	17.57	21.08	4.93	1.64	3.13	3.17	3.44	5.48	16.47	3.63	-1.83683	down	1.45824e-05	0.00143775	yes
TRINITY_DN54460_c2_g2	2168	TRINITY_DN54460_c2_g2_i1;TRINITY_DN54460_c2_g2_i2;TRINITY_DN54460_c2_g2_i3	uncharacterized protein LOC110442652 [Mizuhopecten yessoensis]	-	-	-	ENOG410XRJN(nephrosis 1, congenital, Finnish type (nephrin))	-	-	-	-	-	1774.34	7722.38	3624.49	6655.26	13424.9	5818.08	596.09	511	1814.63	1851	1342.23	1418	91.1	429.82	168.51	335.85	654.63	335.27	26.68	22.5	103.43	113.77	71.75	80.88	335.86	69.83	-2.14321	down	1.46024e-05	0.00143775	yes
TRINITY_DN39973_c3_g2	848	TRINITY_DN39973_c3_g2_i1	PREDICTED: kielin/chordin-like protein [Branchiostoma belcheri]	crim1	Cysteine-rich motor neuron 1 protein OS=Danio rerio GN=crim1 PE=2 SV=1	GO:0001558(regulation of cell growth);GO:0001568(blood vessel development);GO:0001756(somitogenesis);GO:0004857(enzyme inhibitor activity);GO:0004867(serine-type endopeptidase inhibitor activity);GO:0005520(insulin-like growth factor binding);GO:0005576(extracellular region);GO:0016020(membrane);GO:0016021(integral component of membrane);GO:0048570(notochord morphogenesis)	ENOG410XQ7V(kielin chordin-like)	K16857	thrombospondin 1	-	spu04350(TGF-beta signaling pathway);spu04512(ECM-receptor interaction);spu04145(Phagosome)	A0A067QXM1.1 PF00093.16;VWC;	207	427	228	397	645	708	47	54	126	138	114	107	17.65	37.75	17.74	33.43	52.58	62.27	3.5	3.99	12.05	12.39	10.22	10.17	36.9	8.72	-1.93817	down	1.47023e-05	0.00144324	yes
TRINITY_DN62220_c0_g1	653	TRINITY_DN62220_c0_g1_i1	-	-	-	-	-	-	-	-	-	-	9	20	12	35	35	13	0	0	2	2	2	1	1.13	2.6	1.37	4.32	4.19	1.69	0	0	0.28	0.26	0.26	0.14	2.55	0.16	-3.8136	down	1.47489e-05	0.00144324	yes
TRINITY_DN38344_c0_g1	2112	TRINITY_DN38344_c0_g1_i1;TRINITY_DN38344_c0_g1_i2;TRINITY_DN38344_c0_g1_i3	sulfotransferase [Apostichopus japonicus]	SULT1C2	Sulfotransferase 1C2 OS=Homo sapiens GN=SULT1C2 PE=1 SV=1	GO:0005575(cellular_component);GO:0008146(sulfotransferase activity);GO:0016740(transferase activity)	ENOG4111H56(Sulfotransferase)	NA	NA	NA	NA(NA)	F6YH14.2 PF00685.25;Sulfotransfer_1;	175	160	226	215	320	292	198	512	948	1195	1718	391	4.87	4.66	6.92	6.02	9.79	8.45	5.14	13.89	33.41	34.84	59.15	12.62	6.79	26.51	2.02575	up	1.47544e-05	0.00144324	yes
TRINITY_DN35164_c1_g2	875	TRINITY_DN35164_c1_g2_i1	-	-	-	-	-	-	-	-	-	-	6	37	281	42	11	11	0	0	3	6	1	3	0.49	3.13	20.93	3.39	0.86	0.93	0	0	0.27	0.52	0.09	0.27	4.96	0.19	-4.56464	down	1.49272e-05	0.00145697	yes
TRINITY_DN46085_c0_g1	3670	TRINITY_DN46085_c0_g1_i1;TRINITY_DN46085_c0_g1_i2;TRINITY_DN46085_c0_g1_i3	hypothetical protein BSL78_05422, partial [Apostichopus japonicus]	ADGRL3	Adhesion G protein-coupled receptor L3 OS=Bos taurus GN=ADGRL3 PE=2 SV=1	GO:0004930(G-protein coupled receptor activity);GO:0007166(cell surface receptor signaling pathway);GO:0007186(G-protein coupled receptor signaling pathway);GO:0016021(integral component of membrane)	ENOG410XSD2(G- protein-coupled receptor)	NA	NA	NA	NA(NA)	W4XCR1.1 PF00002.22;7tm_2;	250	583	993	369	436	308	125	104	49	117	231	67	4.41	9.57	17.7	5.96	7.68	7.65	1.74	1.56	0.98	1.95	4.62	1.4	8.83	2.04	-1.9158	down	1.50107e-05	0.00146195	yes
TRINITY_DN47212_c1_g2	1450	TRINITY_DN47212_c1_g2_i1;TRINITY_DN47212_c1_g2_i2;TRINITY_DN47212_c1_g2_i3	-	-	-	-	-	-	-	-	-	-	29	26	45	48	60	74	0	1	11	1	0	5	1.25	1.16	1.76	2.04	5.24	4.23	0	0.36	0.53	0.04	0	0.24	2.61	0.19	-3.6252	down	1.50758e-05	0.00146474	yes
TRINITY_DN54831_c1_g1	571	TRINITY_DN54831_c1_g1_i1	-	-	-	-	-	-	-	-	-	-	0	51	12	60	16	0	0	0	0	0	0	0	0	8.25	1.71	9.22	2.38	0	0	0	0	0	0	0	3.59	0	-7.45976	down	1.51044e-05	0.00146474	yes
TRINITY_DN47074_c0_g3	2878	TRINITY_DN47074_c0_g3_i1;TRINITY_DN47074_c0_g3_i2;TRINITY_DN47074_c0_g3_i3;TRINITY_DN47074_c0_g3_i4	putative retinol dehydrogenase 7 isoform X2 [Apostichopus japonicus]	Rdh7	Retinol dehydrogenase 7 OS=Rattus norvegicus GN=Rdh7 PE=2 SV=1	GO:0016491(oxidoreductase activity);GO:0055114(oxidation-reduction process)	ENOG410Y7FK(retinol dehydrogenase activity)	K13369	17beta-estradiol 17-dehydrogenase / all-trans-retinol dehydrogenase (NAD+) / 3alpha(17beta)-hydroxysteroid dehydrogenase (NAD+)	EC:1.1.1.62 1.1.1.105 1.1.1.239	xtr00140(Steroid hormone biosynthesis);xtr00830(Retinol metabolism)	W4Z0P7.1 PF00106.23;adh_short;	40	34	30	33	25	48	130	152	68	86	76	259	0.92	1.1	0.7	0.72	0.79	0.97	2.53	4.18	1.92	2.31	2.48	7.69	0.87	3.52	2.04638	up	1.51945e-05	0.00146721	yes
TRINITY_DN31433_c0_g2	1116	TRINITY_DN31433_c0_g2_i1	-	-	-	-	-	-	-	-	-	-	14	3	5	55	76	0	0	0	0	1	0	0	0.83	0.18	0.27	3.22	4.31	0	0	0	0	0.06	0	0	1.47	0.01	-6.3279	down	1.51951e-05	0.00146721	yes
TRINITY_DN45904_c0_g1	2889	TRINITY_DN45904_c0_g1_i1;TRINITY_DN45904_c0_g1_i2;TRINITY_DN45904_c0_g1_i3	-	-	-	-	-	-	-	-	-	-	2	16	0	2	5	20	14	15	130	236	79	67	0.08	0.39	0	0.04	0.17	0.54	0.24	0.28	3.28	4.88	1.95	2.19	0.2	2.14	3.80079	up	1.55066e-05	0.00149325	yes
TRINITY_DN50374_c0_g1	5733	TRINITY_DN50374_c0_g1_i1;TRINITY_DN50374_c0_g1_i2	hypothetical protein BSL78_29465 [Apostichopus japonicus]	APCDD1	Protein APCDD1 OS=Gallus gallus GN=APCDD1 PE=2 SV=1	GO:0005887(integral component of plasma membrane);GO:0016055(Wnt signaling pathway);GO:0017147(Wnt-protein binding);GO:0030178(negative regulation of Wnt signaling pathway);GO:0043615(astrocyte cell migration)	ENOG410XSNW(Adenomatosis polyposis coli down-regulated)	-	-	-	-	H3A2X1.1 PF14921.4;APCDDC;	26	197	285	134	109	81	10	5	23	30	29	16	0.25	1.93	2.45	1.26	0.99	0.81	0.08	0.05	0.24	0.3	0.29	0.17	1.28	0.19	-2.64089	down	1.55312e-05	0.00149325	yes
TRINITY_DN34812_c0_g2	606	TRINITY_DN34812_c0_g2_i1;TRINITY_DN34812_c0_g2_i2;TRINITY_DN34812_c0_g2_i3	-	-	-	-	-	-	-	-	-	-	0	0	0	0	0	0	13	53	2	0	2	27	0	0	0	0	0	0	1.68	6.51	0.34	0	0.3	4.66	0	2.25	6.97632	up	1.56315e-05	0.00149705	yes
TRINITY_DN47558_c4_g1	4698	TRINITY_DN47558_c4_g1_i1	pol-like protein [Apostichopus japonicus]	-	LINE-1 reverse transcriptase homolog OS=Nycticebus coucang PE=3 SV=1	GO:0003964(RNA-directed DNA polymerase activity)	ENOG4111K5V(Reverse transcriptase (RNA-dependent DNA polymerase))	K10798	poly [ADP-ribose] polymerase	EC:2.4.2.30	npr03410(Base excision repair);npr04210(Apoptosis);npr04217(Necroptosis)	A0A0G2L0G5.1 PF00078.25;RVT_1;	23	7	3	8	5	2	28.03	22.41	7	4	11	2219	0.27	0.08	0.03	0.09	0.06	0.02	0.29	0.23	0.09	0.05	0.13	29.09	0.09	4.98	5.7526	up	1.56372e-05	0.00149705	yes
TRINITY_DN60678_c1_g1	1437	TRINITY_DN60678_c1_g1_i1;TRINITY_DN60678_c1_g1_i2;TRINITY_DN60678_c1_g1_i3;TRINITY_DN60678_c1_g1_i4;TRINITY_DN60678_c1_g1_i5	-	-	-	-	-	-	-	-	-	-	20	43	118	31	45	5	0	8	0	0	5	0	1.45	5.41	13.94	3.71	3.88	0.53	0	0.46	0	0	1.22	0	4.82	0.28	-4.2371	down	1.57684e-05	0.00150641	yes
TRINITY_DN34891_c0_g1	1285	TRINITY_DN34891_c0_g1_i1;TRINITY_DN34891_c0_g1_i2	hypothetical protein BSL78_06339, partial [Apostichopus japonicus]	-	-	-	-	-	-	-	-	-	27	55	74	84	44	140	10.11	5	9	2	18	13	1.36	2.92	3.45	4.21	2.15	7.28	0.46	0.22	0.51	0.11	0.96	0.75	3.56	0.5	-2.66347	down	1.60041e-05	0.00152277	yes
TRINITY_DN44406_c0_g1	5410	TRINITY_DN44406_c0_g1_i1;TRINITY_DN44406_c0_g1_i2;TRINITY_DN44406_c0_g1_i3;TRINITY_DN44406_c0_g1_i4;TRINITY_DN44406_c0_g1_i5	putative metalloprotease TIKI1 [Apostichopus japonicus]	trabd2a	Metalloprotease TIKI1 OS=Xenopus tropicalis GN=trabd2a PE=2 SV=2	GO:0004222(metalloendopeptidase activity);GO:0005887(integral component of plasma membrane);GO:0006508(proteolysis);GO:0017147(Wnt-protein binding);GO:0030178(negative regulation of Wnt signaling pathway);GO:0031301(integral component of organelle membrane);GO:0060322(head development)	ENOG410ZH8D(TraB domain containing)	-	-	-	-	W5MVN9.1 PF01963.15;TraB;	81	296	421	821	702	476	15	66	80	134	96	109	0.82	3.24	3.94	8.51	6.88	5.21	0.13	0.57	0.9	1.47	1.04	1.25	4.77	0.89	-2.29126	down	1.60146e-05	0.00152277	yes
TRINITY_DN61623_c2_g1	461	TRINITY_DN61623_c2_g1_i1	-	-	-	-	-	-	-	-	-	-	1	4	2	1	0	0	1	23	24	24	45	19	0.23	0.96	0.43	0.23	0	0	0.2	4.66	6.24	5.95	11.03	4.83	0.31	5.48	4.11439	up	1.60413e-05	0.00152277	yes
TRINITY_DN41587_c0_g1	4986	TRINITY_DN41587_c0_g1_i1;TRINITY_DN41587_c0_g1_i2;TRINITY_DN41587_c0_g1_i3;TRINITY_DN41587_c0_g1_i4	nerve growth factor-like protein [Apostichopus japonicus]	-	-	-	-	NA	NA	NA	NA(NA)	-	41.51	307	559	287	225	355	98	15	50	25	27	41	0.77	4.03	5.78	3.81	4.25	4.09	0.95	0.17	0.62	0.51	0.51	0.64	3.79	0.57	-2.50406	down	1.61201e-05	0.00152643	yes
TRINITY_DN43643_c1_g1	1631	TRINITY_DN43643_c1_g1_i1	-	-	-	-	-	-	-	-	-	-	20	33	54	34	25	61	98	128	192	100	144	112	0.75	1.28	1.83	1.26	0.89	2.34	3.22	4.14	8.04	3.91	5.64	4.69	1.39	4.94	1.98596	up	1.61477e-05	0.00152643	yes
TRINITY_DN42394_c0_g2	2736	TRINITY_DN42394_c0_g2_i1;TRINITY_DN42394_c0_g2_i2	putative fibrillin-1-like [Apostichopus japonicus]	Thbd	Thrombomodulin OS=Mus musculus GN=Thbd PE=1 SV=1	GO:0003674(molecular_function);GO:0004888(transmembrane signaling receptor activity);GO:0005509(calcium ion binding);GO:0005615(extracellular space);GO:0005774(vacuolar membrane);GO:0005886(plasma membrane);GO:0005887(integral component of plasma membrane);GO:0007165(signal transduction);GO:0007565(female pregnancy);GO:0009986(cell surface);GO:0010165(response to X-ray);GO:0016327(apicolateral pl…	ENOG410Y5JS(thrombomodulin)	K03907	thrombomodulin	-	rno04610(Complement and coagulation cascades);rno05418(Fluid shear stress and atherosclerosis);rno04933(AGE-RAGE signaling pathway in diabetic complications)	-	237.29	587.51	1592.93	440.42	336.61	109	10	20	30	128	153.52	57	4.96	12.77	30.35	9.15	6.77	2.34	0.18	0.36	0.71	2.8	3.38	1.34	11.06	1.46	-2.86407	down	1.61972e-05	0.0015279	yes
TRINITY_DN55766_c1_g4	881	TRINITY_DN55766_c1_g4_i1;TRINITY_DN55766_c1_g4_i2	-	-	-	-	-	-	-	-	-	-	0	0	0	0	0	0	129	0	0	0	1.41	276.29	0	0	0	0	0	0	9.11	0	0	0	0.12	24.96	0	5.7	9.25788	up	1.62997e-05	0.00153435	yes
TRINITY_DN39899_c0_g2	2540	TRINITY_DN39899_c0_g2_i1	hypothetical protein BSL78_15440 [Apostichopus japonicus]	CLCA2	Calcium-activated chloride channel regulator 2 OS=Homo sapiens GN=CLCA2 PE=1 SV=2	GO:0031226(intrinsic component of plasma membrane)	COG2304(von Willebrand factor, type A)	NA	NA	NA	NA(NA)	W4XHK1.1 PF08434.9;CLCA;	2	56	42	46	58	140	1	11	4	0	4	6	0.05	1.31	0.86	1.03	1.26	3.25	0.02	0.21	0.1	0	0.09	0.15	1.29	0.09	-3.57855	down	1.64489e-05	0.00154339	yes
TRINITY_DN26033_c0_g1	2488	TRINITY_DN26033_c0_g1_i1;TRINITY_DN26033_c0_g1_i2	-	-	-	-	-	-	-	-	-	-	15	85	31	168	79	18	0	1	0	10	6	8	0.35	5.06	0.65	8.12	6.57	0.43	0	0.02	0	0.24	0.15	0.21	3.53	0.1	-3.77736	down	1.64643e-05	0.00154339	yes
TRINITY_DN36746_c2_g3	735	TRINITY_DN36746_c2_g3_i1;TRINITY_DN36746_c2_g3_i2;TRINITY_DN36746_c2_g3_i3;TRINITY_DN36746_c2_g3_i4;TRINITY_DN36746_c2_g3_i5	hypothetical protein BSL78_09899 [Apostichopus japonicus]	-	-	GO:0005622(intracellular);GO:0006623(protein targeting to vacuole);GO:0019898(extrinsic component of membrane);GO:0045053(protein retention in Golgi apparatus)	ENOG4111NXN(Plant protein of unknown function (DUF946))	-	-	-	-	F4XQR5.1 PF06101.9;DUF946;	13	23	0	39	0	1	62	31	487	307	162	112	2.01	4.01	0	6.1	0	0.15	7.53	3.47	85.4	39.08	23.04	16.63	2.04	29.19	4.21439	up	1.65797e-05	0.00155097	yes
TRINITY_DN48034_c2_g1	1463	TRINITY_DN48034_c2_g1_i1;TRINITY_DN48034_c2_g1_i2;TRINITY_DN48034_c2_g1_i3;TRINITY_DN48034_c2_g1_i4	hypothetical protein BSL78_01393 [Apostichopus japonicus]	-	Hyalin (Fragment) OS=Strongylocentrotus purpuratus PE=2 SV=1	-	ENOG4111TE0(Domain-Containing protein)	-	-	-	-	W4XG42.1 PF02494.14;HYR;	113	370	381	168	149	44.06	3	22.34	21.63	42.99	58	29	5.31	17.87	17.27	9.23	7.96	2.1	0.13	0.92	1.03	2.25	4.17	1.75	9.96	1.71	-2.6226	down	1.68857e-05	0.00157633	yes
TRINITY_DN53761_c0_g1	495	TRINITY_DN53761_c0_g1_i1	hypothetical protein BSL78_25083 [Apostichopus japonicus]	-	-	-	-	-	-	-	-	-	147	128	323	111	194	141	0	2	29	5	27	34	29.56	26.77	59.79	22.01	37.25	29.61	0	0.35	6.56	1.08	5.76	7.55	34.16	3.55	-3.16697	down	1.72293e-05	0.00160507	yes
TRINITY_DN49656_c0_g2	3930	TRINITY_DN49656_c0_g2_i1;TRINITY_DN49656_c0_g2_i2;TRINITY_DN49656_c0_g2_i3	putative zinc transporter ZIP12-like, partial [Apostichopus japonicus]	Slc39a4	Zinc transporter ZIP4 OS=Rattus norvegicus GN=Slc39a4 PE=2 SV=1	GO:0005385(zinc ion transmembrane transporter activity);GO:0005887(integral component of plasma membrane);GO:0006882(cellular zinc ion homeostasis);GO:0071578(zinc II ion transmembrane import)	COG0428(zinc transporter)	NA	NA	NA	NA(NA)	W4Y783.1 PF02535.20;Zip;	60	148.48	180	95	159	161	88	235	1203.67	490	1075	366	3.16	2.17	3.37	1.33	2.15	2.33	1.09	2.86	21.65	7.22	17.13	5.79	2.42	9.29	2.35411	up	1.72759e-05	0.00160609	yes
TRINITY_DN57071_c1_g2	697	TRINITY_DN57071_c1_g2_i1;TRINITY_DN57071_c1_g2_i2;TRINITY_DN57071_c1_g2_i3	-	-	-	-	-	-	-	-	-	-	0	13	38	47	60	26	0	3	1	1	1	2	0	3.62	3.93	6.23	8.87	7.37	0	0.74	0.13	0.12	0.66	1.34	5	0.5	-4.27531	down	1.73507e-05	0.00160971	yes
TRINITY_DN37893_c1_g2	1213	TRINITY_DN37893_c1_g2_i1;TRINITY_DN37893_c1_g2_i10;TRINITY_DN37893_c1_g2_i11;TRINITY_DN37893_c1_g2_i12;TRINITY_DN37893_c1_g2_i2;TRINITY_DN37893_c1_g2_i3;TRINITY_DN37893_c1_g2_i4;TRINITY_DN37893_c1_g2_i5;TRINITY_DN37893_c1_g2_i6;TRINITY_DN37893_c1_g2_i7;TRINITY_DN37893_c1_g2_i8;TRINITY_DN37893_c1_g2_i9	-	-	-	-	-	-	-	-	-	-	22	6	12	16	21	24	14	100	101	88	151	59	2.39	0.59	1.09	2.04	2.52	2.51	2.86	9.07	10.82	9.34	15.52	6.55	1.86	9.03	2.49555	up	1.74247e-05	0.00161326	yes
TRINITY_DN52384_c1_g1	1709	TRINITY_DN52384_c1_g1_i1;TRINITY_DN52384_c1_g1_i2	-	-	-	-	-	-	-	-	-	-	68	277.82	467.87	207.63	316.75	509.67	34.42	102.63	53	49	66.82	103.83	2.41	10.24	15.23	7.37	10.73	18.52	1.07	3.17	2.1	1.84	2.51	4.12	10.75	2.47	-2.01482	down	1.75872e-05	0.00162496	yes
TRINITY_DN40723_c1_g4	982	TRINITY_DN40723_c1_g4_i1;TRINITY_DN40723_c1_g4_i2	-	-	-	-	-	-	-	-	-	-	86.82	61	45	86	88	22	2	12	8	20	6	9	6.07	4.42	2.88	6.04	5.89	1.59	0.12	0.74	0.63	1.47	0.44	0.7	4.48	0.68	-2.60456	down	1.7838e-05	0.00164475	yes
TRINITY_DN57199_c0_g2	1965	TRINITY_DN57199_c0_g2_i1;TRINITY_DN57199_c0_g2_i2;TRINITY_DN57199_c0_g2_i3;TRINITY_DN57199_c0_g2_i4;TRINITY_DN57199_c0_g2_i5;TRINITY_DN57199_c0_g2_i6	C-type lectin [Apostichopus japonicus]	-	Lectin 1 OS=Stichopus japonicus PE=1 SV=1	-	-	-	-	-	-	-	30	88.31	2.07	10.54	83.49	116.73	42	202.63	616	782	600	375.52	2.56	5.03	0.31	1.52	3.57	4.64	9.43	40.48	117.61	85.99	137.44	80.71	2.94	78.61	3.18656	up	1.79561e-05	0.00165226	yes
TRINITY_DN42136_c0_g1	2961	TRINITY_DN42136_c0_g1_i1;TRINITY_DN42136_c0_g1_i2	-	tie2	Tyrosine-protein kinase receptor Tie-2 OS=Danio rerio GN=tie2 PE=2 SV=1	-	-	-	-	-	-	-	1	702	645	4	1	6	4	0	5	3	2	2	0.03	13.9	12.25	0.1	0.02	0.12	0.07	0	0.11	0.06	0.04	0.04	4.4	0.05	-6.06257	down	1.80438e-05	0.00165693	yes
TRINITY_DN49471_c2_g1	1220	TRINITY_DN49471_c2_g1_i1;TRINITY_DN49471_c2_g1_i2;TRINITY_DN49471_c2_g1_i3	-	-	-	-	-	-	-	-	-	-	16	29.29	46	17	30	18	1	6	1	1.02	5	1	3.31	2.57	2.22	2.22	3.74	0.98	0.05	0.74	0.09	0.5	0.28	0.09	2.51	0.29	-3.21671	down	1.82484e-05	0.00167232	yes
TRINITY_DN59387_c2_g1	1584	TRINITY_DN59387_c2_g1_i1;TRINITY_DN59387_c2_g1_i2;TRINITY_DN59387_c2_g1_i3	-	-	-	-	-	-	-	-	-	-	12	79	159	52	61	41	2	7.04	10	6	16	8	0.97	5.42	11.04	3.79	2.26	1.63	0.07	0.24	0.43	0.53	0.65	0.35	4.18	0.38	-2.83436	down	1.8522e-05	0.00169393	yes
TRINITY_DN56557_c2_g1	2542	TRINITY_DN56557_c2_g1_i1	-	-	-	-	-	-	-	-	-	-	6	156	271	34.93	84	527	1	7.39	15	10	27	20	0.14	3.65	5.56	0.78	1.82	12.21	0.02	0.14	0.38	0.24	0.64	0.51	4.03	0.32	-3.53266	down	1.85713e-05	0.001695	yes
TRINITY_DN43449_c2_g2	284	TRINITY_DN43449_c2_g2_i1	-	-	-	-	-	-	-	-	-	-	0	2	1	6	0	3	96	28	5	11	8	41	0	1.45	0.64	4.09	0	2.21	56.37	17.08	3.93	8.23	5.94	31.02	1.4	20.43	4.12836	up	1.86644e-05	0.00170004	yes
TRINITY_DN46640_c0_g2	3438	TRINITY_DN46640_c0_g2_i1;TRINITY_DN46640_c0_g2_i2;TRINITY_DN46640_c0_g2_i3;TRINITY_DN46640_c0_g2_i4;TRINITY_DN46640_c0_g2_i5	hypothetical protein BSL78_16225 [Apostichopus japonicus]	-	-	-	-	-	-	-	-	-	78	291	693	227	234	328	64	100	72	52	62	70	1.63	5.47	14.19	3.83	3.79	5.82	1.06	1.78	1.79	1.05	1.07	1.37	5.79	1.35	-1.9517	down	1.88521e-05	0.00171368	yes
TRINITY_DN40191_c1_g2	953	TRINITY_DN40191_c1_g2_i1	-	-	-	-	-	-	-	-	-	-	5	16	24	31	42	1	0	0	0	1	2	0	0.36	1.21	1.59	2.23	2.92	0.07	0	0	0	0.08	0.15	0	1.4	0.04	-4.85359	down	1.89498e-05	0.0017162	yes
TRINITY_DN5924_c0_g2	471	TRINITY_DN5924_c0_g2_i1	PREDICTED: galectin-1 [Cebus capucinus imitator]	LGALS1	Galectin-1 OS=Homo sapiens GN=LGALS1 PE=1 SV=2	GO:0002317(plasma cell differentiation);GO:0005515(protein binding);GO:0005615(extracellular space);GO:0005622(intracellular);GO:0005634(nucleus);GO:0005737(cytoplasm);GO:0005788(endoplasmic reticulum lumen);GO:0006915(apoptotic process);GO:0007165(signal transduction);GO:0009986(cell surface);GO:0010812(negative regulation of cell-substrate adhesion);GO:0010977(negative regulation of neuron proj…	ENOG4111EA0(Lectin, galactoside-binding, soluble)	NA	NA	NA	NA(NA)	G7PFD7.1 PF00337.20;Gal-bind_lectin;	18	13	10	9	7	6	14	29	74	65	70	78	3.98	2.99	2.04	1.96	1.48	1.39	2.66	5.62	18.44	15.42	16.44	19.03	2.31	12.94	2.58425	up	1.89562e-05	0.0017162	yes
TRINITY_DN39134_c0_g1	1257	TRINITY_DN39134_c0_g1_i1;TRINITY_DN39134_c0_g1_i2;TRINITY_DN39134_c0_g1_i3;TRINITY_DN39134_c0_g1_i4;TRINITY_DN39134_c0_g1_i5	-	-	-	-	-	-	-	-	-	-	50	20	27	25	57.99	22	2	5	1	2	11	3.14	3.01	1.08	1.88	1.29	3.05	1.18	0.09	0.65	0.06	0.22	2.13	0.18	1.91	0.56	-2.91807	down	1.91896e-05	0.00173385	yes
TRINITY_DN39364_c0_g1	2306	TRINITY_DN39364_c0_g1_i1;TRINITY_DN39364_c0_g1_i2	glycosaminoglycan xylosylkinase-like [Acanthaster planci]	Fam20c	Extracellular serine/threonine protein kinase FAM20C OS=Mus musculus GN=Fam20c PE=1 SV=1	GO:0001501(skeletal system development);GO:0004674(protein serine/threonine kinase activity);GO:0005509(calcium ion binding);GO:0005615(extracellular space);GO:0005737(cytoplasm);GO:0005794(Golgi apparatus);GO:0006468(protein phosphorylation);GO:0016310(phosphorylation);GO:0016773(phosphotransferase activity, alcohol group as acceptor);GO:0030145(manganese ion binding);GO:0030501(positive regulat…	ENOG410XQEJ(Family with sequence similarity 20, member)	NA	NA	NA	NA(NA)	F1MJW4.2 PF06702.10;Fam20C;	9	30	12	5	8	5	21	32	150	70	136	39	0.23	0.93	0.27	0.12	0.19	0.23	0.47	0.7	4.72	2.29	3.99	1.22	0.33	2.23	2.91681	up	1.95242e-05	0.00176055	yes
TRINITY_DN48267_c2_g1	2970	TRINITY_DN48267_c2_g1_i1	hypothetical protein BSL78_15781 [Apostichopus japonicus]	-	-	-	-	-	-	-	-	-	349	1121	1637	982	837	913	374	272	136	204	232	350	6.66	22.13	28.33	18.52	15.28	17.84	6.28	4.48	2.9	4.06	4.63	7.48	18.13	4.97	-1.70283	down	1.98819e-05	0.00178922	yes
TRINITY_DN46332_c2_g1	2505	TRINITY_DN46332_c2_g1_i1;TRINITY_DN46332_c2_g1_i2	hypothetical protein BSL78_09172 [Apostichopus japonicus]	-	-	-	-	-	-	-	-	-	95	310	69	263	371	525	20	25	62	86	46	41	2.89	9.69	1.71	7.71	8.16	16.84	0.59	0.5	2.33	2.48	1.38	1.38	7.83	1.44	-2.3226	down	2.00484e-05	0.00179734	yes
TRINITY_DN45521_c0_g1	1095	TRINITY_DN45521_c0_g1_i1;TRINITY_DN45521_c0_g1_i2	-	-	-	-	-	-	-	-	-	-	18	62	111	90	99	82	4	3	22	9	10	10	1.09	3.9	6.14	5.42	5.77	5.12	0.21	0.17	1.5	0.57	0.67	0.72	4.57	0.64	-2.7111	down	2.00605e-05	0.00179734	yes
TRINITY_DN55334_c0_g2	1474	TRINITY_DN55334_c0_g2_i1;TRINITY_DN55334_c0_g2_i2;TRINITY_DN55334_c0_g2_i3;TRINITY_DN55334_c0_g2_i4	-	-	-	-	-	-	-	-	-	-	68	118	130	82	131	160	56	952	398	293	517	373	3.19	5.69	5.38	3.65	5.68	7.49	2.37	38.84	20.71	14.51	25.52	19.42	5.18	20.23	2.00554	up	2.00921e-05	0.00179734	yes
TRINITY_DN60901_c2_g1	4827	TRINITY_DN60901_c2_g1_i1;TRINITY_DN60901_c2_g1_i2;TRINITY_DN60901_c2_g1_i3;TRINITY_DN60901_c2_g1_i4;TRINITY_DN60901_c2_g1_i5;TRINITY_DN60901_c2_g1_i6	-	-	-	-	-	-	-	-	-	-	980	1192	1735	1777	1116	1345	178	311	396	442	629	460	13.46	15.66	18.89	21.85	14.55	20.96	1.89	3.33	5.87	6.46	8.52	6.44	17.56	5.42	-1.55973	down	2.03098e-05	0.00181301	yes
TRINITY_DN38552_c1_g2	287	TRINITY_DN38552_c1_g2_i1	-	-	-	-	-	-	-	-	-	-	2	18	43.63	3	15	19	0	2.04	0	0	0	0	1.35	12.7	27.33	1.99	9.64	13.65	0	1.21	0	0	0	0	11.11	0.2	-5.14001	down	2.03479e-05	0.00181301	yes
TRINITY_DN61302_c2_g1	1409	TRINITY_DN61302_c2_g1_i1;TRINITY_DN61302_c2_g1_i2	-	-	-	-	-	-	-	-	-	-	16.71	14.44	12	4.13	14.42	8.34	8	51	65.39	204.88	31.94	108.86	0.74	0.67	0.49	0.18	0.98	0.92	0.31	1.96	3.26	9.98	1.49	6.27	0.66	3.88	2.93742	up	2.046e-05	0.00181875	yes
TRINITY_DN56878_c1_g1	426	TRINITY_DN56878_c1_g1_i1;TRINITY_DN56878_c1_g1_i2	-	-	-	-	-	-	-	-	-	-	0	3	0	3	2	4	2	11	39.01	45.01	52.01	18	0	0.85	0	0.8	0.52	1.14	0.46	2.63	11.95	13.19	15.07	5.38	0.55	8.11	3.92402	up	2.05334e-05	0.00181875	yes
TRINITY_DN41455_c2_g1	1222	TRINITY_DN41455_c2_g1_i1	-	-	-	-	-	-	-	-	-	-	57	139	133	91	128	172	0	0	7	18	6	32	3.02	7.62	6.4	4.76	6.48	9.36	0	0	0.42	1	0.33	1.89	6.27	0.61	-3.27635	down	2.05335e-05	0.00181875	yes
TRINITY_DN46754_c2_g1	1640	TRINITY_DN46754_c2_g1_i1;TRINITY_DN46754_c2_g1_i2	-	-	-	-	-	-	-	-	-	-	24	32	49	31	37	80	0	0	4	0	0	10	0.89	1.23	1.65	1.14	1.32	3.83	0	0	0.17	0	0	0.42	1.68	0.1	-3.85235	down	2.12421e-05	0.00187411	yes
TRINITY_DN38862_c1_g5	624	TRINITY_DN38862_c1_g5_i1	-	-	-	-	-	-	-	-	-	-	56.44	30	50	51	137.41	64	1	1	9	2.01	17.2	10	7.59	4.19	6.16	6.77	17.66	8.93	0.12	0.12	1.36	0.29	2.44	1.49	8.55	0.97	-3.05055	down	2.1291e-05	0.00187411	yes
TRINITY_DN46712_c2_g2	2001	TRINITY_DN46712_c2_g2_i1;TRINITY_DN46712_c2_g2_i2;TRINITY_DN46712_c2_g2_i3	-	-	-	-	-	-	-	-	-	-	0	0	0	0	0	2	8	342	10	0	0	42	0	0	0	0	0	0.06	1.23	17.37	0.33	0	0	2.54	0.01	3.58	7.06171	up	2.13184e-05	0.00187411	yes
TRINITY_DN62567_c0_g1	1411	TRINITY_DN62567_c0_g1_i1	-	-	-	-	-	-	-	-	-	-	16	56	10	55	26	14	2	0	4	1	3	0	0.71	2.57	0.4	2.41	1.1	0.64	0.08	0	0.2	0.05	0.14	0	1.3	0.08	-3.81386	down	2.13637e-05	0.00187411	yes
TRINITY_DN57820_c0_g2	5453	TRINITY_DN57820_c0_g2_i1	frizzled 5/8 [Eupentacta fraudatrix]	fzd5	Frizzled-5 OS=Xenopus laevis GN=fzd5 PE=2 SV=1	GO:0004930(G-protein coupled receptor activity);GO:0016021(integral component of membrane);GO:0017147(Wnt-protein binding);GO:0035567(non-canonical Wnt signaling pathway);GO:0042813(Wnt-activated receptor activity);GO:0060070(canonical Wnt signaling pathway)	ENOG410XRC8(frizzled family receptor)	K02375	frizzled 5/8	-	aplc04310(Wnt signaling pathway);aplc04150(mTOR signaling pathway)	W4Z465.1 PF01534.15;Frizzled;	107	352	592	133	108	39	2	6	17	52	39	23	1.07	3.64	5.37	1.31	1.03	0.4	0.02	0.05	0.19	0.54	0.41	0.26	2.14	0.24	-3.05249	down	2.13668e-05	0.00187411	yes
TRINITY_DN48046_c0_g1	1548	TRINITY_DN48046_c0_g1_i1;TRINITY_DN48046_c0_g1_i10;TRINITY_DN48046_c0_g1_i11;TRINITY_DN48046_c0_g1_i12;TRINITY_DN48046_c0_g1_i13;TRINITY_DN48046_c0_g1_i2;TRINITY_DN48046_c0_g1_i3;TRINITY_DN48046_c0_g1_i4;TRINITY_DN48046_c0_g1_i5;TRINITY_DN48046_c0_g1_i6;TRINITY_DN48046_c0_g1_i7;TRINITY_DN48046_c0_g1_i8;TRINITY_DN48046_c0_g1_i9	-	-	-	-	-	-	-	-	-	-	82	13.01	13.01	27	8	13	4732.09	148.06	8	16.1	4	574.22	4.47	1.12	0.66	1.71	0.38	0.61	184.37	9.44	0.89	1.18	0.19	36.53	1.49	38.77	5.42665	up	2.14569e-05	0.0018752	yes
TRINITY_DN45386_c3_g1	1477	TRINITY_DN45386_c3_g1_i1;TRINITY_DN45386_c3_g1_i2	-	-	-	-	-	-	-	-	-	-	86	39	103	124	87	104	0	0	7	2	30	4	3.64	1.7	3.94	5.21	3.52	4.53	0	0	0.33	0.09	1.34	0.19	3.76	0.33	-3.44987	down	2.14626e-05	0.0018752	yes
TRINITY_DN58919_c1_g2	1194	TRINITY_DN58919_c1_g2_i1;TRINITY_DN58919_c1_g2_i2;TRINITY_DN58919_c1_g2_i3;TRINITY_DN58919_c1_g2_i4;TRINITY_DN58919_c1_g2_i5	-	-	-	-	-	-	-	-	-	-	52	84.06	181	168	190	86	10	41	33	12	20	29	5.88	10.27	49.16	25.9	11.85	18.49	1.91	3.4	3.51	2.34	2.94	4.17	20.26	3.04	-2.21872	down	2.15271e-05	0.0018772	yes
TRINITY_DN35904_c0_g1	606	TRINITY_DN35904_c0_g1_i1	-	-	-	-	-	-	-	-	-	-	5	24	54	43	85	50	8	9	2	1	3	4	0.71	3.51	6.98	5.98	11.45	7.32	0.98	1.11	0.32	0.15	0.45	0.63	5.99	0.61	-3.09226	down	2.16747e-05	0.00188641	yes
TRINITY_DN47707_c0_g1	3378	TRINITY_DN47707_c0_g1_i1;TRINITY_DN47707_c0_g1_i2	putative glucan 1,3-alpha-glucosidase [Apostichopus japonicus]	yihQ	Sulfoquinovosidase OS=Escherichia coli (strain K12) GN=yihQ PE=1 SV=3	GO:0061720(6-sulfoquinovose(1-) catabolic process to glycerone phosphate and 3-sulfolactaldehyde);GO:1990929(sulfoquinovosidase activity)	COG1501(hydrolase, family 31)	K05546	mannosyl-oligosaccharide alpha-1,3-glucosidase	EC:3.2.1.207	aec00510(N-Glycan biosynthesis);aec04141(Protein processing in endoplasmic reticulum)	W4Y537.1 PF01055.24;Glyco_hydro_31;	118	38	63	62	130	76	885	269	163	101	109	760	1.98	0.66	0.95	1.03	2.06	1.3	13.06	3.89	3.05	1.75	1.91	14.16	1.33	6.3	2.45617	up	2.17564e-05	0.00188986	yes
TRINITY_DN51688_c0_g1	458	TRINITY_DN51688_c0_g1_i1;TRINITY_DN51688_c0_g1_i2;TRINITY_DN51688_c0_g1_i3;TRINITY_DN51688_c0_g1_i4;TRINITY_DN51688_c0_g1_i5;TRINITY_DN51688_c0_g1_i6;TRINITY_DN51688_c0_g1_i7;TRINITY_DN51688_c0_g1_i8;TRINITY_DN51688_c0_g1_i9	-	-	-	-	-	-	-	-	-	-	5	18	21.53	18	9	20.39	19	93.9	72.12	186.27	105.59	25.74	3.32	6.95	7.79	5.81	5.28	7.42	8.41	40.57	60.98	162.34	87.59	18.34	6.09	63.04	2.6044	up	2.18156e-05	0.00189136	yes
TRINITY_DN41654_c0_g3	1987	TRINITY_DN41654_c0_g3_i1;TRINITY_DN41654_c0_g3_i2;TRINITY_DN41654_c0_g3_i3	-	-	-	-	-	-	-	-	-	-	5	25	27	4	24	35	12	82	324.45	170	236	44.16	0.15	0.77	0.87	0.12	0.81	1.07	0.31	2.11	10.82	5.29	10.45	1.47	0.63	5.08	3.0922	up	2.2345e-05	0.00193353	yes
TRINITY_DN55057_c0_g4	1147	TRINITY_DN55057_c0_g4_i1	hypothetical protein BSL78_28596, partial [Apostichopus japonicus]	Hao1	Hydroxyacid oxidase 1 OS=Mus musculus GN=Hao1 PE=1 SV=1	GO:0001561(fatty acid alpha-oxidation);GO:0005102(receptor binding);GO:0005777(peroxisome);GO:0008891(glycolate oxidase activity);GO:0010181(FMN binding);GO:0046296(glycolate catabolic process)	COG1304(Catalyzes the 1,3-allylic rearrangement of the homoallylic substrate isopentenyl (IPP) to its allylic isomer, dimethylallyl diphosphate (DMAPP) (By similarity))	K11517	(S)-2-hydroxy-acid oxidase	EC:1.1.3.15	aplc00630(Glyoxylate and dicarboxylate metabolism);aplc04146(Peroxisome)	W4XA81.1 PF01070.16;FMN_dh;	18	28	17	16	12	17	421	28	19	72	47	137	1.03	1.66	0.89	0.91	0.66	1	21.11	1.39	1.22	4.32	2.83	8.77	1.03	6.61	3.00281	up	2.2554e-05	0.00194787	yes
TRINITY_DN59271_c1_g1	3398	TRINITY_DN59271_c1_g1_i1;TRINITY_DN59271_c1_g1_i10;TRINITY_DN59271_c1_g1_i11;TRINITY_DN59271_c1_g1_i12;TRINITY_DN59271_c1_g1_i13;TRINITY_DN59271_c1_g1_i14;TRINITY_DN59271_c1_g1_i15;TRINITY_DN59271_c1_g1_i16;TRINITY_DN59271_c1_g1_i2;TRINITY_DN59271_c1_g1_i3;TRINITY_DN59271_c1_g1_i4;TRINITY_DN59271_c1_g1_i5;TRINITY_DN59271_c1_g1_i6;TRINITY_DN59271_c1_g1_i7;TRINITY_DN59271_c1_g1_i8;TRINITY_DN59271_c…	hypothetical protein BSL78_07304 [Apostichopus japonicus]	-	-	-	-	-	-	-	-	-	114	118	38.15	51	83	496.14	25	9	17	21	18	29	4.53	6.94	3.46	2.1	7.24	25.05	1.84	0.5	1.93	1.04	2.36	2.99	8.22	1.78	-2.68154	down	2.32187e-05	0.00200077	yes
TRINITY_DN46762_c0_g3	1904	TRINITY_DN46762_c0_g3_i1	hypothetical protein BSL78_25083 [Apostichopus japonicus]	-	-	-	-	-	-	-	-	-	726	88	217	365	455	685	2	0	2	4	104	37	22.7	2.85	6.16	11.28	13.61	21.97	0.05	0	0.07	0.13	3.41	1.3	13.09	0.83	-3.94075	down	2.32554e-05	0.00200077	yes
TRINITY_DN61105_c2_g2	2495	TRINITY_DN61105_c2_g2_i1;TRINITY_DN61105_c2_g2_i10;TRINITY_DN61105_c2_g2_i11;TRINITY_DN61105_c2_g2_i12;TRINITY_DN61105_c2_g2_i2;TRINITY_DN61105_c2_g2_i3;TRINITY_DN61105_c2_g2_i4;TRINITY_DN61105_c2_g2_i5;TRINITY_DN61105_c2_g2_i6;TRINITY_DN61105_c2_g2_i7;TRINITY_DN61105_c2_g2_i8;TRINITY_DN61105_c2_g2_i9	hypothetical protein BSL78_05044 [Apostichopus japonicus]	pol	Retrovirus-related Pol polyprotein from transposon 297 OS=Drosophila melanogaster GN=pol PE=3 SV=1	GO:0003723(RNA binding);GO:0003964(RNA-directed DNA polymerase activity);GO:0006278(RNA-dependent DNA biosynthetic process)	COG2801(Retrotransposon protein)	NA	NA	NA	NA(NA)	I1F4L3.1 PF00078.25;RVT_1;	28	280	59	77	57	184	117.38	316	755	1184.48	841.82	268	2.42	11.3	2.04	3.13	4.59	11.14	4.42	11.65	30.57	54.44	37.86	12.68	5.77	25.27	2.54656	up	2.3388e-05	0.00200833	yes
TRINITY_DN44080_c1_g2	281	TRINITY_DN44080_c1_g2_i1	betaine homocysteine S-methyltransferase 1 [Apostichopus japonicus]	-	-	-	COG0646(homocysteine S-methyltransferase activity)	K00544	betaine-homocysteine S-methyltransferase	EC:2.1.1.5	bfo00260(Glycine, serine and threonine metabolism);bfo00270(Cysteine and methionine metabolism)	-	591	251	215	633	190	146	12	18	71	51	107	78	419.37	186.13	141.46	442.28	128.37	110.2	7.23	11.26	57.29	39.1	81.42	60.47	237.97	42.79	-2.37254	down	2.34529e-05	0.00201007	yes
TRINITY_DN52399_c1_g1	826	TRINITY_DN52399_c1_g1_i1;TRINITY_DN52399_c1_g1_i2;TRINITY_DN52399_c1_g1_i3;TRINITY_DN52399_c1_g1_i4;TRINITY_DN52399_c1_g1_i5;TRINITY_DN52399_c1_g1_i6	-	-	-	-	-	-	-	-	-	-	2	22	540.88	60	99.34	42	0	3	4	0	13	8	0.55	7.24	107.75	12.85	20.13	7.84	0	0.25	0.48	0	2.65	1.58	26.06	0.83	-4.54309	down	2.37594e-05	0.00203247	yes
TRINITY_DN51064_c0_g2	1650	TRINITY_DN51064_c0_g2_i1;TRINITY_DN51064_c0_g2_i2;TRINITY_DN51064_c0_g2_i3	putative collagen alpha-1(X) chain [Apostichopus japonicus]	C1QL3	Complement C1q-like protein 3 OS=Homo sapiens GN=C1QL3 PE=2 SV=1	GO:0005576(extracellular region);GO:0005581(collagen trimer);GO:0050807(regulation of synapse organization)	ENOG4112BCC(C1q and tumor necrosis factor related protein)	K07296	adiponectin	-	amex04920(Adipocytokine signaling pathway);amex03320(PPAR signaling pathway)	W4XZZ8.1 PF00386.19;C1q;	948	515	749	725	537	448	134	190	221	212	293	173	40.71	25.47	36.06	32.91	25.6	22.5	6.33	7.67	11.31	10.38	16.87	8.98	30.54	10.26	-1.4938	down	2.43482e-05	0.00207889	yes
TRINITY_DN35041_c0_g1	1608	TRINITY_DN35041_c0_g1_i1;TRINITY_DN35041_c0_g1_i2;TRINITY_DN35041_c0_g1_i3;TRINITY_DN35041_c0_g1_i4	hypothetical protein BSL78_11711 [Apostichopus japonicus]	-	-	-	-	-	-	-	-	-	0	3	0	14	1	0	4	69	157	9	40	99	0	0.2	0	0.81	0.06	0	0.17	2.38	9.36	1.81	1.75	4.28	0.18	3.29	4.59109	up	2.44474e-05	0.0020834	yes
TRINITY_DN56342_c0_g1	613	TRINITY_DN56342_c0_g1_i1;TRINITY_DN56342_c0_g1_i2	-	-	-	-	-	-	-	-	-	-	24	207	490	51	124	98	21	12	35	13	19	23	4.41	29.75	63.14	8.03	16.4	14.07	2.52	1.45	5.44	1.91	2.78	3.53	22.63	2.94	-2.74543	down	2.47781e-05	0.00210759	yes
TRINITY_DN46701_c0_g1	1329	TRINITY_DN46701_c0_g1_i1;TRINITY_DN46701_c0_g1_i2;TRINITY_DN46701_c0_g1_i3;TRINITY_DN46701_c0_g1_i4;TRINITY_DN46701_c0_g1_i5;TRINITY_DN46701_c0_g1_i6;TRINITY_DN46701_c0_g1_i7;TRINITY_DN46701_c0_g1_i8;TRINITY_DN46701_c0_g1_i9	PREDICTED: beta-1,3-galactosyltransferase 1-like [Strongylocentrotus purpuratus]	B3GALT1	Beta-1,3-galactosyltransferase 1 OS=Gorilla gorilla gorilla GN=B3GALT1 PE=3 SV=1	GO:0000139(Golgi membrane);GO:0006486(protein glycosylation);GO:0008499(UDP-galactose:beta-N-acetylglucosamine beta-1,3-galactosyltransferase activity);GO:0009312(oligosaccharide biosynthetic process);GO:0016021(integral component of membrane)	ENOG410ZZ1B(UDP-GlcNAc beta-Gal beta-1,3-N-acetylglucosaminyltransferase)	K07819	beta-1,3-galactosyltransferase 1	EC:2.4.1.86	spu00601(Glycosphingolipid biosynthesis - lacto and neolacto series)	W4YVD1.1 PF01762.19;Galactosyl_T;	27	19	55	36	48	15	0	1	1	4	8	5	2.06	1.71	5.36	4.71	3.79	1.73	0	0.15	0.22	0.57	1.55	0.8	3.23	0.55	-3.18014	down	2.48251e-05	0.00210761	yes
TRINITY_DN41797_c2_g2	822	TRINITY_DN41797_c2_g2_i1	-	-	-	-	-	-	-	-	-	-	0	0	0	0	0	0	0	1	11	24	34	5	0	0	0	0	0	0	0	0.08	1.1	2.25	3.19	0.5	0	1.19	6.76571	up	2.4915e-05	0.00211126	yes
TRINITY_DN47642_c0_g2	487	TRINITY_DN47642_c0_g2_i1;TRINITY_DN47642_c0_g2_i2;TRINITY_DN47642_c0_g2_i3;TRINITY_DN47642_c0_g2_i4	hypothetical protein BSL78_05810, partial [Apostichopus japonicus]	-	-	-	-	-	-	-	-	-	14.03	30	27	23	12	22.14	6	74.88	195.36	295.44	177	48	4.6	12.05	8.24	7.69	4.41	8.17	1.68	22.57	67.68	103.93	59.89	17.79	7.53	45.59	2.84278	up	2.50318e-05	0.00211716	yes
TRINITY_DN61769_c3_g1	1661	TRINITY_DN61769_c3_g1_i1;TRINITY_DN61769_c3_g1_i2;TRINITY_DN61769_c3_g1_i3	hypothetical protein BSL78_01501, partial [Apostichopus japonicus]	-	-	-	ENOG410XRED(Complement component)	NA	NA	NA	NA(NA)	W4Z4D5.1 PF07677.12;A2M_recep;	91	178	193	49	52	137.39	20	11	25	34	15	17	3.66	8.16	6.55	2.06	3.77	5.94	0.64	0.38	1.87	4.77	0.71	1.09	5.02	1.58	-2.28299	down	2.56124e-05	0.00216221	yes
TRINITY_DN58291_c0_g1	3523	TRINITY_DN58291_c0_g1_i1;TRINITY_DN58291_c0_g1_i2;TRINITY_DN58291_c0_g1_i3;TRINITY_DN58291_c0_g1_i4;TRINITY_DN58291_c0_g1_i5	hypothetical protein BSL78_21098 [Apostichopus japonicus]	-	-	-	-	NA	NA	NA	NA(NA)	W4Z394.1 PF00629.21;MAM;	27	56	67	36	68	42	33	84	537	164.02	367.76	179.32	1.84	2.53	1.72	1.99	2.63	1.4	0.88	1.88	22.39	6.37	10.54	7.41	2.02	8.24	2.46562	up	2.56748e-05	0.00216342	yes
TRINITY_DN39020_c1_g3	3267	TRINITY_DN39020_c1_g3_i1	putative vesicular inhibitory amino acid transporter-like [Apostichopus japonicus]	slc32a1	Vesicular inhibitory amino acid transporter OS=Xenopus tropicalis GN=slc32a1 PE=2 SV=1	GO:0003333(amino acid transmembrane transport);GO:0015171(amino acid transmembrane transporter activity)	COG0814(amino acid transport)	NA	NA	NA	NA(NA)	W4ZCR0.1 PF01490.16;Aa_trans;	109	306	518	304	272	326	25	117	68	54	66	118	1.88	5.45	8.09	5.17	4.48	5.74	0.38	1.74	1.31	0.97	1.19	2.28	5.14	1.31	-1.87585	down	2.59777e-05	0.00218484	yes
TRINITY_DN44284_c1_g1	3221	TRINITY_DN44284_c1_g1_i1;TRINITY_DN44284_c1_g1_i2;TRINITY_DN44284_c1_g1_i3	hypothetical protein B7P43_G03331 [Cryptotermes secundus]	-	-	GO:0003676(nucleic acid binding);GO:0003723(RNA binding);GO:0003964(RNA-directed DNA polymerase activity);GO:0004523(RNA-DNA hybrid ribonuclease activity);GO:0005575(cellular_component);GO:0006278(RNA-dependent DNA biosynthetic process)	ENOG410ZN99(NA)	NA	NA	NA	NA(NA)	-	17.32	52.64	30.03	8	12.17	17	184.79	197.03	46	31	25	534.08	1.74	8.55	4.35	5.63	1.58	7.59	19.62	8.38	18.42	7.96	2.07	12.03	4.91	11.41	3.05708	up	2.621e-05	0.00220027	yes
TRINITY_DN45694_c0_g1	400	TRINITY_DN45694_c0_g1_i1;TRINITY_DN45694_c0_g1_i10;TRINITY_DN45694_c0_g1_i2;TRINITY_DN45694_c0_g1_i3;TRINITY_DN45694_c0_g1_i4;TRINITY_DN45694_c0_g1_i5;TRINITY_DN45694_c0_g1_i6;TRINITY_DN45694_c0_g1_i7;TRINITY_DN45694_c0_g1_i8;TRINITY_DN45694_c0_g1_i9	-	-	-	-	-	-	-	-	-	-	4	3	1	8	2	4	85	0	54.38	19	22	59	1.54	1.22	0.3	3.36	0.74	1.34	28.85	0	20.13	8.28	9.63	21.86	1.42	14.79	3.69798	up	2.63417e-05	0.00220721	yes
TRINITY_DN47317_c1_g2	1599	TRINITY_DN47317_c1_g2_i1;TRINITY_DN47317_c1_g2_i2;TRINITY_DN47317_c1_g2_i3;TRINITY_DN47317_c1_g2_i4	putative glutamate receptor 2 [Apostichopus japonicus]	-	-	-	ENOG410XPSH(Glutamate receptor, ionotropic)	-	-	-	-	W4XZU9.1 PF01094.26;ANF_receptor;	81	313	347.87	355	476	377.66	83	125	34	30	51	120	3.1	12.57	12.1	15.2	17.43	15.13	2.79	4.28	1.99	1.2	2.05	5.14	12.59	2.91	-1.992	down	2.68105e-05	0.00224026	yes
TRINITY_DN45862_c0_g2	1596	TRINITY_DN45862_c0_g2_i1;TRINITY_DN45862_c0_g2_i2;TRINITY_DN45862_c0_g2_i3;TRINITY_DN45862_c0_g2_i4;TRINITY_DN45862_c0_g2_i5;TRINITY_DN45862_c0_g2_i6;TRINITY_DN45862_c0_g2_i7	-	-	-	-	-	-	-	-	-	-	81	115	198	156	179	306	7	39	35	36	51	48	6.62	6.35	9.75	7.54	10.19	23.7	0.26	1.95	2.16	1.82	3.05	2.95	10.69	2.03	-2.08343	down	2.68643e-05	0.00224026	yes
TRINITY_DN1712_c0_g1	1505	TRINITY_DN1712_c0_g1_i1	-	-	-	-	-	-	-	-	-	-	15	47	16	79	26	25	1	0	4	3	0	7	0.62	2	0.6	3.21	1.02	1.05	0.04	0	0.18	0.13	0	0.32	1.42	0.11	-3.4835	down	2.68855e-05	0.00224026	yes
TRINITY_DN37833_c0_g2	579	TRINITY_DN37833_c0_g2_i1;TRINITY_DN37833_c0_g2_i2;TRINITY_DN37833_c0_g2_i3;TRINITY_DN37833_c0_g2_i4	hypothetical protein C7M84_001327 [Penaeus vannamei]	TAR1	Protein TAR1 OS=Saccharomyces cerevisiae (strain ATCC 204508 / S288c) GN=TAR1 PE=2 SV=1	GO:0003674(molecular_function);GO:0005739(mitochondrion);GO:0043457(regulation of cellular respiration)	ENOG410Y1YS(NA)	-	-	-	-	-	0	7	5	8	3	13	273	312.46	13	3.03	6	42	0	2.67	2.09	3.04	1.5	4.26	35.93	42.1	4.78	1.31	2.18	11.31	2.26	16.27	4.24722	up	2.72099e-05	0.0022631	yes
TRINITY_DN39652_c0_g1	4813	TRINITY_DN39652_c0_g1_i1	putative POU domain, class 3, transcription factor 4, partial [Apostichopus japonicus]	pou3f1-a	POU domain, class 3, transcription factor 1-A OS=Xenopus laevis GN=pou3f1-a PE=2 SV=2	GO:0000977(RNA polymerase II regulatory region sequence-specific DNA binding);GO:0003700(DNA binding transcription factor activity);GO:0005634(nucleus);GO:0006351(transcription, DNA-templated);GO:0006357(regulation of transcription by RNA polymerase II);GO:0007605(sensory perception of sound);GO:0021879(forebrain neuron differentiation);GO:0090103(cochlea morphogenesis);GO:2001054(negative regula…	ENOG410XQ7X(POU class)	NA	NA	NA	NA(NA)	P56222.1 PF00157.15;Pou;	31	119	191	131	135	196	6	15	30	30	40	13	0.35	1.4	1.97	1.48	1.47	2.28	0.06	0.15	0.38	0.36	0.48	0.17	1.49	0.27	-2.37062	down	2.75955e-05	0.00229094	yes
TRINITY_DN56945_c0_g2	2591	TRINITY_DN56945_c0_g2_i1;TRINITY_DN56945_c0_g2_i2	aristaless-like homeobox protein, partial [Holothuria leucospilota]	Alx1	ALX homeobox protein 1 OS=Rattus norvegicus GN=Alx1 PE=1 SV=1	GO:0003677(DNA binding);GO:0003700(DNA binding transcription factor activity);GO:0005634(nucleus);GO:0006355(regulation of transcription, DNA-templated);GO:0006357(regulation of transcription by RNA polymerase II);GO:0007275(multicellular organism development);GO:0043565(sequence-specific DNA binding)	ENOG410YIJ3(sequence-specific DNA binding)	NA	NA	NA	NA(NA)	A7SBH9.1 PF00046.27;Homeobox;	40	102	152	94	130	170	5	9	24	20	42	13	1.91	3.83	6.27	4.08	3.73	4.09	0.1	0.17	0.6	0.46	1.19	0.32	3.98	0.47	-2.39358	down	2.77846e-05	0.00230105	yes
TRINITY_DN50044_c0_g1	1650	TRINITY_DN50044_c0_g1_i1	hypothetical protein BSL78_02232 [Apostichopus japonicus]	-	-	-	-	-	-	-	-	-	326.96	187	286.2	373	392	327.63	473.26	425	818.39	1720.97	2046	545.83	12.06	7.14	9.59	13.6	13.83	12.4	15.33	13.55	33.82	66.38	79.1	22.54	11.44	38.45	1.86065	up	2.78196e-05	0.00230105	yes
TRINITY_DN46220_c1_g6	546	TRINITY_DN46220_c1_g6_i1	-	-	-	-	-	-	-	-	-	-	472	3238	3477	2340	3533	3459	185	64	489	989	555	453	79.42	566.15	537.19	388.3	567.75	605.77	26.88	9.4	92.48	177.22	98.79	84.36	457.43	81.52	-2.36091	down	2.82811e-05	0.0023312	yes
TRINITY_DN44554_c3_g1	1038	TRINITY_DN44554_c3_g1_i1	-	-	-	-	-	-	-	-	-	-	5	9	5	5.26	5	13	30	133	25	36	11	33	0.33	0.61	0.3	0.34	0.31	0.87	1.71	7.49	1.82	2.46	0.75	2.4	0.46	2.77	2.71264	up	2.82877e-05	0.0023312	yes
TRINITY_DN38831_c0_g1	387	TRINITY_DN38831_c0_g1_i1	-	-	-	-	-	-	-	-	-	-	0	0	0	1	0	3	3	52	5	49	52	1	0	0	0	0.33	0	1.06	0.86	15.36	1.89	17.77	18.61	0.37	0.23	9.14	5.1572	up	2.85441e-05	0.00234803	yes
TRINITY_DN54780_c0_g2	3009	TRINITY_DN54780_c0_g2_i1	-	-	-	-	-	-	-	-	-	-	20	13	24	14	15	23	16	31	170	84	221	59	0.38	0.25	0.41	0.26	0.27	0.44	0.26	0.5	3.58	1.65	4.35	1.24	0.34	1.93	2.63738	up	2.87364e-05	0.00235953	yes
TRINITY_DN36844_c2_g5	681	TRINITY_DN36844_c2_g5_i1	-	-	-	-	-	-	-	-	-	-	2	8.06	380	6.11	31.12	3.03	2	2.03	1.01	0	3.14	2	0.23	0.98	40.76	0.71	3.49	0.37	0.2	0.21	0.13	0	0.39	0.26	7.76	0.2	-5.1286	down	2.89647e-05	0.00237395	yes
TRINITY_DN42238_c0_g1	4083	TRINITY_DN42238_c0_g1_i1	dickkopf-1 [Apostichopus japonicus]	Dkk2	Dickkopf-related protein 2 OS=Mus musculus GN=Dkk2 PE=1 SV=2	GO:0005615(extracellular space);GO:0007275(multicellular organism development);GO:0030178(negative regulation of Wnt signaling pathway);GO:0039706(co-receptor binding);GO:0048019(receptor antagonist activity);GO:0090090(negative regulation of canonical Wnt signaling pathway);GO:0090263(positive regulation of canonical Wnt signaling pathway)	ENOG410XQWV(multiple EGF-like-domains)	K02165	dickkopf	-	spu04310(Wnt signaling pathway)	C3XQC6.1 PF04706.10;Dickkopf_N;	107	299	387	255	237	294	20	133	44	73	82	59	1.45	4.19	4.76	3.42	3.07	4.08	0.24	1.56	0.67	1.03	1.16	0.9	3.49	0.93	-1.82909	down	3.01315e-05	0.00246333	yes
TRINITY_DN54694_c0_g2	2911	TRINITY_DN54694_c0_g2_i1	-	-	-	-	-	-	-	-	-	-	2	0	0	0	0	0	1	316	34	0	0	52	0.04	0	0	0	0	0	0.02	5.32	0.74	0	0	1.14	0.01	1.2	7.08845	up	3.01811e-05	0.00246333	yes
TRINITY_DN57945_c0_g1	3571	TRINITY_DN57945_c0_g1_i1;TRINITY_DN57945_c0_g1_i2;TRINITY_DN57945_c0_g1_i3;TRINITY_DN57945_c0_g1_i4;TRINITY_DN57945_c0_g1_i5;TRINITY_DN57945_c0_g1_i6	Troponin I [Hemicentrotus pulcherrimus]	wupA	Troponin I OS=Drosophila melanogaster GN=wupA PE=2 SV=3	GO:0005861(troponin complex);GO:0006936(muscle contraction)	ENOG410Y9IX(Troponin I type)	NA	NA	NA	NA(NA)	W4YBQ8.1 PF00992.18;Troponin;	752	2505	3857	1731	2050	2399	307	1067	387	596	621	844	15.42	49.45	64.48	38.34	43.77	100.11	7	30.03	13.37	13.55	12.54	29.22	51.93	17.62	-1.66405	down	3.02196e-05	0.00246333	yes
TRINITY_DN41183_c2_g5	1057	TRINITY_DN41183_c2_g5_i1	AN peptide precursor, partial [Apostichopus japonicus]	-	-	-	-	-	-	-	-	-	211	995.02	1589.18	717.01	553.43	1084	19	102	217	141	311	136	13.41	65.53	91.98	45.02	33.64	70.9	1.06	5.61	15.46	9.41	20.76	9.65	53.41	10.33	-2.26463	down	3.03608e-05	0.00246667	yes
TRINITY_DN31451_c0_g1	1945	TRINITY_DN31451_c0_g1_i1	putative acetylcholinesterase-like [Apostichopus japonicus]	BCHE	Cholinesterase OS=Oryctolagus cuniculus GN=BCHE PE=2 SV=1	GO:0003990(acetylcholinesterase activity);GO:0005615(extracellular space);GO:0006581(acetylcholine catabolic process);GO:0031594(neuromuscular junction)	COG2272(Carboxylesterase)	K01049	acetylcholinesterase	EC:3.1.1.7	aplc00564(Glycerophospholipid metabolism)	W4Y687.1 PF00135.26;COesterase;	74	6	202	21	15	57	5	4	1	1	13	4	2.26	0.19	5.6	0.63	0.44	1.78	0.13	0.11	0.03	0.03	0.42	0.14	1.82	0.14	-3.5397	down	3.03702e-05	0.00246667	yes
TRINITY_DN48209_c0_g1	1539	TRINITY_DN48209_c0_g1_i1;TRINITY_DN48209_c0_g1_i2;TRINITY_DN48209_c0_g1_i3;TRINITY_DN48209_c0_g1_i4;TRINITY_DN48209_c0_g1_i5	-	-	-	-	-	-	-	-	-	-	104	271	120	89	43	101	23	10	16	2	31	25	4.18	11.34	9.48	3.56	1.79	5.19	0.81	0.38	0.72	0.1	2.16	1.15	5.92	0.89	-2.55258	down	3.07631e-05	0.00249408	yes
TRINITY_DN34712_c2_g2	445	TRINITY_DN34712_c2_g2_i1	-	-	-	-	-	-	-	-	-	-	5	36	75	48	54	35	0	0	0	10	2	4	1.24	9.3	17.17	11.73	12.78	9.11	0	0	0	2.67	0.53	1.09	10.22	0.71	-3.73136	down	3.1144e-05	0.00252042	yes
TRINITY_DN45116_c0_g1	1704	TRINITY_DN45116_c0_g1_i1;TRINITY_DN45116_c0_g1_i2;TRINITY_DN45116_c0_g1_i3;TRINITY_DN45116_c0_g1_i4;TRINITY_DN45116_c0_g1_i5;TRINITY_DN45116_c0_g1_i6	PREDICTED: hyalin-like isoform X2 [Strongylocentrotus purpuratus]	-	Hyalin (Fragment) OS=Strongylocentrotus purpuratus PE=2 SV=1	-	ENOG4111GWK(HYR domain)	K02599	Notch 1	-	aplc04330(Notch signaling pathway)	-	49	329	711	81	51	22	4	9	19	33	36	8	2.11	17.27	33.26	7.29	1.75	0.97	0.16	0.54	3.22	1.51	3.23	0.34	10.44	1.5	-3.29698	down	3.13013e-05	0.00252316	yes
TRINITY_DN53587_c0_g2	2124	TRINITY_DN53587_c0_g2_i1;TRINITY_DN53587_c0_g2_i2;TRINITY_DN53587_c0_g2_i3	-	-	-	-	-	-	-	-	-	-	238	394	260	398	332	487	502	445	1992	1102	1132	981	6.83	11.51	7.78	12.35	10.97	14.24	13.69	10.81	75.48	34.8	37.65	32.38	10.61	34.13	1.80327	up	3.13354e-05	0.00252316	yes
TRINITY_DN47844_c1_g1	1812	TRINITY_DN47844_c1_g1_i1;TRINITY_DN47844_c1_g1_i2;TRINITY_DN47844_c1_g1_i3	-	-	-	-	-	-	-	-	-	-	256	222	297	223	385	266	57	84	90	86	93	94	10.41	9.56	9.91	9.1	15.34	11.54	1.86	2.96	4.16	3.98	3.9	3.92	10.98	3.46	-1.52182	down	3.13991e-05	0.00252316	yes
TRINITY_DN38766_c0_g1	1872	TRINITY_DN38766_c0_g1_i1;TRINITY_DN38766_c0_g1_i2	hypothetical protein BSL78_03646 [Apostichopus japonicus]	-	-	GO:0005859(muscle myosin complex);GO:0005865(striated muscle thin filament);GO:0006941(striated muscle contraction);GO:0008307(structural constituent of muscle);GO:0030018(Z disc);GO:0030240(skeletal muscle thin filament assembly);GO:0030241(skeletal muscle myosin thick filament assembly);GO:0031430(M band);GO:0045214(sarcomere organization);GO:0048739(cardiac muscle fiber development);GO:0051015…	ENOG4111SJT(NA)	NA	NA	NA	NA(NA)	W4ZFP2.1 PF00041.19;fn3;	211	931	1262	65	23	68	31	25	27	49	25	80	6.74	31.08	37.73	2.13	0.75	2.27	0.87	0.7	0.99	1.68	0.9	2.86	13.45	1.33	-3.21617	down	3.14021e-05	0.00252316	yes
TRINITY_DN42408_c0_g2	2432	TRINITY_DN42408_c0_g2_i1	hypothetical protein BSL78_08684 [Apostichopus japonicus]	-	-	-	-	NA	NA	NA	NA(NA)	V3ZXF3.1 PF07690.14;MFS_1;	252	153	103	214	266	143	20	14	45	85	30	15	5.98	3.76	2.22	5.02	6.04	3.48	0.42	0.29	1.2	2.11	0.75	0.4	4.42	0.86	-2.21323	down	3.17237e-05	0.00254446	yes
TRINITY_DN37801_c3_g2	1227	TRINITY_DN37801_c3_g2_i1	-	-	-	-	-	-	-	-	-	-	388	187	205	342	282	297	6	0	28	8	99	47	20.43	10.2	9.82	17.79	14.2	16.07	0.28	0	1.65	0.44	5.47	2.77	14.75	1.77	-2.97544	down	3.24355e-05	0.00259692	yes
TRINITY_DN39512_c0_g2	1434	TRINITY_DN39512_c0_g2_i1	-	-	-	-	-	-	-	-	-	-	3	3	0	1	5	4	5	8	54	34	61	12	0.13	0.14	0	0.04	0.21	0.18	0.19	0.3	2.63	1.55	2.79	0.58	0.12	1.34	3.60407	up	3.25512e-05	0.00260156	yes
TRINITY_DN60882_c0_g4	4329	TRINITY_DN60882_c0_g4_i1	-	-	-	-	-	-	-	-	-	-	11	58	34	8	24	54	18	1362	54	57	122	317	0.14	0.76	0.39	0.1	0.29	0.7	0.2	14.97	0.77	0.76	1.63	4.53	0.4	3.81	3.28108	up	3.3053e-05	0.00263698	yes
TRINITY_DN24102_c0_g1	282	TRINITY_DN24102_c0_g1_i1	-	-	-	-	-	-	-	-	-	-	6	21	57	16	29	25	0	3	0	1	5	2	4.22	15.44	37.2	11.09	19.43	18.72	0	1.86	0	0.76	3.77	1.54	17.68	1.32	-3.60446	down	3.33079e-05	0.00265219	yes
TRINITY_DN44748_c1_g1	2240	TRINITY_DN44748_c1_g1_i1;TRINITY_DN44748_c1_g1_i2;TRINITY_DN44748_c1_g1_i3	-	-	-	-	-	-	-	-	-	-	203	135	284	184	250	215	28	53	70	89	53	29	5.38	3.9	6.79	5.39	6.5	6.2	0.64	1.19	2.22	3.31	2.71	1.15	5.69	1.87	-1.78152	down	3.33616e-05	0.00265219	yes
TRINITY_DN35693_c5_g3	988	TRINITY_DN35693_c5_g3_i1;TRINITY_DN35693_c5_g3_i2	-	-	-	-	-	-	-	-	-	-	25	31	27	14	16	30	45	98	82	97	121	61	1.75	2.23	1.73	0.96	1.06	2.15	2.75	5.97	6.46	7.11	8.89	4.75	1.65	5.99	1.97631	up	3.36216e-05	0.00266514	yes
TRINITY_DN46095_c0_g1	2443	TRINITY_DN46095_c0_g1_i1;TRINITY_DN46095_c0_g1_i2;TRINITY_DN46095_c0_g1_i3;TRINITY_DN46095_c0_g1_i4;TRINITY_DN46095_c0_g1_i5;TRINITY_DN46095_c0_g1_i6	-	-	-	-	-	-	-	-	-	-	44	26	9	17	4	0	278	2585	15	51	29	18	1.11	0.8	0.23	0.4	0.11	0	6.03	52.76	0.68	2.25	1.2	0.61	0.44	10.59	4.74067	up	3.36429e-05	0.00266514	yes
TRINITY_DN42998_c1_g6	1051	TRINITY_DN42998_c1_g6_i1;TRINITY_DN42998_c1_g6_i2;TRINITY_DN42998_c1_g6_i3	-	-	-	-	-	-	-	-	-	-	1366	4598	1909	3145	7261	3210	499	501	1211	682	1317	835	150.64	526.06	192.75	342.57	765.81	366.24	47.76	47.95	150.02	79.39	152.95	102.41	390.68	96.75	-1.8778	down	3.37273e-05	0.00266713	yes
TRINITY_DN51713_c1_g1	2454	TRINITY_DN51713_c1_g1_i1;TRINITY_DN51713_c1_g1_i2;TRINITY_DN51713_c1_g1_i3;TRINITY_DN51713_c1_g1_i4;TRINITY_DN51713_c1_g1_i5	-	-	-	-	-	-	-	-	-	-	209.27	0	203.01	0	10	2	0	0	0	2	0	0	18.73	0	10.11	0	0.34	0.05	0	0	0	0.16	0	0	4.87	0.03	-7.11328	down	3.43088e-05	0.00270835	yes
TRINITY_DN46082_c0_g3	1219	TRINITY_DN46082_c0_g3_i1	-	-	-	-	-	-	-	-	-	-	235	568	1120	688	589	835	155	311	135	127	147	286	12.47	31.23	54.09	36.08	29.9	45.56	7.21	14.28	8.03	7.06	8.19	16.97	34.89	10.29	-1.63779	down	3.47239e-05	0.00273632	yes
TRINITY_DN34592_c0_g1	905	TRINITY_DN34592_c0_g1_i1	heat shock protein Hsp70d [Drosophila lummei]	Hsp70Ab	Major heat shock 70 kDa protein Ab OS=Drosophila simulans GN=Hsp70Ab PE=3 SV=2	GO:0005575(cellular_component);GO:0009408(response to heat)	COG0443(Heat shock protein)	K03283	heat shock 70kDa protein 1/2/6/8	-	dvi03040(Spliceosome);dvi04141(Protein processing in endoplasmic reticulum);dvi04144(Endocytosis);dvi04213(Longevity regulating pathway - multiple species)	E3T5H4.1 PF00012.18;HSP70;	116	33	35	26.09	55	27	2	0	0	0	15	1	9.05	2.67	2.49	2.01	4.1	2.17	0.14	0	0	0	1.23	0.09	3.75	0.24	-3.83214	down	3.49682e-05	0.00275075	yes
TRINITY_DN54993_c2_g1	961	TRINITY_DN54993_c2_g1_i1;TRINITY_DN54993_c2_g1_i2	hypothetical protein LOTGIDRAFT_86689, partial [Lottia gigantea]	WFDC1	WAP four-disulfide core domain protein 1 OS=Homo sapiens GN=WFDC1 PE=2 SV=2	GO:0001558(regulation of cell growth);GO:0005615(extracellular space);GO:0010466(negative regulation of peptidase activity);GO:0030414(peptidase inhibitor activity);GO:0050728(negative regulation of inflammatory response);GO:0061045(negative regulation of wound healing)	ENOG41106Q5(WAP four-disulfide core domain 1)	-	-	-	-	-	60	127	158.71	229.08	143.83	119.8	8	44.5	25	24.45	50.86	33.11	4.39	14.3	13.88	20.63	13.11	11.26	0.73	4.02	2.6	2.86	4.81	3.37	12.93	3.06	-2.03266	down	3.50704e-05	0.00275392	yes
TRINITY_DN45431_c0_g1	1643	TRINITY_DN45431_c0_g1_i1;TRINITY_DN45431_c0_g1_i2;TRINITY_DN45431_c0_g1_i3	uncharacterized protein LOC110977675 [Acanthaster planci]	-	-	-	-	-	-	-	-	-	23	54	182	75	90	75	11	15	5	5	15	27	1.71	2.44	6.14	3.93	4.01	3.03	0.36	0.48	0.21	0.19	0.58	1.12	3.54	0.49	-2.49403	down	3.51309e-05	0.00275392	yes
TRINITY_DN59659_c10_g2	921	TRINITY_DN59659_c10_g2_i1;TRINITY_DN59659_c10_g2_i2	-	-	-	-	-	-	-	-	-	-	44	282	788	22	102	253	2	3	36	22	41	4	5.19	29.68	103.66	2.38	11.97	22.6	0.13	0.2	4.32	1.76	6.04	0.34	29.25	2.13	-3.51768	down	3.52356e-05	0.00275732	yes
TRINITY_DN39542_c0_g1	2338	TRINITY_DN39542_c0_g1_i1	hypothetical protein BSL78_06967 [Apostichopus japonicus]	-	-	-	-	-	-	-	-	-	11	196	3	0	27	0	0	0	0	0	1	0	0.27	5.03	0.07	0	0.64	0	0	0	0	0	0.03	0	1	0.01	-6.99838	down	3.53839e-05	0.00276412	yes
TRINITY_DN19834_c0_g1	1916	TRINITY_DN19834_c0_g1_i1	cathepsin D preproprotein [Homo sapiens]	CTSD	Cathepsin D OS=Homo sapiens GN=CTSD PE=1 SV=1	GO:0004190(aspartic-type endopeptidase activity);GO:0004197(cysteine-type endopeptidase activity);GO:0004252(serine-type endopeptidase activity);GO:0005515(protein binding);GO:0005576(extracellular region);GO:0005615(extracellular space);GO:0005764(lysosome);GO:0006508(proteolysis);GO:0006914(autophagy);GO:0019886(antigen processing and presentation of exogenous peptide antigen via MHC class II);…	ENOG410XNV7(aspartic)	K01379	cathepsin D	EC:3.4.23.5	hsa04071(Sphingolipid signaling pathway);hsa04142(Lysosome);hsa04140(Autophagy - animal);hsa04210(Apoptosis);hsa04915(Estrogen signaling pathway);hsa05152(Tuberculosis)	G5C2G1.1 PF00026.21;Asp;	15	16	20	12	11	17	41	60	62	60	51	51	0.47	0.51	0.56	0.37	0.33	0.54	1.12	1.61	2.16	1.95	1.66	1.77	0.46	1.71	2.01874	up	3.54866e-05	0.00276734	yes
TRINITY_DN35440_c2_g2	1055	TRINITY_DN35440_c2_g2_i1	-	-	-	-	-	-	-	-	-	-	6	85	95	36	71	62	15	0	1	2	0	2	0.38	5.61	5.51	2.27	4.33	4.07	0.84	0	0.07	0.13	0	0.14	3.7	0.2	-3.81777	down	3.56803e-05	0.00277456	yes
TRINITY_DN50854_c4_g2	625	TRINITY_DN50854_c4_g2_i1;TRINITY_DN50854_c4_g2_i2	-	-	-	-	-	-	-	-	-	-	6	2	2	1	4	3	2	6.05	15	24.58	77	85.68	0.93	0.32	0.29	0.13	0.51	0.49	0.27	0.71	2.26	3.5	10.96	12.76	0.45	5.08	3.66669	up	3.57025e-05	0.00277456	yes
TRINITY_DN51987_c2_g4	1733	TRINITY_DN51987_c2_g4_i1	-	-	-	-	-	-	-	-	-	-	2507	7828	11286	6016	6247	4285	153	455	1504	1136	2348	1557	87.35	282.39	357.29	207.18	208.23	153.17	4.68	13.7	58.7	41.37	85.73	60.73	215.94	44.15	-2.1998	down	3.6025e-05	0.00279352	yes
TRINITY_DN46390_c2_g1	1160	TRINITY_DN46390_c2_g1_i1;TRINITY_DN46390_c2_g1_i2;TRINITY_DN46390_c2_g1_i3	hypothetical protein BSL78_17524 [Apostichopus japonicus]	-	-	-	-	-	-	-	-	-	14	9	59	17	9	45	2	0	0	2	4	1	0.79	0.53	3.03	1.2	0.49	3.16	0.1	0	0	0.16	0.33	0.09	1.53	0.11	-3.78156	down	3.60706e-05	0.00279352	yes
TRINITY_DN59048_c0_g1	5591	TRINITY_DN59048_c0_g1_i1;TRINITY_DN59048_c0_g1_i2	-	-	-	-	-	-	-	-	-	-	104	146	123.01	96	221	235	108	1592	424	348	681	344	1.94	3.16	1.3	0.92	2.06	2.58	1.12	13.37	6.9	5.52	8.17	3.76	1.99	6.47	1.96829	up	3.64544e-05	0.0028164	yes
TRINITY_DN45837_c1_g1	1847	TRINITY_DN45837_c1_g1_i1;TRINITY_DN45837_c1_g1_i2;TRINITY_DN45837_c1_g1_i3;TRINITY_DN45837_c1_g1_i4	hypothetical protein BSL78_11259 [Apostichopus japonicus]	-	-	-	-	-	-	-	-	-	189	80	118	125	245	134	35	3	1	19	45	7	7.11	3.07	4.15	4	8.26	5.03	1.01	0.08	0.05	0.87	1.53	0.25	5.27	0.63	-2.81907	down	3.64913e-05	0.0028164	yes
TRINITY_DN57877_c0_g2	4706	TRINITY_DN57877_c0_g2_i1	-	-	-	-	-	-	-	-	-	-	72	244	272	268	257	257	14	10	41	66	74	55	0.84	2.95	2.88	3.09	2.87	3.07	0.14	0.1	0.54	0.8	0.9	0.72	2.62	0.53	-2.17975	down	3.67305e-05	0.00282953	yes
TRINITY_DN53395_c1_g4	1673	TRINITY_DN53395_c1_g4_i1;TRINITY_DN53395_c1_g4_i2;TRINITY_DN53395_c1_g4_i3	-	-	-	-	-	-	-	-	-	-	99	185	0	1410	0	2	0	10	1	0	2	1	14.73	6.95	0	50.58	0	0.08	0	0.31	0.17	0	0.08	0.04	12.06	0.1	-6.84739	down	3.68486e-05	0.00282953	yes
TRINITY_DN34962_c0_g3	1063	TRINITY_DN34962_c0_g3_i1;TRINITY_DN34962_c0_g3_i2;TRINITY_DN34962_c0_g3_i3;TRINITY_DN34962_c0_g3_i4;TRINITY_DN34962_c0_g3_i5;TRINITY_DN34962_c0_g3_i6;TRINITY_DN34962_c0_g3_i7;TRINITY_DN34962_c0_g3_i8;TRINITY_DN34962_c0_g3_i9	-	-	-	-	-	-	-	-	-	-	148	67	153	268	113	87	2	2	20	2	48	15	9.94	5.4	12.2	20.45	7.56	6.6	0.12	0.12	1.53	0.17	4.01	1.37	10.36	1.22	-3.00809	down	3.68501e-05	0.00282953	yes
TRINITY_DN48691_c1_g3	2428	TRINITY_DN48691_c1_g3_i1	hypothetical protein BSL78_00226 [Apostichopus japonicus]	-	-	-	ENOG410XSJZ(Parkinson disease 7 domain containing 1)	-	-	-	-	W4XD34.1 PF03567.12;Sulfotransfer_2;	108	188	91.1	129	175.62	234.6	79	156.35	888.99	975.81	1211.56	552.7	2.57	4.63	1.97	3.03	4	5.72	1.65	3.21	23.68	24.23	30.18	14.73	3.65	16.28	2.27762	up	3.7114e-05	0.00284495	yes
TRINITY_DN47254_c1_g3	2450	TRINITY_DN47254_c1_g3_i1	hypothetical protein BSL78_19242 [Apostichopus japonicus]	GIMAP4	GTPase IMAP family member 4 OS=Homo sapiens GN=GIMAP4 PE=1 SV=1	GO:0005525(GTP binding)	ENOG4111GYZ(gTPase, IMAP family member)	NA	NA	NA	NA(NA)	B8JLT8.1 PF04548.14;AIG1;	0	0	0	1	0	0	0	318	77	0	0	7	0	0	0	0.02	0	0	0	6.47	2.03	0	0	0.18	0	1.45	7.77513	up	3.72511e-05	0.0028506	yes
TRINITY_DN48614_c0_g1	2222	TRINITY_DN48614_c0_g1_i1;TRINITY_DN48614_c0_g1_i2;TRINITY_DN48614_c0_g1_i3	Agrin [Apostichopus japonicus]	AGRN	Agrin OS=Homo sapiens GN=AGRN PE=1 SV=5	GO:0005509(calcium ion binding);GO:0005737(cytoplasm);GO:0005886(plasma membrane);GO:0007213(G-protein coupled acetylcholine receptor signaling pathway);GO:0043113(receptor clustering);GO:0043236(laminin binding);GO:0070062(extracellular exosome)	ENOG410YC3T(Serine peptidase inhibitor, Kazal type)	K06254	agrin	-	tut04512(ECM-receptor interaction)	A0A0L0CIC1.1 PF07648.13;Kazal_2;	101	168	154	176	134	231	21	30	35	55	58	45	3.02	6.41	4.01	6.02	3.54	8.15	1.28	0.68	1.03	1.51	1.6	4.22	5.19	1.72	-1.78962	down	3.76962e-05	0.00287976	yes
TRINITY_DN37771_c2_g1	1219	TRINITY_DN37771_c2_g1_i1;TRINITY_DN37771_c2_g1_i2;TRINITY_DN37771_c2_g1_i3;TRINITY_DN37771_c2_g1_i4;TRINITY_DN37771_c2_g1_i5;TRINITY_DN37771_c2_g1_i6	-	-	-	-	-	-	-	-	-	-	53	145	134	245	243	79	19	24	32	28	52	32	7.26	14.26	23.54	36.76	25.23	10.99	1.53	3.41	4.64	2.38	4.68	4.24	19.67	3.48	-2.07072	down	3.77611e-05	0.00287983	yes
TRINITY_DN46082_c0_g1	715	TRINITY_DN46082_c0_g1_i1;TRINITY_DN46082_c0_g1_i2	np11 precursor [Apostichopus japonicus]	-	-	-	-	-	-	-	-	-	148	499	585	446	348	632	86	208	72	77	120	187	16.21	56.81	58.57	48.31	36.45	71.71	8.15	19.87	8.89	8.9	13.88	22.77	48.01	13.74	-1.68312	down	3.89542e-05	0.00296579	yes
TRINITY_DN34323_c1_g5	1534	TRINITY_DN34323_c1_g5_i1	cytochrome c oxidase subunit I (mitochondrion) [Rattus nitidus]	Mtco1	Cytochrome c oxidase subunit 1 OS=Rattus norvegicus GN=Mtco1 PE=2 SV=3	GO:0003674(molecular_function);GO:0004129(cytochrome-c oxidase activity);GO:0005506(iron ion binding);GO:0005739(mitochondrion);GO:0005743(mitochondrial inner membrane);GO:0005750(mitochondrial respiratory chain complex III);GO:0005751(mitochondrial respiratory chain complex IV);GO:0006123(mitochondrial electron transport, cytochrome c to oxygen);GO:0006979(response to oxidative stress);GO:000756…	COG0843(Cytochrome C oxidase subunit I)	K02256	cytochrome c oxidase subunit 1	EC:1.9.3.1	rno00190(Oxidative phosphorylation);rno04260(Cardiac muscle contraction);rno04714(Thermogenesis);rno05010(Alzheimer disease);rno05012(Parkinson disease);rno05016(Huntington disease);rno04932(Non-alcoholic fatty liver disease (NAFLD))	Q1AL73.1 PF00115.18;COX1;	1	14	0	1	89	163	0	0	0	0	2	0	0.04	0.58	0	0.04	3.42	6.72	0	0	0	0	0.08	0	1.8	0.01	-6.48088	down	3.92143e-05	0.00298056	yes
TRINITY_DN45423_c0_g1	2698	TRINITY_DN45423_c0_g1_i1;TRINITY_DN45423_c0_g1_i2;TRINITY_DN45423_c0_g1_i3;TRINITY_DN45423_c0_g1_i4	hypothetical protein BSL78_01504 [Apostichopus japonicus]	-	-	-	ENOG4111UEC(FG-GAP repeat)	-	-	-	-	A7RYC5.1 PF13517.4;VCBS;	1822	5968	2781	4394	7021	4178	344	396	1174	1615	1518	913	47.33	237.9	73.89	136.72	222.07	116.79	11.98	7.68	35.28	58.13	35.06	26.38	139.12	29.08	-1.92562	down	3.94231e-05	0.00299061	yes
TRINITY_DN54072_c0_g1	1281	TRINITY_DN54072_c0_g1_i1;TRINITY_DN54072_c0_g1_i2;TRINITY_DN54072_c0_g1_i3;TRINITY_DN54072_c0_g1_i4	putative trimethyllysine dioxygenase, mitochondrial isoform X1 [Apostichopus japonicus]	cbs-1	Trimethyllysine dioxygenase OS=Neurospora crassa (strain ATCC 24698 / 74-OR23-1A / CBS 708.71 / DSM 1257 / FGSC 987) GN=cbs-1 PE=2 SV=2	GO:0005506(iron ion binding);GO:0045329(carnitine biosynthetic process);GO:0050353(trimethyllysine dioxygenase activity);GO:0055114(oxidation-reduction process)	COG2175(dioxygenase)	K00474	trimethyllysine dioxygenase	EC:1.14.11.8	nvl00310(Lysine degradation)	E4WYY5.1 PF02668.14;TauD;	22	146	102	93.41	67	106	99	347	323	360	304	295	1.1	7.83	4.81	4.64	3.25	5.45	4.37	15.33	20	20.1	17.31	17.86	4.51	15.83	1.86353	up	3.94796e-05	0.00299061	yes
TRINITY_DN40226_c5_g3	598	TRINITY_DN40226_c5_g3_i1	-	-	-	-	-	-	-	-	-	-	0	0	1	0	0	0	0	4	21	23	16	7	0	0	0.13	0	0	0	0	0.5	3.4	3.52	2.44	1.12	0.02	1.83	5.56122	up	3.9663e-05	0.00299946	yes
TRINITY_DN57977_c0_g7	1008	TRINITY_DN57977_c0_g7_i1	-	-	-	-	-	-	-	-	-	-	0	1	0	0	1.22	5	0	685	1	0	94	45	0	0.07	0	0	0.08	0.35	0	40.1	0.08	0	6.67	3.4	0.08	8.38	6.59524	up	3.97542e-05	0.00300131	yes
TRINITY_DN38143_c0_g2	1530	TRINITY_DN38143_c0_g2_i1	phosphoethanolamine N-methyltransferase-like [Acanthaster planci]	NMT1	Phosphoethanolamine N-methyltransferase 1 OS=Arabidopsis thaliana GN=NMT1 PE=1 SV=1	GO:0005737(cytoplasm);GO:0008757(S-adenosylmethionine-dependent methyltransferase activity);GO:0032259(methylation)	ENOG410XP5G(Methyltransferase)	K05929	phosphoethanolamine N-methyltransferase	EC:2.1.1.103	aplc00564(Glycerophospholipid metabolism)	A0A0K0DZV8.1 PF05891.10;Methyltransf_PK;	38	32	23	19	26	59	6	1	1	8	5	1	1.53	1.34	0.84	0.76	1	2.44	0.21	0.03	0.05	0.34	0.21	0.05	1.32	0.15	-2.92586	down	4.04116e-05	0.00304583	yes
TRINITY_DN44333_c0_g5	698	TRINITY_DN44333_c0_g5_i1	-	-	-	-	-	-	-	-	-	-	5	17	0	58	31	0	0	0	0	0	0	0	0.56	1.99	0	6.47	3.35	0	0	0	0	0	0	0	2.06	0	-7.13833	down	4.05524e-05	0.00305133	yes
TRINITY_DN59243_c2_g4	1264	TRINITY_DN59243_c2_g4_i1;TRINITY_DN59243_c2_g4_i2	-	-	-	-	-	-	-	-	-	-	0	1	138	48	29	46	2	0	1	0	1	3	0	0.05	6.37	2.47	1.45	2.46	0.09	0	0.06	0	0.05	0.17	2.13	0.06	-4.82974	down	4.08243e-05	0.00306666	yes
TRINITY_DN54374_c0_g1	1142	TRINITY_DN54374_c0_g1_i1;TRINITY_DN54374_c0_g1_i2;TRINITY_DN54374_c0_g1_i3;TRINITY_DN54374_c0_g1_i4;TRINITY_DN54374_c0_g1_i5;TRINITY_DN54374_c0_g1_i6;TRINITY_DN54374_c0_g1_i7;TRINITY_DN54374_c0_g1_i8;TRINITY_DN54374_c0_g1_i9	sushi, von Willebrand factor type A, EGF and pentraxin domain-containing protein 1-like [Acanthaster planci]	-	-	-	-	NA	NA	NA	NA(NA)	-	41	35	70	24	267	30	0	0	0	4	17	6	2.62	2.82	5.41	1.64	16.41	2.51	0	0	0	0.29	1.57	0.45	5.23	0.39	-3.94231	down	4.12607e-05	0.00309428	yes
TRINITY_DN39121_c1_g2	206	TRINITY_DN39121_c1_g2_i1	-	-	-	-	-	-	-	-	-	-	73.31	86.81	46.22	52.94	67.47	58.82	367.98	939.45	84.76	41.48	68.03	536.48	101.54	125.38	58.54	72.31	89.05	84.94	438.29	1124.73	133.13	60.39	100.2	814.45	88.63	445.2	2.46501	up	4.155e-05	0.00311079	yes
TRINITY_DN41111_c0_g2	4982	TRINITY_DN41111_c0_g2_i1	np19-somatostatin-like precursor [Apostichopus japonicus]	-	-	-	-	-	-	-	-	-	222	698	1104	646	633	907	203	243	158	188	191	274	2.44	7.93	11	7.02	6.66	10.2	1.96	2.3	1.94	2.15	2.2	3.38	7.54	2.32	-1.55677	down	4.17667e-05	0.00312182	yes
TRINITY_DN44679_c0_g1	3090	TRINITY_DN44679_c0_g1_i1;TRINITY_DN44679_c0_g1_i2;TRINITY_DN44679_c0_g1_i3;TRINITY_DN44679_c0_g1_i4;TRINITY_DN44679_c0_g1_i5;TRINITY_DN44679_c0_g1_i6	-	-	-	-	-	-	-	-	-	-	6	163.76	286	901	667	25	5	13	2	62	17	0	0.11	4.69	8.25	21.49	12.48	1.09	0.18	0.89	0.17	3.9	1.2	0	8.02	1.06	-4.21233	down	4.23494e-05	0.00315717	yes
TRINITY_DN35918_c0_g1	3196	TRINITY_DN35918_c0_g1_i1;TRINITY_DN35918_c0_g1_i2	hypothetical protein BSL78_00611 [Apostichopus japonicus]	-	-	-	-	-	-	-	-	-	31	211	373	109	19	14	1	2	7	17	22	10	0.64	4.24	6.43	1.97	0.32	0.26	0.02	0.03	0.14	0.36	0.41	0.24	2.31	0.2	-3.46368	down	4.23801e-05	0.00315717	yes
TRINITY_DN56187_c0_g1	1906	TRINITY_DN56187_c0_g1_i1;TRINITY_DN56187_c0_g1_i2	-	-	-	-	-	-	-	-	-	-	8	9	14	5	14	15	14	59	69	65	78	26	0.33	0.29	0.45	0.16	0.42	0.48	0.4	1.59	2.75	2.12	2.72	0.91	0.35	1.75	2.42034	up	4.25236e-05	0.00316263	yes
TRINITY_DN37964_c0_g2	4414	TRINITY_DN37964_c0_g2_i1;TRINITY_DN37964_c0_g2_i2;TRINITY_DN37964_c0_g2_i3;TRINITY_DN37964_c0_g2_i4;TRINITY_DN37964_c0_g2_i5;TRINITY_DN37964_c0_g2_i6;TRINITY_DN37964_c0_g2_i7	-	-	-	-	-	-	-	-	-	-	118.01	248.04	203.07	223.08	375.08	262.05	26	98.7	26	34.22	119.97	58.1	2.45	4.11	2.41	3.18	8.14	3.86	0.78	1.61	0.9	0.86	2.75	1.56	4.02	1.41	-1.87175	down	4.29387e-05	0.00318556	yes
TRINITY_DN61550_c1_g3	2931	TRINITY_DN61550_c1_g3_i1	hypothetical protein BSL78_20620 [Apostichopus japonicus]	-	-	-	-	-	-	-	-	-	2112	947	1340	1656	1524	1505	15	2	146	31	514	184	40.87	18.96	23.53	31.68	28.22	29.83	0.26	0.03	3.16	0.63	10.41	3.99	28.85	3.08	-3.15285	down	4.29735e-05	0.00318556	yes
TRINITY_DN41877_c1_g1	4402	TRINITY_DN41877_c1_g1_i1;TRINITY_DN41877_c1_g1_i10;TRINITY_DN41877_c1_g1_i2;TRINITY_DN41877_c1_g1_i3;TRINITY_DN41877_c1_g1_i4;TRINITY_DN41877_c1_g1_i5;TRINITY_DN41877_c1_g1_i6;TRINITY_DN41877_c1_g1_i7;TRINITY_DN41877_c1_g1_i8;TRINITY_DN41877_c1_g1_i9	hypothetical protein BSL78_15461 [Apostichopus japonicus]	TRIM2	Tripartite motif-containing protein 2 OS=Homo sapiens GN=TRIM2 PE=1 SV=1	GO:0005737(cytoplasm);GO:0008270(zinc ion binding)	ENOG4111QEI(deltex 3-like (Drosophila))	NA	NA	NA	NA(NA)	V3ZN56.1 PF00097.23;zf-C3HC4;	50	42.42	6	22.27	8.15	27	47	2283	51	58.95	37	40	2.45	1.78	1.28	1.21	0.69	1.76	1.93	27.23	2.34	1.63	1.53	2.03	1.53	6.12	3.85001	up	4.32268e-05	0.00319907	yes
TRINITY_DN36748_c0_g2	1392	TRINITY_DN36748_c0_g2_i1;TRINITY_DN36748_c0_g2_i2;TRINITY_DN36748_c0_g2_i3;TRINITY_DN36748_c0_g2_i4;TRINITY_DN36748_c0_g2_i5;TRINITY_DN36748_c0_g2_i6	putative sepiapterin reductase-like [Apostichopus japonicus]	-	-	GO:0004757(sepiapterin reductase activity);GO:0006729(tetrahydrobiopterin biosynthetic process);GO:0055114(oxidation-reduction process)	ENOG4111PZG(sepiapterin reductase (7,8-dihydrobiopterin NADP oxidoreductase))	K00072	sepiapterin reductase	EC:1.1.1.153	spu00790(Folate biosynthesis)	W4Z196.1 PF00106.23;adh_short;	27	34	21	22	11	20	622	286.65	12	17	49	93.95	1.64	1.87	1.01	1.3	0.73	1.09	25.33	11.95	0.89	0.87	2.62	5.38	1.27	7.84	3.17988	up	4.3312e-05	0.00320011	yes
TRINITY_DN46230_c1_g2	315	TRINITY_DN46230_c1_g2_i1	-	-	-	-	-	-	-	-	-	-	13	0	0	72	19	8	0	0	0	0	0	0	7.05	0	0	38.41	9.81	4.61	0	0	0	0	0	0	9.98	0	-7.1393	down	4.35734e-05	0.003211	yes
TRINITY_DN46131_c0_g1	4272	TRINITY_DN46131_c0_g1_i1;TRINITY_DN46131_c0_g1_i2;TRINITY_DN46131_c0_g1_i3	hypothetical protein BSL78_05197 [Apostichopus japonicus]	-	-	-	-	-	-	-	-	-	488	834	1089	609	735	1057	270	394	190	188	263	320	6.33	12.57	52.54	7.8	9.54	14.03	3.08	4.41	7.7	2.54	3.56	4.66	17.14	4.33	-1.40398	down	4.36951e-05	0.003211	yes
TRINITY_DN39112_c2_g1	1623	TRINITY_DN39112_c2_g1_i1	Wnt4 [Apostichopus japonicus]	WNT7B	Protein Wnt-7b OS=Gallus gallus GN=WNT7B PE=2 SV=1	GO:0005109(frizzled binding);GO:0005615(extracellular space);GO:0016055(Wnt signaling pathway);GO:0030182(neuron differentiation);GO:0045165(cell fate commitment)	ENOG410XQZ1(Ligand for members of the frizzled family of seven transmembrane receptors (By similarity))	K00572	wingless-type MMTV integration site family, member 7	-	aplc04310(Wnt signaling pathway);aplc04150(mTOR signaling pathway)	W4Z9X1.1 PF00110.17;wnt;	8	42	24	514	377	23	22	2	0	4	7	0	0.3	1.64	0.82	19.1	13.56	0.89	0.73	0.07	0	0.16	0.28	0	6.05	0.21	-4.54792	down	4.37177e-05	0.003211	yes
TRINITY_DN46064_c0_g1	4658	TRINITY_DN46064_c0_g1_i1;TRINITY_DN46064_c0_g1_i10;TRINITY_DN46064_c0_g1_i11;TRINITY_DN46064_c0_g1_i12;TRINITY_DN46064_c0_g1_i13;TRINITY_DN46064_c0_g1_i14;TRINITY_DN46064_c0_g1_i2;TRINITY_DN46064_c0_g1_i3;TRINITY_DN46064_c0_g1_i4;TRINITY_DN46064_c0_g1_i5;TRINITY_DN46064_c0_g1_i6;TRINITY_DN46064_c0_g1_i7;TRINITY_DN46064_c0_g1_i8;TRINITY_DN46064_c0_g1_i9	Papilin [Apostichopus japonicus]	Ppn	Papilin OS=Drosophila melanogaster GN=Ppn PE=1 SV=2	GO:0004222(metalloendopeptidase activity);GO:0004867(serine-type endopeptidase inhibitor activity);GO:0005201(extracellular matrix structural constituent);GO:0005604(basement membrane);GO:0008270(zinc ion binding);GO:0030198(extracellular matrix organization)	ENOG410XQNP(serine peptidase inhibitor, Kunitz type)	K03909	tissue factor pathway inhibitor	-	pon04610(Complement and coagulation cascades)	A0A068XP45.1 PF00014.21;Kunitz_BPTI;	383	480	2353.67	619	486	65	23	7	20	187	137.34	82	18.4	26.74	91.9	18.37	22.77	4.37	0.81	0.08	1.04	11.33	4.45	5.58	30.43	3.88	-3.06238	down	4.38099e-05	0.003211	yes
TRINITY_DN44163_c1_g1	2403	TRINITY_DN44163_c1_g1_i1;TRINITY_DN44163_c1_g1_i10;TRINITY_DN44163_c1_g1_i11;TRINITY_DN44163_c1_g1_i12;TRINITY_DN44163_c1_g1_i13;TRINITY_DN44163_c1_g1_i2;TRINITY_DN44163_c1_g1_i3;TRINITY_DN44163_c1_g1_i4;TRINITY_DN44163_c1_g1_i5;TRINITY_DN44163_c1_g1_i6;TRINITY_DN44163_c1_g1_i7;TRINITY_DN44163_c1_g1_i8;TRINITY_DN44163_c1_g1_i9	putative acylamino-acid-releasing enzyme isoform X2 [Apostichopus japonicus]	APEH	Acylamino-acid-releasing enzyme OS=Sus scrofa GN=APEH PE=1 SV=2	GO:0004252(serine-type endopeptidase activity);GO:0006508(proteolysis)	COG1506(peptidase s9 prolyl oligopeptidase active site domain protein)	NA	NA	NA	NA(NA)	C3XX46.1 PF00326.19;Peptidase_S9;	21.1	21	18.14	28.19	37.35	47	14.09	127.44	145.25	107	424.88	67.21	0.96	1.07	0.92	0.74	2.04	1.6	1.07	4.7	9.05	7.42	28.07	5.52	1.22	9.3	2.50945	up	4.38162e-05	0.003211	yes
TRINITY_DN43239_c0_g2	958	TRINITY_DN43239_c0_g2_i1;TRINITY_DN43239_c0_g2_i2	-	-	-	-	-	-	-	-	-	-	52	39.45	145.89	56.34	40.56	474.89	22.19	9	24	17.59	11.41	4	3.8	2.97	9.79	4.04	2.8	35.97	1.43	0.56	1.94	1.34	0.89	0.32	9.89	1.08	-2.92004	down	4.44552e-05	0.00325253	yes
TRINITY_DN60322_c1_g1	9107	TRINITY_DN60322_c1_g1_i1	hypothetical protein BSL78_11877, partial [Apostichopus japonicus]	Muc4	Mucin-4 OS=Mus musculus GN=Muc4 PE=2 SV=1	GO:0005201(extracellular matrix structural constituent);GO:0009653(anatomical structure morphogenesis);GO:0031012(extracellular matrix);GO:0090287(regulation of cellular response to growth factor stimulus)	ENOG410XSD2(G- protein-coupled receptor)	NA	NA	NA	NA(NA)	C3YSI6.1 PF00094.23;VWD;	306	1721	2852	722	484	185	30	120.14	86	302	300	99	1.8	10.46	15.2	4.2	2.72	1.11	0.16	0.61	0.57	1.85	1.84	0.65	5.92	0.95	-2.5785	down	4.48094e-05	0.00327312	yes
TRINITY_DN55776_c0_g3	2375	TRINITY_DN55776_c0_g3_i1	-	-	-	-	-	-	-	-	-	-	0	0	0	0	0	0	174	0	243	0	0	0	0	0	0	0	0	0	3.73	0	6.63	0	0	0	0	1.73	9.44522	up	4.59978e-05	0.00335448	yes
TRINITY_DN33500_c0_g1	648	TRINITY_DN33500_c0_g1_i1;TRINITY_DN33500_c0_g1_i2	putative macrophage mannose receptor 1 [Apostichopus japonicus]	-	C-type lectin 9a OS=Crotalus adamanteus PE=1 SV=1	GO:0004888(transmembrane signaling receptor activity);GO:0005887(integral component of plasma membrane);GO:0016020(membrane);GO:0016021(integral component of membrane)	ENOG410YTB0(Lectin C-type domain)	NA	NA	NA	NA(NA)	M4B0E6.1 PF00059.19;Lectin_C;	165.96	187	215	142.98	92	309	109	391	961	511	1407	549	21.1	24.76	24.97	18.06	11.23	40.71	11.98	43.12	136.75	68.85	189.02	77.38	23.47	87.85	2.02894	up	4.64327e-05	0.00337764	yes
TRINITY_DN61939_c6_g3	1493	TRINITY_DN61939_c6_g3_i1;TRINITY_DN61939_c6_g3_i2	-	-	-	-	-	-	-	-	-	-	320.87	644.79	622.82	788.63	829.78	140.83	6.08	17.26	2.89	111.26	191.62	56.66	17.35	27.71	23.5	34.56	34.41	6.1	0.22	6.05	2.37	8.56	9.33	2.63	23.94	4.86	-2.97591	down	4.64655e-05	0.00337764	yes
TRINITY_DN38159_c2_g5	875	TRINITY_DN38159_c2_g5_i1	-	-	-	-	-	-	-	-	-	-	0	0	0	0	0	0	123	38	0	0	0	14	0	0	0	0	0	0	8.77	2.69	0	0	0	1.27	0	2.12	8.01583	up	4.65512e-05	0.00337842	yes
TRINITY_DN45772_c1_g1	1046	TRINITY_DN45772_c1_g1_i1;TRINITY_DN45772_c1_g1_i2;TRINITY_DN45772_c1_g1_i3;TRINITY_DN45772_c1_g1_i4;TRINITY_DN45772_c1_g1_i5;TRINITY_DN45772_c1_g1_i6;TRINITY_DN45772_c1_g1_i7;TRINITY_DN45772_c1_g1_i8;TRINITY_DN45772_c1_g1_i9	PREDICTED: hydroxyacid oxidase 1 isoform X1 [Strongylocentrotus purpuratus]	Hao1	Hydroxyacid oxidase 1 OS=Mus musculus GN=Hao1 PE=1 SV=1	GO:0001561(fatty acid alpha-oxidation);GO:0005102(receptor binding);GO:0005777(peroxisome);GO:0008891(glycolate oxidase activity);GO:0010181(FMN binding);GO:0046296(glycolate catabolic process)	COG1304(Catalyzes the 1,3-allylic rearrangement of the homoallylic substrate isopentenyl (IPP) to its allylic isomer, dimethylallyl diphosphate (DMAPP) (By similarity))	K11517	(S)-2-hydroxy-acid oxidase	EC:1.1.3.15	spu00630(Glyoxylate and dicarboxylate metabolism);spu04146(Peroxisome)	W4YA85.1 PF01070.16;FMN_dh;	17	23	14	12	10	31	64	268.68	32.59	33	62	69	3.26	4.05	1.75	2.44	3.08	6.95	8.17	41.66	7.02	7.76	10.71	13.07	3.59	14.73	2.34061	up	4.74611e-05	0.0034389	yes
TRINITY_DN34619_c0_g2	1074	TRINITY_DN34619_c0_g2_i1	-	-	-	-	-	-	-	-	-	-	152	595	1037	146	386	253	114	124	110	89	61	59	9.46	38.39	58.79	8.98	22.99	16.21	6.21	6.68	7.68	5.82	3.99	4.1	25.8	5.75	-2.0029	down	4.77046e-05	0.00345099	yes
TRINITY_DN53165_c4_g2	1676	TRINITY_DN53165_c4_g2_i1;TRINITY_DN53165_c4_g2_i2;TRINITY_DN53165_c4_g2_i3;TRINITY_DN53165_c4_g2_i4	-	-	-	-	-	-	-	-	-	-	67	78	68	113	150	82	3	3	8	38	15	17	2.91	5.5	4.39	6.14	9.48	4.8	0.23	0.34	0.5	2.48	0.77	1.78	5.54	1.02	-2.52795	down	4.78952e-05	0.00345922	yes
TRINITY_DN52538_c0_g2	614	TRINITY_DN52538_c0_g2_i1	Arf1 [Suberites domuncula]	arf-1.2	ADP-ribosylation factor 1-like 2 OS=Caenorhabditis briggsae GN=arf-1.2 PE=3 SV=3	GO:0000166(nucleotide binding);GO:0005525(GTP binding);GO:0005622(intracellular);GO:0007264(small GTPase mediated signal transduction)	COG1100(GTP-binding Protein)	K07937	ADP-ribosylation factor 1	-	sgh04144(Endocytosis)	A0A058Z8W6.1 PF00025.19;Arf;	21	17	0	7	35	10	25	75	195	215	151	24	2.9	2.44	0	0.95	4.62	1.43	2.99	9.02	30.23	31.48	22.01	3.68	2.06	16.57	3.11508	up	4.80744e-05	0.00346328	yes
TRINITY_DN42782_c5_g1	443	TRINITY_DN42782_c5_g1_i1;TRINITY_DN42782_c5_g1_i2;TRINITY_DN42782_c5_g1_i3	hypothetical protein BSL78_18415 [Apostichopus japonicus]	-	-	-	-	-	-	-	-	-	6	0	20	0	2	0	2	3	462	503	5	225	1.9	0	4.83	0	0.6	0	0.48	0.84	144.48	145.28	1.69	64.99	1.22	59.63	5.70017	up	4.81139e-05	0.00346328	yes
TRINITY_DN39473_c0_g1	3485	TRINITY_DN39473_c0_g1_i1;TRINITY_DN39473_c0_g1_i2;TRINITY_DN39473_c0_g1_i3;TRINITY_DN39473_c0_g1_i4;TRINITY_DN39473_c0_g1_i5;TRINITY_DN39473_c0_g1_i6	Lectin 1 [Apostichopus japonicus]	-	Lectin 1 OS=Stichopus japonicus PE=1 SV=1	-	-	-	-	-	-	-	1255	647	981	2248	472	273	527.87	2801	4236	5136	8556	3500	73.25	37.54	42.49	117.35	20.15	16.48	23.72	149.02	304.51	311.34	523.11	219.7	51.21	255.23	2.25871	up	4.81824e-05	0.00346328	yes
TRINITY_DN32161_c0_g1	335	TRINITY_DN32161_c0_g1_i1	-	-	-	-	-	-	-	-	-	-	122	104	72	80	96	186	1	0	13	0	34	5	57.14	50.89	31.33	36.9	42.87	92.49	0.4	0	6.9	0	17.06	2.56	51.94	4.49	-3.41523	down	4.84681e-05	0.00347323	yes
TRINITY_DN48526_c1_g1	2317	TRINITY_DN48526_c1_g1_i1	unnamed protein product [Mesocestoides corti]	-	Kunitz-type serine protease inhibitor kunitoxin-Tel1 OS=Telescopus dhara PE=2 SV=1	-	ENOG410XQNP(serine peptidase inhibitor, Kunitz type)	-	-	-	-	E2BB27.1 PF00014.21;Kunitz_BPTI;	285	1513	100	1337	2667	86	5	3	15	248	47	10	7.14	39.25	2.28	33.12	63.95	2.21	0.11	0.06	0.42	6.49	1.23	0.28	24.66	1.43	-4.01786	down	4.84751e-05	0.00347323	yes
TRINITY_DN47816_c0_g1	2084	TRINITY_DN47816_c0_g1_i1;TRINITY_DN47816_c0_g1_i2	glgC [Nephila clavipes]	AGPS1	Glucose-1-phosphate adenylyltransferase large subunit 1 (Fragment) OS=Solanum tuberosum GN=AGPS1 PE=2 SV=1	GO:0008878(glucose-1-phosphate adenylyltransferase activity)	COG0448(Catalyzes the synthesis of ADP-glucose, a sugar donor used in elongation reactions on alpha-glucans (By similarity))	K00975	glucose-1-phosphate adenylyltransferase	EC:2.7.7.27	rss00500(Starch and sucrose metabolism);rss00520(Amino sugar and nucleotide sugar metabolism)	B9HRL0.1 PF00483.21;NTP_transferase;	0	0	0	1	0	0	362	515	0	0	0	0	0	0	0	0.03	0	0	8.99	12.57	0	0	0	0	0.01	3.59	8.98843	up	4.88135e-05	0.00349191	yes
TRINITY_DN35500_c0_g2	3018	TRINITY_DN35500_c0_g2_i1;TRINITY_DN35500_c0_g2_i2	complement factor B [Apostichopus japonicus]	C2	Complement C2 OS=Mus musculus GN=C2 PE=1 SV=2	GO:0004252(serine-type endopeptidase activity);GO:0005576(extracellular region);GO:0006508(proteolysis);GO:0006956(complement activation)	COG5640(protease)	NA	NA	NA	NA(NA)	F7ALK1.1 PF00089.24;Trypsin;	12	209	84	62	19	34	2	2	4	14	5	13	0.23	4.06	1.43	1.16	0.34	0.65	0.03	0.03	0.08	0.28	0.1	0.28	1.31	0.13	-3.17243	down	4.90965e-05	0.00350352	yes
TRINITY_DN35611_c1_g1	1398	TRINITY_DN35611_c1_g1_i1;TRINITY_DN35611_c1_g1_i2;TRINITY_DN35611_c1_g1_i3;TRINITY_DN35611_c1_g1_i4;TRINITY_DN35611_c1_g1_i5;TRINITY_DN35611_c1_g1_i6;TRINITY_DN35611_c1_g1_i7	secreted protein, partial [Apostichopus japonicus]	Eppin	Eppin OS=Rattus norvegicus GN=Eppin PE=3 SV=1	GO:0001669(acrosomal vesicle);GO:0004867(serine-type endopeptidase inhibitor activity);GO:0005576(extracellular region);GO:0010951(negative regulation of endopeptidase activity)	ENOG410YKSA(K06254 agrin)	K06254	agrin	-	tut04512(ECM-receptor interaction)	A0A0N5DEW7.1 PF00014.21;Kunitz_BPTI;	184.18	702	260	533.26	453.19	407	49	42.02	83	180.64	158.07	88	13.11	41.61	15.51	26.49	33.62	26	2.93	2.3	6.56	13.54	11.02	5.93	26.06	7.05	-1.88245	down	4.92169e-05	0.00350352	yes
TRINITY_DN34318_c0_g1	830	TRINITY_DN34318_c0_g1_i1;TRINITY_DN34318_c0_g1_i2	major urinary protein 11 precursor [Mus musculus]	Mup6	Major urinary protein 6 OS=Mus musculus GN=Mup6 PE=1 SV=2	GO:0005009(insulin-activated receptor activity);GO:0005186(pheromone activity);GO:0005550(pheromone binding);GO:0005615(extracellular space);GO:0005634(nucleus);GO:0005829(cytosol);GO:0006112(energy reserve metabolic process);GO:0009060(aerobic respiration);GO:0009267(cellular response to starvation);GO:0010628(positive regulation of gene expression);GO:0010888(negative regulation of lipid storag…	ENOG411154J(major urinary protein)	K01830	prostaglandin-H2 D-isomerase	EC:5.3.99.2	sanh00590(Arachidonic acid metabolism)	P02762.2 PF00061.21;Lipocalin;	0	0	0	1	145	169	0	0	0	0	0	0	0	0	0	0.09	14.3	19.21	0	0	0	0	0	0	5.6	0	-8.63923	down	4.92711e-05	0.00350352	yes
TRINITY_DN54031_c1_g2	525	TRINITY_DN54031_c1_g2_i1;TRINITY_DN54031_c1_g2_i2	-	-	-	-	-	-	-	-	-	-	2	1	4	0	1	0	1	15	47	28	22	10	0.36	0.19	0.66	0	0.18	0	0.16	2.36	9.59	5.39	4.24	1.99	0.23	3.96	4.0573	up	4.92873e-05	0.00350352	yes
TRINITY_DN50881_c0_g1	3991	TRINITY_DN50881_c0_g1_i1;TRINITY_DN50881_c0_g1_i2	-	-	-	-	-	-	-	-	-	-	796	3109	4612	2390	2055.01	2789	516	1190	225	299	306	1240	11.55	47.77	61.43	34.67	28.63	42.19	6.56	15.54	3.64	4.48	4.76	20.16	37.71	9.19	-1.93041	down	4.93967e-05	0.00350576	yes
TRINITY_DN51048_c1_g1	2760	TRINITY_DN51048_c1_g1_i1;TRINITY_DN51048_c1_g1_i2	putative alpha-glucosidase [Apostichopus japonicus]	Mal-B1	Maltase 1 OS=Drosophila virilis GN=Mal-B1 PE=3 SV=2	GO:0003824(catalytic activity);GO:0005975(carbohydrate metabolic process);GO:0016020(membrane);GO:0016021(integral component of membrane)	COG0366(alpha amylase, catalytic)	NA	NA	NA	NA(NA)	W4XEG5.1 PF00128.22;Alpha-amylase;	9	50	16	82	10	5	2117	48	72	76	62	38	0.19	1.07	0.3	1.69	0.2	0.11	38.7	0.86	1.67	1.65	1.35	0.89	0.59	7.52	4.13008	up	5.0297e-05	0.00356404	yes
TRINITY_DN53150_c0_g1	1410	TRINITY_DN53150_c0_g1_i1;TRINITY_DN53150_c0_g1_i2	glutathione peroxidase 3 isoform 1 precursor [Mus musculus]	Gpx3	Glutathione peroxidase 3 OS=Mus musculus GN=Gpx3 PE=1 SV=2	GO:0004601(peroxidase activity);GO:0004602(glutathione peroxidase activity);GO:0005576(extracellular region);GO:0005615(extracellular space);GO:0006749(glutathione metabolic process);GO:0006979(response to oxidative stress);GO:0008430(selenium binding);GO:0016491(oxidoreductase activity);GO:0042744(hydrogen peroxide catabolic process);GO:0051289(protein homotetramerization);GO:0055114(oxidation-r…	COG0386(glutathione peroxidase)	K00432	glutathione peroxidase	EC:1.11.1.9	mmu00590(Arachidonic acid metabolism);mmu00480(Glutathione metabolism);mmu04918(Thyroid hormone synthesis)	A0A0G2K531.1 PF00255.17;GSHPx;	4	1	5	5	118	154	0	0	1	3	0	2	0.18	0.05	0.2	1.25	7.02	7.03	0	0	0.05	2.39	0	2.39	2.62	0.81	-5.20911	down	5.07362e-05	0.00358951	yes
TRINITY_DN59910_c1_g1	378	TRINITY_DN59910_c1_g1_i1	-	-	-	-	-	-	-	-	-	-	21	59	91	72	74	90	2	6	10	18	11	18	7.43	21.78	29.85	25.08	24.96	33.64	0.6	1.87	4	6.89	4.15	6.98	23.79	4.08	-2.4305	down	5.10073e-05	0.00360302	yes
TRINITY_DN41332_c1_g2	1019	TRINITY_DN41332_c1_g2_i1	-	-	-	-	-	-	-	-	-	-	0	0	1	0	1	0	1	33	1	0	106	35	0	0	0.06	0	0.06	0	0.06	1.9	0.07	0	7.42	2.6	0.02	2.01	6.0661	up	5.14243e-05	0.00362678	yes
TRINITY_DN46082_c0_g4	1172	TRINITY_DN46082_c0_g4_i1;TRINITY_DN46082_c0_g4_i2	-	-	-	-	-	-	-	-	-	-	234	804	1410	775	682	1107	151	348	149	201	196	372	13.1	46.62	71.53	43.01	36.73	63.45	7.38	16.79	9.31	11.82	11.47	23.17	45.74	13.32	-1.66355	down	5.17376e-05	0.00364011	yes
TRINITY_DN38688_c0_g1	3406	TRINITY_DN38688_c0_g1_i1	putative EGF-like module-containing mucin-like hormone receptor-like 3 [Apostichopus japonicus]	ADGRE3	Adhesion G protein-coupled receptor E3 OS=Homo sapiens GN=ADGRE3 PE=2 SV=2	GO:0004930(G-protein coupled receptor activity);GO:0007166(cell surface receptor signaling pathway);GO:0007186(G-protein coupled receptor signaling pathway);GO:0016021(integral component of membrane)	ENOG410XSD2(G- protein-coupled receptor)	NA	NA	NA	NA(NA)	W4Z531.1 PF00002.22;7tm_2;	66	88	290	23	77	40	0	0	20	8	10	4	1.09	1.5	4.33	0.37	1.21	0.67	0	0	0.37	0.14	0.17	0.07	1.53	0.12	-3.47951	down	5.1775e-05	0.00364011	yes
TRINITY_DN39819_c0_g1	789	TRINITY_DN39819_c0_g1_i1;TRINITY_DN39819_c0_g1_i10;TRINITY_DN39819_c0_g1_i11;TRINITY_DN39819_c0_g1_i2;TRINITY_DN39819_c0_g1_i3;TRINITY_DN39819_c0_g1_i4;TRINITY_DN39819_c0_g1_i5;TRINITY_DN39819_c0_g1_i6;TRINITY_DN39819_c0_g1_i7;TRINITY_DN39819_c0_g1_i8;TRINITY_DN39819_c0_g1_i9	hypothetical protein CAPTEDRAFT_143611, partial [Capitella teleta]	-	-	-	ENOG410YM5T(NA)	-	-	-	-	-	3	29.65	18.93	21.74	15	28	421.76	383	71.91	33	3	93.75	0.7	6.99	2.68	3.2	3.55	5.39	42.3	34.97	15.62	9.42	0.31	19.02	3.75	20.27	3.24781	up	5.28372e-05	0.00370899	yes
TRINITY_DN57671_c0_g1	2229	TRINITY_DN57671_c0_g1_i1;TRINITY_DN57671_c0_g1_i2;TRINITY_DN57671_c0_g1_i3	-	-	-	-	-	-	-	-	-	-	82.23	221.77	177.84	287.59	90.93	80.08	30	44.13	37.1	18.11	12.29	50.68	2.16	6.01	9.2	12.81	3.59	4.29	0.69	1	1.1	0.5	0.34	1.49	6.34	0.85	-2.09308	down	5.33037e-05	0.00373392	yes
TRINITY_DN46082_c0_g2	547	TRINITY_DN46082_c0_g2_i1	-	-	-	-	-	-	-	-	-	-	67	171	244	202	166	294	27	84	28	44	47	68	11.24	29.8	37.58	33.41	26.59	51.32	3.91	12.3	5.28	7.86	8.34	12.62	31.66	8.38	-1.80074	down	5.33583e-05	0.00373392	yes
TRINITY_DN35823_c0_g1	637	TRINITY_DN35823_c0_g1_i1;TRINITY_DN35823_c0_g1_i2;TRINITY_DN35823_c0_g1_i3	-	-	-	-	-	-	-	-	-	-	11	5	7	1	3	8	56	158	10	25	4	66	1.88	0.68	0.94	0.17	0.37	1.08	13.38	17.89	1.46	3.45	0.72	9.54	0.85	7.74	3.21203	up	5.42044e-05	0.00378724	yes
TRINITY_DN31877_c0_g1	1436	TRINITY_DN31877_c0_g1_i1;TRINITY_DN31877_c0_g1_i2	Protein CBR-GST-11 [Apostichopus japonicus]	GST1	Glutathione S-transferase 1 OS=Ascaris suum GN=GST1 PE=1 SV=3	GO:0016740(transferase activity)	ENOG4111VAU(glutathione Stransferase)	K04097	prostaglandin-H2 D-isomerase / glutathione transferase	EC:5.3.99.2 2.5.1.18	aplc00590(Arachidonic acid metabolism);aplc00480(Glutathione metabolism);aplc00980(Metabolism of xenobiotics by cytochrome P450);aplc00982(Drug metabolism - cytochrome P450)	A0A0N4V4F1.1 PF02798.18;GST_N;	0	0	0	3	0	0	8	344	2	0	2	22	0	0	0	0.14	0	0	0.31	13.3	0.11	0	0.1	1.07	0.02	2.48	6.50345	up	5.43098e-05	0.00378872	yes
TRINITY_DN55407_c1_g1	1888	TRINITY_DN55407_c1_g1_i1;TRINITY_DN55407_c1_g1_i2;TRINITY_DN55407_c1_g1_i3;TRINITY_DN55407_c1_g1_i4;TRINITY_DN55407_c1_g1_i5;TRINITY_DN55407_c1_g1_i6	-	-	-	-	-	-	-	-	-	-	3	4.01	0	0	1	5	10	383	41	15.01	0	7	0.16	1.49	0	0	0.03	0.72	5.2	11.92	2.46	0.72	0	0.4	0.4	3.45	4.94617	up	5.47648e-05	0.00381455	yes
TRINITY_DN37298_c3_g2	1448	TRINITY_DN37298_c3_g2_i1	hypothetical protein BSL78_23886 [Apostichopus japonicus]	-	-	GO:0005634(nucleus);GO:0006334(nucleosome assembly);GO:0033186(CAF-1 complex);GO:0042393(histone binding)	-	-	-	-	-	-	299	200	132	292	406	153	18	33	65	70	91	68	12.87	8.91	5.17	12.42	16.72	6.76	0.68	1.23	3.13	3.15	4.11	3.27	10.47	2.6	-1.9095	down	5.52755e-05	0.00384417	yes
TRINITY_DN53790_c0_g1	4961	TRINITY_DN53790_c0_g1_i1;TRINITY_DN53790_c0_g1_i2;TRINITY_DN53790_c0_g1_i3	hypothetical protein BSL78_04582, partial [Apostichopus japonicus]	Gaa	Lysosomal alpha-glucosidase OS=Mus musculus GN=Gaa PE=1 SV=2	GO:0003824(catalytic activity);GO:0004553(hydrolase activity, hydrolyzing O-glycosyl compounds);GO:0005975(carbohydrate metabolic process);GO:0008152(metabolic process);GO:0016020(membrane);GO:0016021(integral component of membrane);GO:0016787(hydrolase activity);GO:0016798(hydrolase activity, acting on glycosyl bonds);GO:0030246(carbohydrate binding)	COG1501(hydrolase, family 31)	K12316	lysosomal alpha-glucosidase	EC:3.2.1.20	aplc00052(Galactose metabolism);aplc00500(Starch and sucrose metabolism);aplc04142(Lysosome)	A0A096M4A3.1 PF01055.24;Glyco_hydro_31;	124	96	48	53	67	60	626	267	123	108	158	277	2.05	1.1	0.5	0.58	1.22	0.94	7.23	4.86	3.12	2.25	2.73	6.74	1.06	4.49	1.99748	up	5.59592e-05	0.00388537	yes
TRINITY_DN38326_c3_g1	3893	TRINITY_DN38326_c3_g1_i1;TRINITY_DN38326_c3_g1_i2;TRINITY_DN38326_c3_g1_i3	putative tyrosine-protein kinase [Apostichopus japonicus]	-	-	-	-	-	-	-	-	-	832	1106	809	818	1054	1240	377	361	250	209	474	348	12.19	16.77	10.89	11.9	14.62	18.65	4.9	4.61	4.14	3.23	7.13	5.9	14.17	4.99	-1.36149	down	5.60406e-05	0.00388537	yes
TRINITY_DN41427_c2_g4	2538	TRINITY_DN41427_c2_g4_i1;TRINITY_DN41427_c2_g4_i2	hypothetical protein BSL78_23193 [Apostichopus japonicus]	-	-	-	-	-	-	-	-	-	308	1465	2284	535	391	119	13	18	17	227	191	84	6.99	34.35	47.2	11.98	8.48	2.76	0.26	0.35	0.43	5.37	4.53	2.14	18.63	2.18	-3.03784	down	5.67224e-05	0.00392067	yes
TRINITY_DN61273_c1_g1	1379	TRINITY_DN61273_c1_g1_i1	hypothetical protein BSL78_01432 [Apostichopus japonicus]	PTPRQ	Phosphatidylinositol phosphatase PTPRQ OS=Homo sapiens GN=PTPRQ PE=1 SV=2	GO:0002244(hematopoietic progenitor cell differentiation);GO:0004725(protein tyrosine phosphatase activity);GO:0016021(integral component of membrane);GO:0032421(stereocilium bundle);GO:0035335(peptidyl-tyrosine dephosphorylation);GO:0046856(phosphatidylinositol dephosphorylation);GO:0050885(neuromuscular process controlling balance);GO:0050910(detection of mechanical stimulus involved in sensory…	ENOG410YJF7(Fibronectin type III domain)	NA	NA	NA	NA(NA)	-	405	756	431	519	782	637	97	200	84	136	400	130	18.48	35.74	17.89	23.41	34.14	29.86	3.88	7.89	4.3	6.5	19.15	6.64	26.59	8.06	-1.62523	down	5.67241e-05	0.00392067	yes
TRINITY_DN59482_c0_g1	1781	TRINITY_DN59482_c0_g1_i1;TRINITY_DN59482_c0_g1_i10;TRINITY_DN59482_c0_g1_i11;TRINITY_DN59482_c0_g1_i12;TRINITY_DN59482_c0_g1_i13;TRINITY_DN59482_c0_g1_i14;TRINITY_DN59482_c0_g1_i15;TRINITY_DN59482_c0_g1_i16;TRINITY_DN59482_c0_g1_i17;TRINITY_DN59482_c0_g1_i18;TRINITY_DN59482_c0_g1_i2;TRINITY_DN59482_c0_g1_i3;TRINITY_DN59482_c0_g1_i4;TRINITY_DN59482_c0_g1_i5;TRINITY_DN59482_c0_g1_i6;TRINITY_DN59482…	hypothetical protein BSL78_08206 [Apostichopus japonicus]	-	-	-	-	-	-	-	-	-	161	271	80	259	209	108	17	42	34	31	77	56	10.09	15.63	2.98	14.25	9.83	6.36	0.65	1.67	2.18	1.56	4.05	4.96	9.86	2.51	-1.92349	down	5.73406e-05	0.00395165	yes
TRINITY_DN36377_c0_g1	1892	TRINITY_DN36377_c0_g1_i1;TRINITY_DN36377_c0_g1_i2	hypothetical protein BSL78_25451 [Apostichopus japonicus]	-	L-rhamnose-binding lectin CSL3 OS=Oncorhynchus keta PE=1 SV=1	GO:0001674(female germ cell nucleus);GO:0005534(galactose binding);GO:0005623(cell);GO:0005737(cytoplasm);GO:0033296(rhamnose binding);GO:0042564(NLS-dependent protein nuclear import complex);GO:0042803(protein homodimerization activity);GO:0060473(cortical granule);GO:1903777(melibiose binding)	ENOG4111GY7(protein Hydra magnipapillata)	NA	NA	NA	NA(NA)	W4Y3M7.1 PF02140.16;Gal_Lectin;	34	61	94	264	10	248	1	4	0	4	36	3	1.07	2.05	2.77	8.46	0.31	8.01	0.03	0.11	0	0.14	1.22	0.11	3.78	0.27	-3.73612	down	5.74226e-05	0.00395165	yes
TRINITY_DN50623_c0_g1	1230	TRINITY_DN50623_c0_g1_i1;TRINITY_DN50623_c0_g1_i2;TRINITY_DN50623_c0_g1_i3	-	-	-	-	-	-	-	-	-	-	372	2295	3682	893	665	41	13	3	6	185	229	77	22.3	125.11	176.65	46.31	33.39	2.29	0.6	0.28	0.56	10.18	12.62	4.79	67.67	4.84	-3.78112	down	5.74625e-05	0.00395165	yes
TRINITY_DN58496_c1_g1	2109	TRINITY_DN58496_c1_g1_i1;TRINITY_DN58496_c1_g1_i2;TRINITY_DN58496_c1_g1_i3;TRINITY_DN58496_c1_g1_i4;TRINITY_DN58496_c1_g1_i5;TRINITY_DN58496_c1_g1_i6	hypothetical protein BSL78_09359 [Apostichopus japonicus]	-	-	-	-	-	-	-	-	-	9	38	204	105	177.03	100.35	10	44	2	3.07	13	7	2.35	2.91	10.42	4.06	7.58	7.42	3.22	3.05	0.07	0.21	0.87	0.6	5.79	1.34	-2.95872	down	5.75367e-05	0.00395165	yes
TRINITY_DN54206_c4_g2	435	TRINITY_DN54206_c4_g2_i1	-	-	-	-	-	-	-	-	-	-	4	0	0	0	2	3	2	22	34	42	56	3	1.04	0	0	0	0.5	0.82	0.44	5.02	9.96	11.75	15.48	0.86	0.39	7.25	4.19282	up	5.76115e-05	0.00395165	yes
TRINITY_DN54173_c0_g2	489	TRINITY_DN54173_c0_g2_i1	predicted protein [Trichoplax adhaerens]	-	-	-	ENOG41117RD(NA)	K05692	actin beta/gamma 1	-	ptr04015(Rap1 signaling pathway);ptr04390(Hippo signaling pathway);ptr04145(Phagosome);ptr04210(Apoptosis);ptr04510(Focal adhesion);ptr04520(Adherens junction);ptr04530(Tight junction);ptr04810(Regulation of actin cytoskeleton);ptr04611(Platelet activation);ptr04670(Leukocyte transendothelial migration);ptr04921(Oxytocin signaling pathway);ptr04919(Thyroid hormone signaling pathway);ptr04714(Ther…	-	1.01	8.17	6	6	3.01	8.52	124.03	145.62	10.78	3.11	5.36	78.27	0.21	1.75	1.14	1.22	0.59	1.83	21.96	26.23	2.5	0.69	1.17	17.78	1.12	11.72	3.56829	up	5.77706e-05	0.00395654	yes
TRINITY_DN60874_c0_g1	541	TRINITY_DN60874_c0_g1_i1	-	-	-	-	-	-	-	-	-	-	0	0	3	0	0	1	0	744	2	2	0	87	0	0	0.47	0	0	0.18	0	111.06	0.38	0.36	0	16.46	0.11	21.38	7.31892	up	5.83022e-05	0.00398688	yes
TRINITY_DN41710_c1_g5	587	TRINITY_DN41710_c1_g5_i1	-	-	-	-	-	-	-	-	-	-	4.16	22.44	29	12	10	47.8	31.47	50.81	145.68	110	119	135	0.62	3.47	3.95	1.76	1.42	7.38	4.05	6.58	24.33	17.37	18.69	22.25	3.1	15.54	2.47503	up	5.86358e-05	0.00400361	yes
TRINITY_DN41571_c2_g1	815	TRINITY_DN41571_c2_g1_i1	-	GSPO-B1	Sporamin B OS=Ipomoea batatas GN=GSPO-B1 PE=2 SV=1	GO:0004867(serine-type endopeptidase inhibitor activity);GO:0005575(cellular_component)	-	-	-	-	-	A0A061G2L0.1 PF00197.16;Kunitz_legume;	0	2	0	0	0	0	858	1098	0	0	0	0	0	0.19	0	0	0	0	67.43	85.86	0	0	0	0	0.03	25.55	9.49551	up	5.88052e-05	0.00400448	yes
TRINITY_DN55874_c0_g1	3678	TRINITY_DN55874_c0_g1_i1;TRINITY_DN55874_c0_g1_i2	putative glutamate receptor 2 [Apostichopus japonicus]	Gria1	Glutamate receptor 1 OS=Mus musculus GN=Gria1 PE=1 SV=1	GO:0001540(amyloid-beta binding);GO:0001919(regulation of receptor recycling);GO:0001965(G-protein alpha-subunit binding);GO:0004970(ionotropic glutamate receptor activity);GO:0004971(AMPA glutamate receptor activity);GO:0005216(ion channel activity);GO:0005234(extracellularly glutamate-gated ion channel activity);GO:0005515(protein binding);GO:0005768(endosome);GO:0005769(early endosome);GO:0005…	ENOG410XPSH(Glutamate receptor, ionotropic)	K05197	glutamate receptor 1	-	lcm04080(Neuroactive ligand-receptor interaction)	W4ZKR3.1 PF00060.24;Lig_chan;	1200	3908	5856	5535	7024	4960	1665	2314	560	475	734	1527	18.18	62.73	80.48	84.28	101.83	76.93	22.21	30.25	11.17	7.5	12.59	25.94	70.74	18.28	-1.82962	down	5.88586e-05	0.00400448	yes
TRINITY_DN44503_c0_g1	2738	TRINITY_DN44503_c0_g1_i1;TRINITY_DN44503_c0_g1_i2;TRINITY_DN44503_c0_g1_i3;TRINITY_DN44503_c0_g1_i4;TRINITY_DN44503_c0_g1_i5	putative histamine N-methyltransferase A [Apostichopus japonicus]	hnmt	Histamine N-methyltransferase OS=Tetraodon nigroviridis GN=hnmt PE=3 SV=1	GO:0032259(methylation);GO:0046539(histamine N-methyltransferase activity)	ENOG410ZU1D(Histamine N-methyltransferase)	K00546	histamine N-methyltransferase	EC:2.1.1.8	aplc00340(Histidine metabolism)	W4YZ48.1 PF13489.4;Methyltransf_23;	748	322	99	313	122	199	214	2643.98	1555.96	778	897	1462.01	15.85	9.07	1.89	6.56	5.12	8.42	4.01	54.53	41.18	25.2	26.46	38.92	7.82	31.72	2.17855	up	5.89156e-05	0.00400448	yes
TRINITY_DN45676_c2_g1	720	TRINITY_DN45676_c2_g1_i1;TRINITY_DN45676_c2_g1_i2	-	-	-	-	-	-	-	-	-	-	26	93	89	85.69	65	87	0	0	2	18	18	6	2.98	10.81	9.29	9.7	6.7	9.99	0	0	0.26	2.05	2.06	0.77	8.25	0.86	-3.14214	down	5.91993e-05	0.00401728	yes
TRINITY_DN56403_c1_g3	1178	TRINITY_DN56403_c1_g3_i1	-	-	-	-	-	-	-	-	-	-	0	54	272	1	0	0	0	0	0	0	0	0	0	3.1	13.71	0.05	0	0	0	0	0	0	0	0	2.81	0	-8.65761	down	5.92824e-05	0.00401728	yes
TRINITY_DN60640_c0_g2	1927	TRINITY_DN60640_c0_g2_i1;TRINITY_DN60640_c0_g2_i2	RTN4 protein [Homo sapiens]	RTN4	Reticulon-4 OS=Homo sapiens GN=RTN4 PE=1 SV=2	GO:0005789(endoplasmic reticulum membrane);GO:0016021(integral component of membrane)	ENOG410XPKH(Reticulon)	K20720	reticulon-4	-	bom05010(Alzheimer disease)	F6UZP9.1 PF02453.15;Reticulon;	8.14	10	3.06	7	17	16.29	42.13	31.52	38	40.71	49	56.92	0.5	0.32	0.09	0.21	0.74	2.38	1.14	1.51	1.88	1.31	1.58	1.97	0.71	1.57	2.26748	up	6.02591e-05	0.00407732	yes
TRINITY_DN54845_c0_g3	2443	TRINITY_DN54845_c0_g3_i1	putative UDP-glucuronosyltransferase 2C1 [Apostichopus japonicus]	Ugt2b1	UDP-glucuronosyltransferase 2B1 OS=Rattus norvegicus GN=Ugt2b1 PE=2 SV=1	GO:0008194(UDP-glycosyltransferase activity);GO:0009813(flavonoid biosynthetic process);GO:0043231(intracellular membrane-bounded organelle);GO:0052696(flavonoid glucuronidation)	COG1819(Transferase)	K00699	glucuronosyltransferase	EC:2.4.1.17	spu00040(Pentose and glucuronate interconversions);spu00053(Ascorbate and aldarate metabolism);spu00830(Retinol metabolism);spu00860(Porphyrin and chlorophyll metabolism);spu00980(Metabolism of xenobiotics by cytochrome P450);spu00982(Drug metabolism - cytochrome P450);spu00983(Drug metabolism - other enzymes)	W4XBE4.1 PF00201.16;UDPGT;	117.59	75	57	71.7	54	73	151	375.5	128.58	166.02	194.34	206	2.78	1.83	1.22	1.67	1.22	1.77	3.14	7.66	3.4	4.09	4.81	5.45	1.75	4.76	1.56148	up	6.16261e-05	0.00415851	yes
TRINITY_DN54627_c1_g1	3876	TRINITY_DN54627_c1_g1_i1;TRINITY_DN54627_c1_g1_i2;TRINITY_DN54627_c1_g1_i3	hypothetical protein BSL78_26068 [Apostichopus japonicus]	-	-	-	-	-	-	-	-	-	8	32	14	1	13	21.11	4	111	180	96	343	26	0.12	0.48	0.18	0.01	0.18	0.31	0.05	1.38	2.94	1.45	5.23	0.42	0.21	1.91	3.24675	up	6.16439e-05	0.00415851	yes
TRINITY_DN47142_c1_g2	1136	TRINITY_DN47142_c1_g2_i1;TRINITY_DN47142_c1_g2_i2	-	-	-	-	-	-	-	-	-	-	0	23	61	40	25	27	3	1	0	2	0	2	0	1.38	3.22	10.37	3.86	1.61	0.15	0.05	0	0.12	0	0.13	3.41	0.07	-4.13296	down	6.21874e-05	0.0041889	yes
TRINITY_DN49467_c1_g1	1364	TRINITY_DN49467_c1_g1_i1;TRINITY_DN49467_c1_g1_i2;TRINITY_DN49467_c1_g1_i3;TRINITY_DN49467_c1_g1_i4;TRINITY_DN49467_c1_g1_i5;TRINITY_DN49467_c1_g1_i6	-	-	-	-	-	-	-	-	-	-	18	48	86	46	74.43	61	27	114	362	261	498	157	0.97	2.99	4.05	2.51	4	3.27	1.15	5.08	25.08	14.85	26.51	9.68	2.96	13.72	2.30559	up	6.2286e-05	0.00418927	yes
TRINITY_DN41261_c0_g2	2896	TRINITY_DN41261_c0_g2_i1;TRINITY_DN41261_c0_g2_i2	PREDICTED: solute carrier organic anion transporter family member 4C1 [Strongylocentrotus purpuratus]	SLCO4C1	Solute carrier organic anion transporter family member 4C1 OS=Homo sapiens GN=SLCO4C1 PE=1 SV=1	GO:0005887(integral component of plasma membrane);GO:0015347(sodium-independent organic anion transmembrane transporter activity);GO:0043252(sodium-independent organic anion transport)	ENOG410XRSF(transporter activity)	NA	NA	NA	NA(NA)	W4XVZ5.1 PF03137.18;OATP;	287	284	147	305	272	160	45	59	78	87	59	87	5.63	5.97	3.17	6.3	5.49	3.33	0.9	1.12	1.92	2.11	1.43	2.05	4.98	1.59	-1.61223	down	6.23969e-05	0.00419046	yes
TRINITY_DN35571_c3_g1	1158	TRINITY_DN35571_c3_g1_i1;TRINITY_DN35571_c3_g1_i2	-	-	-	-	-	-	-	-	-	-	11	2	3	62	843	7	2	1	4	4	6	9	0.98	0.19	0.18	3.63	45.69	0.51	0.16	0.08	0.4	0.38	0.56	0.89	8.53	0.41	-4.93429	down	6.30372e-05	0.00422716	yes
TRINITY_DN39776_c1_g1	3028	TRINITY_DN39776_c1_g1_i1;TRINITY_DN39776_c1_g1_i2;TRINITY_DN39776_c1_g1_i3	putative G2/M phase-specific E3 ubiquitin-protein ligase-like isoform X2 [Apostichopus japonicus]	HERC4	Probable E3 ubiquitin-protein ligase HERC4 OS=Homo sapiens GN=HERC4 PE=1 SV=1	GO:0004842(ubiquitin-protein transferase activity);GO:0016740(transferase activity)	COG2940(Histone-lysine N-methyltransferase)	K10615	E3 ubiquitin-protein ligase HERC4	EC:2.3.2.26	csab04120(Ubiquitin mediated proteolysis)	K1Q5Z4.1 PF00632.23;HECT;	3	14	4	1	13	6	8	583	16	13	6	97.02	0.08	0.36	0.1	0.02	0.32	0.12	0.17	9.69	0.42	0.33	0.12	2.45	0.17	2.2	3.99674	up	6.32892e-05	0.00423318	yes
TRINITY_DN34899_c2_g3	1231	TRINITY_DN34899_c2_g3_i1	RNA-binding protein 3 isoform X1 [Homo sapiens]	RBM3	RNA-binding protein 3 OS=Homo sapiens GN=RBM3 PE=1 SV=1	GO:0000166(nucleotide binding);GO:0003723(RNA binding);GO:0005515(protein binding);GO:0005634(nucleus);GO:0005654(nucleoplasm);GO:0005730(nucleolus);GO:0005737(cytoplasm);GO:0006396(RNA processing);GO:0006417(regulation of translation);GO:0015934(large ribosomal subunit);GO:0030425(dendrite);GO:0045727(positive regulation of translation)	ENOG4111E76(NA)	NA	NA	NA	NA(NA)	L5JVH8.1 PF00076.20;RRM_1;	12	6.12	10.81	9.29	12.46	10	27	37.58	33	34	57.55	40	0.63	0.33	0.52	0.48	0.62	0.54	1.24	1.7	1.94	1.87	3.17	2.34	0.52	2.04	2.09858	up	6.33969e-05	0.00423318	yes
TRINITY_DN36849_c0_g1	1024	TRINITY_DN36849_c0_g1_i1;TRINITY_DN36849_c0_g1_i2;TRINITY_DN36849_c0_g1_i3	-	-	-	-	-	-	-	-	-	-	707	1283	646	769	1800	963	16	12	144	116	495	57	78.26	142.32	63.81	77.3	187.47	112.56	1.51	1.28	16.41	12.03	55.84	6.25	110.29	15.55	-2.69541	down	6.34092e-05	0.00423318	yes
TRINITY_DN34790_c2_g1	1700	TRINITY_DN34790_c2_g1_i1	-	-	-	-	-	-	-	-	-	-	3	7	20	16	8	10	76	232	26	13	18	69	0.11	0.26	0.65	0.56	0.27	0.37	2.38	7.14	1.04	0.48	0.67	2.75	0.37	2.41	2.80705	up	6.40642e-05	0.00427031	yes
TRINITY_DN49495_c0_g4	2679	TRINITY_DN49495_c0_g4_i1	-	-	-	-	-	-	-	-	-	-	14	13	16	16	22	15	12	41	56	223	55	88	0.3	0.29	0.31	0.34	0.45	0.33	0.23	0.76	1.34	4.97	1.23	2.11	0.34	1.77	2.48681	up	6.41553e-05	0.00427031	yes
TRINITY_DN61891_c3_g1	517	TRINITY_DN61891_c3_g1_i1;TRINITY_DN61891_c3_g1_i2;TRINITY_DN61891_c3_g1_i3;TRINITY_DN61891_c3_g1_i4;TRINITY_DN61891_c3_g1_i5	-	-	-	-	-	-	-	-	-	-	0	9	14	1	1	8	12	14	78	217	40.59	17.45	0	2.38	3.28	0.25	0.24	2.13	5.3	15.5	85.96	254.74	17.57	23.2	1.38	67.05	3.73286	up	6.4314e-05	0.00427216	yes
TRINITY_DN37177_c0_g1	6118	TRINITY_DN37177_c0_g1_i1;TRINITY_DN37177_c0_g1_i2;TRINITY_DN37177_c0_g1_i3;TRINITY_DN37177_c0_g1_i4;TRINITY_DN37177_c0_g1_i5;TRINITY_DN37177_c0_g1_i6	protein kinase C isoform [Apostichopus japonicus]	-	-	-	-	-	-	-	-	-	20	51	23	22	30	43	82	149	74	83	130	89	0.77	0.47	0.73	2.52	0.25	0.39	0.64	4.45	0.73	0.82	1.28	0.89	0.85	1.47	1.82239	up	6.43729e-05	0.00427216	yes
TRINITY_DN57502_c0_g1	1492	TRINITY_DN57502_c0_g1_i1;TRINITY_DN57502_c0_g1_i2;TRINITY_DN57502_c0_g1_i3;TRINITY_DN57502_c0_g1_i4;TRINITY_DN57502_c0_g1_i5;TRINITY_DN57502_c0_g1_i6;TRINITY_DN57502_c0_g1_i7	-	-	-	-	-	-	-	-	-	-	20	42	23	123	58	10	11	0	1	3	2	6	1.32	4.1	2.26	10.61	4.04	1.77	1.19	0	0.05	2.79	0.27	0.71	4.02	0.84	-3.29316	down	6.46673e-05	0.00428061	yes
TRINITY_DN45220_c0_g1	2892	TRINITY_DN45220_c0_g1_i1;TRINITY_DN45220_c0_g1_i2	hypothetical protein BSL78_06258 [Apostichopus japonicus]	-	-	-	-	-	-	-	-	-	18	165	562	25	33	22	24	7	2	6	10	14	0.35	5.73	10.01	0.49	0.62	0.44	0.92	0.12	0.04	0.12	0.86	0.44	2.94	0.42	-3.46408	down	6.46906e-05	0.00428061	yes
TRINITY_DN40968_c0_g1	2577	TRINITY_DN40968_c0_g1_i1;TRINITY_DN40968_c0_g1_i2	PREDICTED: uncharacterized protein LOC579173 isoform X1 [Strongylocentrotus purpuratus]	-	-	GO:0016020(membrane);GO:0016021(integral component of membrane)	ENOG410XVS5(Otopetrin)	-	-	-	-	W4XMY7.1 PF03189.11;Otopetrin;	21	54	58	29	45	43	21	63	393	155	409	117	0.54	1.4	1.34	0.64	1.09	1.12	0.46	1.37	10.81	4.07	10.5	3.19	1.02	5.07	2.45238	up	6.54951e-05	0.00432748	yes
TRINITY_DN52200_c2_g1	2590	TRINITY_DN52200_c2_g1_i1;TRINITY_DN52200_c2_g1_i2	-	-	-	-	-	-	-	-	-	-	1014	1965	3066	2160	1497	2110	380	1183.01	374	487	540	904	23.5	45.98	68.32	47.62	34.02	48.97	7.59	23.32	9.28	12.06	12.88	22.44	44.73	14.59	-1.4809	down	6.59808e-05	0.00435318	yes
TRINITY_DN52291_c2_g1	357	TRINITY_DN52291_c2_g1_i1	putative ficolin-2-like [Apostichopus japonicus]	FGL1	Fibrinogen-like protein 1 OS=Bos taurus GN=FGL1 PE=2 SV=1	GO:0070062(extracellular exosome)	ENOG410ZYS4(fibrinogen)	NA	NA	NA	NA(NA)	I1F081.1 PF00147.16;Fibrinogen_C;	124	197	190	242.8	225	174	10	88	31	82	48	37	50.02	83.01	71.17	96.48	86.56	74.35	3.43	31.33	14.15	35.84	20.72	16.34	76.93	20.3	-1.84467	down	6.61836e-05	0.00436017	yes
TRINITY_DN39450_c0_g1	3281	TRINITY_DN39450_c0_g1_i1;TRINITY_DN39450_c0_g1_i2	hypothetical protein BSL78_09019 [Apostichopus japonicus]	LRRC4	Leucine-rich repeat-containing protein 4 OS=Homo sapiens GN=LRRC4 PE=1 SV=2	GO:0007409(axonogenesis)	COG4886(leucine Rich Repeat)	NA	NA	NA	NA(NA)	W5LT65.1 PF07679.14;I-set;	11	40	35	22	48	44	23	62	324	171	280	78	0.19	0.71	0.54	0.37	0.79	0.77	0.35	0.92	6.23	3.05	5.03	1.5	0.56	2.85	2.46973	up	6.64436e-05	0.0043709	yes
TRINITY_DN46082_c0_g5	204	TRINITY_DN46082_c0_g5_i1	-	-	-	-	-	-	-	-	-	-	26	74	108	74	62	80	7	22	7	20	13	19	36.66	108.75	139.24	102.8	83.3	117.53	8.49	26.78	11.18	29.6	19.49	29.38	98.05	20.82	-2.11409	down	6.66894e-05	0.00438066	yes
TRINITY_DN51138_c1_g3	425	TRINITY_DN51138_c1_g3_i1	hypothetical protein BSL78_28596, partial [Apostichopus japonicus]	Hao1	Hydroxyacid oxidase 1 OS=Mus musculus GN=Hao1 PE=1 SV=1	GO:0001561(fatty acid alpha-oxidation);GO:0003824(catalytic activity);GO:0003973((S)-2-hydroxy-acid oxidase activity);GO:0005102(receptor binding);GO:0005777(peroxisome);GO:0008891(glycolate oxidase activity);GO:0010181(FMN binding);GO:0016491(oxidoreductase activity);GO:0046296(glycolate catabolic process);GO:0052852(very-long-chain-(S)-2-hydroxy-acid oxidase activity);GO:0052853(long-chain-(S)-…	COG1304(Catalyzes the 1,3-allylic rearrangement of the homoallylic substrate isopentenyl (IPP) to its allylic isomer, dimethylallyl diphosphate (DMAPP) (By similarity))	K11517	(S)-2-hydroxy-acid oxidase	EC:1.1.3.15	sko00630(Glyoxylate and dicarboxylate metabolism);sko04146(Peroxisome)	W4XN15.1 PF01070.16;FMN_dh;	9	9	7	4	4	3	85	13	16	26	32	32	2.46	2.56	1.77	1.08	1.04	0.86	19.84	3.12	4.93	7.65	9.3	9.6	1.63	9.07	2.7113	up	6.72125e-05	0.00440362	yes
TRINITY_DN37300_c0_g1	1810	TRINITY_DN37300_c0_g1_i1	pedal peptide-like precursor, partial [Apostichopus japonicus]	-	-	-	-	-	-	-	-	-	5305	9187	13820	8974	9147	8511	1749	2262	3696	3075	4111	2666	175.79	315.19	416.04	293.93	289.98	289.29	50.91	64.76	137.18	106.48	142.73	98.91	296.7	100.16	-1.43487	down	6.72346e-05	0.00440362	yes
TRINITY_DN45487_c0_g1	1058	TRINITY_DN45487_c0_g1_i1;TRINITY_DN45487_c0_g1_i2;TRINITY_DN45487_c0_g1_i3;TRINITY_DN45487_c0_g1_i4;TRINITY_DN45487_c0_g1_i5	-	-	-	-	-	-	-	-	-	-	28	47	7	33	6	20	380	819	29	10	9	290	7.48	4.35	0.49	2.52	0.52	1.56	29.57	50.58	2.48	0.89	4.49	28.7	2.82	19.45	3.48038	up	6.79002e-05	0.00444075	yes
TRINITY_DN38907_c0_g1	2570	TRINITY_DN38907_c0_g1_i1;TRINITY_DN38907_c0_g1_i2;TRINITY_DN38907_c0_g1_i3	-	-	-	-	-	-	-	-	-	-	1141	1045	2426	1225	1161	711	374	532	199	236	660	405	25.52	24.38	49.26	27.4	25.14	16.4	7.52	10.28	5.02	5.54	15.51	10.25	28.02	9.02	-1.53096	down	6.80258e-05	0.00444251	yes
TRINITY_DN47669_c0_g1	952	TRINITY_DN47669_c0_g1_i1;TRINITY_DN47669_c0_g1_i2;TRINITY_DN47669_c0_g1_i3;TRINITY_DN47669_c0_g1_i4;TRINITY_DN47669_c0_g1_i5	-	-	-	-	-	-	-	-	-	-	195.8	916.69	1605.71	492	378.06	63	10	40	54	171.32	158.9	66	24.62	107.43	127.26	66.54	41.76	8.41	1.01	3.49	7.35	17.6	21.64	9.22	62.67	10.05	-2.68424	down	6.86386e-05	0.00447603	yes
TRINITY_DN36017_c1_g2	1584	TRINITY_DN36017_c1_g2_i1	-	-	-	-	-	-	-	-	-	-	3185	10061	19763	10526	9499	11667	2729	4690	1064	1131	1061	4954	123.25	403.13	695.05	402.56	351.63	463.36	92.69	156.86	46.12	45.77	43.03	214.52	406.5	99.83	-1.90282	down	6.89088e-05	0.00448715	yes
TRINITY_DN46623_c4_g1	2350	TRINITY_DN46623_c4_g1_i1;TRINITY_DN46623_c4_g1_i2	-	-	-	-	-	-	-	-	-	-	205	576	236	407.02	1215	231	61	42	162	105	82	128	75.18	193.93	45.05	69.61	324.65	101.33	8.57	12.24	66.5	44.5	30.55	44.66	134.96	34.5	-2.068	down	6.92577e-05	0.00450335	yes
TRINITY_DN42129_c0_g2	1057	TRINITY_DN42129_c0_g2_i1	-	-	-	-	-	-	-	-	-	-	4.01	6	11	4.01	4.07	3	10.1	314	5	26	2.01	93	0.25	0.4	0.64	0.25	0.25	0.2	0.56	17.28	0.36	1.73	0.13	6.6	0.33	4.44	3.73065	up	6.98997e-05	0.00453609	yes
TRINITY_DN46402_c2_g1	2755	TRINITY_DN46402_c2_g1_i1;TRINITY_DN46402_c2_g1_i2;TRINITY_DN46402_c2_g1_i3;TRINITY_DN46402_c2_g1_i4	-	-	-	-	-	-	-	-	-	-	6	8	10	3	3	32	6	39	134	160	135	18	0.13	0.17	0.19	0.06	0.06	0.68	0.11	0.7	3.16	3.5	2.96	0.42	0.21	1.81	3.20118	up	6.99627e-05	0.00453609	yes
TRINITY_DN42069_c5_g1	720	TRINITY_DN42069_c5_g1_i1	-	-	-	-	-	-	-	-	-	-	93	120	46	120	110	65	17	9	19	19	37	15	10.03	13.42	4.53	12.77	11.34	7.25	1.59	0.84	2.3	2.16	4.2	1.8	9.89	2.15	-2.05172	down	7.05457e-05	0.00456313	yes
TRINITY_DN61441_c0_g1	2632	TRINITY_DN61441_c0_g1_i1;TRINITY_DN61441_c0_g1_i2	-	-	-	-	-	-	-	-	-	-	48	183	277	150	92	120	22	31	24	22	34	58	1.04	4.26	5.47	3.23	2.82	3.66	1.12	0.58	0.58	0.64	0.77	1.41	3.41	0.85	-1.99265	down	7.05827e-05	0.00456313	yes
TRINITY_DN57783_c0_g1	258	TRINITY_DN57783_c0_g1_i1	-	-	-	-	-	-	-	-	-	-	0	0	0	0	0	0	1	0	46	22	5	1	0	0	0	0	0	0	0.74	0	45.31	20.5	4.64	0.94	0	12.02	6.92098	up	7.07434e-05	0.00456696	yes
TRINITY_DN56228_c0_g1	2482	TRINITY_DN56228_c0_g1_i1;TRINITY_DN56228_c0_g1_i2;TRINITY_DN56228_c0_g1_i3	hypothetical protein BSL78_30249 [Apostichopus japonicus]	-	-	-	-	-	-	-	-	-	725	591	630	809	1228	261	5	16	94	140	281	93	27.06	27.31	14.36	35.31	41.96	9.8	0.1	0.82	2.44	5.25	9.89	2.42	25.97	3.49	-2.56917	down	7.11533e-05	0.00458684	yes
TRINITY_DN43803_c1_g1	1328	TRINITY_DN43803_c1_g1_i1;TRINITY_DN43803_c1_g1_i10;TRINITY_DN43803_c1_g1_i2;TRINITY_DN43803_c1_g1_i3;TRINITY_DN43803_c1_g1_i4;TRINITY_DN43803_c1_g1_i5;TRINITY_DN43803_c1_g1_i6;TRINITY_DN43803_c1_g1_i7;TRINITY_DN43803_c1_g1_i8;TRINITY_DN43803_c1_g1_i9	-	-	-	-	-	-	-	-	-	-	9	27	7	8.09	24	15.02	24	28.31	73	220.15	145.09	26	0.48	1.97	0.34	0.61	1.38	1.12	1.33	1.48	4.88	15.1	8.84	1.57	0.98	5.53	2.69173	up	7.15506e-05	0.00460586	yes
TRINITY_DN41337_c0_g1	963	TRINITY_DN41337_c0_g1_i1	hypothetical protein BSL78_01501, partial [Apostichopus japonicus]	Pzp	Pregnancy zone protein OS=Mus musculus GN=Pzp PE=1 SV=3	GO:0004866(endopeptidase inhibitor activity);GO:0005615(extracellular space);GO:0007566(embryo implantation);GO:0010951(negative regulation of endopeptidase activity)	ENOG410XRED(Complement component)	NA	NA	NA	NA(NA)	W4Z4D5.1 PF00207.20;A2M;	19	38	44	8	9	22	4	0	2	0	1	2	1.36	2.83	2.88	0.57	0.62	1.63	0.25	0	0.16	0	0.08	0.16	1.65	0.11	-3.60839	down	7.1979e-05	0.00462333	yes
TRINITY_DN42382_c0_g1	2091	TRINITY_DN42382_c0_g1_i1	-	-	-	-	-	-	-	-	-	-	18	124	213	35	33	1	0	1	1	9	1	9	0.51	3.61	5.44	0.97	0.89	0.03	0	0.02	0.03	0.26	0.03	0.28	1.91	0.1	-4.08861	down	7.20276e-05	0.00462333	yes
TRINITY_DN54231_c2_g3	1347	TRINITY_DN54231_c2_g3_i1	-	-	-	-	-	-	-	-	-	-	5	8	1	8	12	22	60	11	134	45	72	25	0.23	0.39	0.04	0.37	0.54	1.06	2.47	0.45	7.05	2.21	3.55	1.31	0.44	2.84	2.90758	up	7.26047e-05	0.00465373	yes
TRINITY_DN41779_c0_g3	1524	TRINITY_DN41779_c0_g3_i1	-	-	-	-	-	-	-	-	-	-	22	64	19	79	124	8	0	5	7	7	3	9	0.89	2.68	0.7	3.16	4.8	0.33	0	0.18	0.32	0.3	0.13	0.41	2.09	0.22	-3.1408	down	7.2989e-05	0.00467171	yes
TRINITY_DN48294_c1_g1	208	TRINITY_DN48294_c1_g1_i1	-	-	-	-	-	-	-	-	-	-	9	10	1	1	25	24	0	0	0	1	0	0	12.25	14.19	1.24	1.34	32.42	34.1	0	0	0	1.43	0	0	15.92	0.24	-5.21318	down	7.37517e-05	0.00471382	yes
TRINITY_DN44912_c0_g1	1428	TRINITY_DN44912_c0_g1_i1;TRINITY_DN44912_c0_g1_i2;TRINITY_DN44912_c0_g1_i3;TRINITY_DN44912_c0_g1_i4	-	-	-	-	-	-	-	-	-	-	4	29	31	16	19	13	15	47	270	60	173	61	0.18	4.52	1.35	0.69	0.82	0.6	0.65	1.89	13.9	4.35	8.31	9.65	1.36	6.46	2.74541	up	7.39046e-05	0.0047169	yes
TRINITY_DN38108_c1_g1	449	TRINITY_DN38108_c1_g1_i1;TRINITY_DN38108_c1_g1_i2	-	-	-	-	-	-	-	-	-	-	722	183	268	329	713	438	35	16	178	13	113	33	177.2	46.79	63.87	81.95	168.95	111.85	8.24	3.42	48.84	3.62	29.24	8.85	108.44	17.04	-2.48871	down	7.55148e-05	0.00481284	yes
TRINITY_DN41799_c0_g6	8375	TRINITY_DN41799_c0_g6_i1	-	-	Genome polyprotein OS=Coxsackievirus A21 (strain Coe) PE=1 SV=3	GO:0039520(induction by virus of host autophagy);GO:0039522(suppression by virus of host mRNA export from nucleus);GO:0039611(suppression by virus of host translation initiation factor activity);GO:0039690(positive stranded viral RNA replication)	-	-	-	-	-	P03300.3 PF00680.18;RdRP_1;	79	1297	51	663	52	368	35404	444	930	468	9027	162	0.51	8.6	0.3	4.2	0.32	2.41	199.93	2.45	6.67	3.12	60.47	1.16	2.72	45.63	4.49315	up	7.58268e-05	0.00482589	yes
TRINITY_DN48645_c0_g1	416	TRINITY_DN48645_c0_g1_i1	-	-	-	-	-	-	-	-	-	-	13	79	122	58	38	57	1	3	9	9	15	12	3.72	23.54	32.26	16.33	10.36	17.15	0.24	0.75	2.9	2.77	4.57	3.77	17.23	2.5	-2.67613	down	7.5963e-05	0.00482773	yes
TRINITY_DN40474_c0_g2	1132	TRINITY_DN40474_c0_g2_i1;TRINITY_DN40474_c0_g2_i2;TRINITY_DN40474_c0_g2_i3;TRINITY_DN40474_c0_g2_i4	agmatinase [Apostichopus japonicus]	AGMAT	Agmatinase, mitochondrial OS=Gallus gallus GN=AGMAT PE=2 SV=1	GO:0005575(cellular_component);GO:0016787(hydrolase activity);GO:0016813(hydrolase activity, acting on carbon-nitrogen (but not peptide) bonds, in linear amidines);GO:0046872(metal ion binding)	COG0010(hydrolase activity, acting on carbon-nitrogen (but not peptide) bonds, in linear amidines)	K01480	agmatinase	EC:3.5.3.11	cin00330(Arginine and proline metabolism)	K1Q8V9.1 PF00491.19;Arginase;	262	94	71	127	117	83	212.01	563	180	369	353	504	17.24	6.09	5.89	7.65	7.69	5.7	11.24	32.97	13.57	24.73	27.76	34.78	8.38	24.18	1.65181	up	7.62467e-05	0.0048357	yes
TRINITY_DN61273_c0_g1	1349	TRINITY_DN61273_c0_g1_i1;TRINITY_DN61273_c0_g1_i2;TRINITY_DN61273_c0_g1_i3	putative receptor-type tyrosine-protein phosphatase F isoform X1 [Apostichopus japonicus]	-	-	-	-	-	-	-	-	-	243	509	272	339	424	522	48	140	40	60	257	73	11.45	25.28	11.64	15.73	22.08	27.18	1.98	5.69	2.11	4.09	15.79	4.75	18.89	5.73	-1.79221	down	7.63033e-05	0.0048357	yes
TRINITY_DN46435_c0_g2	3034	TRINITY_DN46435_c0_g2_i1;TRINITY_DN46435_c0_g2_i2;TRINITY_DN46435_c0_g2_i3;TRINITY_DN46435_c0_g2_i4	-	-	-	-	-	-	-	-	-	-	275	8	0	23	264	176	1	0	1	0	1	16	5.13	0.15	0	0.44	4.74	9.42	0.02	0	0.02	0	0.03	0.33	3.31	0.07	-5.04154	down	7.67865e-05	0.00485947	yes
TRINITY_DN61638_c5_g1	766	TRINITY_DN61638_c5_g1_i1;TRINITY_DN61638_c5_g1_i2;TRINITY_DN61638_c5_g1_i3	-	-	-	-	-	-	-	-	-	-	18.12	149.5	264.69	28	72.79	27.26	9.11	25.93	8.06	9.47	18.55	4.08	2.52	16.25	25.57	2.83	7.14	3.24	2	2.26	0.89	1.02	3.62	1.37	9.59	1.86	-2.77705	down	7.72643e-05	0.00488284	yes
TRINITY_DN40072_c2_g2	1301	TRINITY_DN40072_c2_g2_i1	-	-	-	-	-	-	-	-	-	-	20.05	29	86	63	94.22	38.08	5.01	1.01	6	16	13.1	3.03	0.98	1.47	3.83	3.05	4.41	1.92	0.22	0.04	0.33	0.82	0.67	0.17	2.61	0.38	-2.67496	down	7.84869e-05	0.00495315	yes
TRINITY_DN40207_c0_g1	1759	TRINITY_DN40207_c0_g1_i1;TRINITY_DN40207_c0_g1_i10;TRINITY_DN40207_c0_g1_i2;TRINITY_DN40207_c0_g1_i3;TRINITY_DN40207_c0_g1_i4;TRINITY_DN40207_c0_g1_i5;TRINITY_DN40207_c0_g1_i6;TRINITY_DN40207_c0_g1_i7;TRINITY_DN40207_c0_g1_i8;TRINITY_DN40207_c0_g1_i9	-	-	-	-	-	-	-	-	-	-	567	652	697	709	853	818	187	427	202	248	227	309	31.62	38.45	37.23	39.85	45.79	47.98	9.01	21.63	12.1	14.2	13.25	21.16	40.15	15.22	-1.27924	down	7.91138e-05	0.00498351	yes
TRINITY_DN50391_c2_g1	1274	TRINITY_DN50391_c2_g1_i1	-	-	-	-	-	-	-	-	-	-	186	115	30	112	111	65	9	4	6	29	24	29	9.35	5.99	1.37	5.56	5.34	3.36	0.4	0.17	0.34	1.53	1.27	1.63	5.16	0.89	-2.42833	down	7.92798e-05	0.00498351	yes
TRINITY_DN42284_c0_g1	3737	TRINITY_DN42284_c0_g1_i1	putative metalloproteinase inhibitor 1 [Apostichopus japonicus]	-	-	GO:0002020(protease binding);GO:0005615(extracellular space);GO:0008191(metalloendopeptidase inhibitor activity);GO:0010033(response to organic substance);GO:0043086(negative regulation of catalytic activity);GO:0051045(negative regulation of membrane protein ectodomain proteolysis)	ENOG41103NU(TIMP metallopeptidase inhibitor)	-	-	-	-	W4XZI7.1 PF00965.15;TIMP;	3768	3631	6776	4012	9443	4213	67	311	416	990	2724	1119	56.12	55.96	91.55	59.09	134.59	64.24	0.88	4	6.94	15.37	42.45	18.69	76.93	14.72	-2.34437	down	7.93003e-05	0.00498351	yes
TRINITY_DN53482_c0_g1	2366	TRINITY_DN53482_c0_g1_i1;TRINITY_DN53482_c0_g1_i2;TRINITY_DN53482_c0_g1_i3	hypothetical protein BSL78_08858 [Apostichopus japonicus]	Os02g0773300	Putative D-cysteine desulfhydrase 1, mitochondrial OS=Oryza sativa subsp. japonica GN=Os02g0773300 PE=2 SV=2	GO:0005737(cytoplasm);GO:0030170(pyridoxal phosphate binding)	COG2515(1-aminocyclopropane-1-carboxylate deaminase)	K05396	D-cysteine desulfhydrase	EC:4.4.1.15	spu00270(Cysteine and methionine metabolism)	A0A0B4J2U5.1 PF00291.23;PALP;	101.23	103.79	81.43	90.85	65.43	102.71	420.57	184.42	258.15	183.52	207.29	161.25	3.45	3.15	2.17	2.28	1.88	3	10.34	4.97	8.52	5.63	6.4	5.57	2.65	6.91	1.60643	up	7.9474e-05	0.00498747	yes
TRINITY_DN47270_c0_g4	1339	TRINITY_DN47270_c0_g4_i1;TRINITY_DN47270_c0_g4_i2;TRINITY_DN47270_c0_g4_i3;TRINITY_DN47270_c0_g4_i4	-	-	-	-	-	-	-	-	-	-	6	75	247	14.08	30	58.85	9	4	0	10	3	8	0.68	5.88	15.52	1.78	4.31	8.73	0.95	0.5	0	1.33	0.44	0.8	6.15	0.67	-3.42908	down	7.98021e-05	0.00500108	yes
TRINITY_DN41363_c3_g2	643	TRINITY_DN41363_c3_g2_i1;TRINITY_DN41363_c3_g2_i2	tubulin alpha-1C chain-like [Acanthochromis polyacanthus]	TUBA1C	Tubulin alpha-1C chain OS=Cricetulus griseus GN=TUBA1C PE=2 SV=1	GO:0003924(GTPase activity);GO:0005200(structural constituent of cytoskeleton);GO:0005525(GTP binding);GO:0005881(cytoplasmic microtubule);GO:0007017(microtubule-based process)	COG5023(protein polymerization)	K07374	tubulin alpha	-	aplc04145(Phagosome)	L7N0B2.1 PF03953.15;Tubulin_C;	83	54	44.45	58	49.47	31.57	1417	270	48.04	58.95	50.48	183.22	10.64	7.19	5.22	7.34	6.06	4.2	157.67	30.12	6.92	8.01	6.83	26.09	6.78	39.27	2.91113	up	8.09308e-05	0.00506476	yes
TRINITY_DN48597_c0_g1	3427	TRINITY_DN48597_c0_g1_i1;TRINITY_DN48597_c0_g1_i10;TRINITY_DN48597_c0_g1_i11;TRINITY_DN48597_c0_g1_i12;TRINITY_DN48597_c0_g1_i2;TRINITY_DN48597_c0_g1_i3;TRINITY_DN48597_c0_g1_i4;TRINITY_DN48597_c0_g1_i5;TRINITY_DN48597_c0_g1_i6;TRINITY_DN48597_c0_g1_i7;TRINITY_DN48597_c0_g1_i8;TRINITY_DN48597_c0_g1_i9	putative small lysine-rich protein 1 [Apostichopus japonicus]	-	-	-	-	-	-	-	-	-	62	82	150	103	108	146	10	35	20	33	26	36	1.28	1.88	3.33	1.86	2.4	3.44	0.21	0.62	0.51	0.95	0.6	0.72	2.36	0.6	-1.85903	down	8.13479e-05	0.00508379	yes
TRINITY_DN35916_c2_g5	1001	TRINITY_DN35916_c2_g5_i1;TRINITY_DN35916_c2_g5_i2	hypothetical protein BSL78_30307 [Apostichopus japonicus]	-	-	-	ENOG410Z76K(NA)	-	-	-	-	-	1460.32	4480	5715	3691	3874	2900	77	371	991	595	1567	923	137.99	439.27	493.25	344.22	350.09	279.34	6.28	30.41	104.23	59.29	155.88	97.18	340.69	75.55	-2.08112	down	8.18254e-05	0.00510654	yes
TRINITY_DN61502_c1_g1	15456	TRINITY_DN61502_c1_g1_i1;TRINITY_DN61502_c1_g1_i2	PREDICTED: hemicentin-1 [Strongylocentrotus purpuratus]	Hmcn1	Hemicentin-1 OS=Mus musculus GN=Hmcn1 PE=1 SV=1	GO:0005509(calcium ion binding);GO:0005576(extracellular region);GO:0005604(basement membrane);GO:0005938(cell cortex);GO:0030054(cell junction);GO:0070062(extracellular exosome)	ENOG410ZVGI(NA)	NA	NA	NA	NA(NA)	Q16PP3.1 PF13768.4;VWA_3;	3486	6010	6842	5194	8588	7001.03	3024	904	1536	1720.78	2379	1256	11.96	21.5	21.44	17.65	28.2	24.64	9.23	2.69	5.9	6.14	8.52	4.83	20.9	6.22	-1.54923	down	8.19916e-05	0.00510791	yes
TRINITY_DN55835_c0_g1	1481	TRINITY_DN55835_c0_g1_i1;TRINITY_DN55835_c0_g1_i2	-	-	-	-	-	-	-	-	-	-	0	0	0	0	0	1	2	147	0	0	0	144	0	0	0	0	0	0.04	0.07	5.32	0	0	0	6.75	0.01	2.02	7.38553	up	8.20744e-05	0.00510791	yes
TRINITY_DN26690_c0_g1	586	TRINITY_DN26690_c0_g1_i1;TRINITY_DN26690_c0_g1_i2	hemoglobin subunit beta [Macaca fascicularis]	HBB	Hemoglobin subunit beta OS=Macaca fascicularis GN=HBB PE=1 SV=2	GO:0004601(peroxidase activity);GO:0005344(oxygen carrier activity);GO:0005506(iron ion binding);GO:0005515(protein binding);GO:0005576(extracellular region);GO:0005829(cytosol);GO:0005833(hemoglobin complex);GO:0006898(receptor-mediated endocytosis);GO:0007596(blood coagulation);GO:0008217(regulation of blood pressure);GO:0010942(positive regulation of cell death);GO:0015671(oxygen transport);GO…	COG1018(Is involved in NO detoxification in an aerobic process, termed nitric oxide dioxygenase (NOD) reaction that utilizes O(2) and NAD(P)H to convert NO to nitrate, which protects the bacterium from various noxious nitrogen compounds. Therefore, plays a central role in the inducible response to nitrosative stress (By similarity))	K13823	hemoglobin subunit beta	-	mcf05144(Malaria);mcf05143(African trypanosomiasis)	B4USM4.1 PF00042.20;Globin;	2	6	1	2	119	201	1	0	3	2	0	0	0.38	1.2	0.14	0.34	17.31	32.12	0.17	0	0.65	0.41	0	0	8.58	0.2	-5.34953	down	8.23961e-05	0.00512085	yes
TRINITY_DN56335_c2_g4	1088	TRINITY_DN56335_c2_g4_i1	-	-	-	-	-	-	-	-	-	-	35.01	86.84	169.32	120.47	112.29	69.12	10.1	28.33	11.11	24.08	31.08	27.21	2.14	5.51	9.44	7.29	6.58	4.35	0.54	1.5	0.76	1.55	2	1.86	5.89	1.37	-2.02083	down	8.2668e-05	0.00513066	yes
TRINITY_DN46416_c0_g1	2780	TRINITY_DN46416_c0_g1_i1;TRINITY_DN46416_c0_g1_i2;TRINITY_DN46416_c0_g1_i3;TRINITY_DN46416_c0_g1_i4	putative uncoordinated protein 58 [Apostichopus japonicus]	twk-7	TWiK family of potassium channels protein 7 OS=Caenorhabditis elegans GN=twk-7 PE=3 SV=3	GO:0005887(integral component of plasma membrane);GO:0022841(potassium ion leak channel activity);GO:0030322(stabilization of membrane potential);GO:0071805(potassium ion transmembrane transport)	COG1226(PotAssium voltage-gated channel)	NA	NA	NA	NA(NA)	W4Y4C9.1 PF07885.14;Ion_trans_2;	0	1	6	2	0	2	12	785	8	0	0	36	0	0.03	0.15	0.05	0	0.06	0.22	14.95	0.24	0	0	1.03	0.05	2.74	6.01718	up	8.39198e-05	0.00520118	yes
TRINITY_DN43552_c0_g1	6317	TRINITY_DN43552_c0_g1_i1;TRINITY_DN43552_c0_g1_i2	-	-	-	-	-	-	-	-	-	-	30	51	47	29	37	55	28	147	233	126	276	87	0.27	0.45	0.38	0.25	0.31	0.48	0.21	1.1	2.24	1.13	2.49	0.86	0.36	1.34	2.03551	up	8.47121e-05	0.00524306	yes
TRINITY_DN60410_c1_g1	8172	TRINITY_DN60410_c1_g1_i1;TRINITY_DN60410_c1_g1_i2;TRINITY_DN60410_c1_g1_i3;TRINITY_DN60410_c1_g1_i4	PREDICTED: glycine dehydrogenase (decarboxylating), mitochondrial [Strongylocentrotus purpuratus]	Gldc	Glycine dehydrogenase (decarboxylating), mitochondrial OS=Mus musculus GN=Gldc PE=1 SV=1	GO:0004375(glycine dehydrogenase (decarboxylating) activity);GO:0005739(mitochondrion);GO:0005829(cytosol);GO:0005960(glycine cleavage complex);GO:0016594(glycine binding);GO:0019464(glycine decarboxylation via glycine cleavage system)	COG0403(The glycine cleavage system catalyzes the degradation of glycine. The P protein binds the alpha-amino group of glycine through its pyridoxal phosphate cofactor);COG1003(The glycine cleavage system catalyzes the degradation of glycine. The P protein binds the alpha-amino group of glycine through its pyridoxal phosphate cofactor)	K00281	glycine dehydrogenase	EC:1.4.4.2	spu00630(Glyoxylate and dicarboxylate metabolism);spu00260(Glycine, serine and threonine metabolism)	W4ZHL1.1 PF02347.14;GDC-P;	6660	4515	4730	5145	5097	2487	1528	2054	1318	1596	1786	1994	50	36.27	41.6	54.69	49.25	19.81	8.93	11.97	13.77	15.61	21.99	14.98	41.94	14.54	-1.31261	down	8.49426e-05	0.0052501	yes
TRINITY_DN32674_c0_g3	1179	TRINITY_DN32674_c0_g3_i1	-	-	-	-	-	-	-	-	-	-	0	62	14	3	20	0	0	0	0	0	0	0	0	3.55	0.7	0.16	1.06	0	0	0	0	0	0	0	0.91	0	-6.99553	down	8.53649e-05	0.00526897	yes
TRINITY_DN49753_c1_g3	1974	TRINITY_DN49753_c1_g3_i1	-	-	-	-	-	-	-	-	-	-	0	0	4.81	2.49	1	0	0	64.31	12.8	5.28	64.11	38.83	0	0	0.13	0.07	0.03	0	0	1.67	0.43	0.17	2.02	1.3	0.04	0.93	4.48527	up	8.57195e-05	0.00528361	yes
TRINITY_DN37221_c1_g3	941	TRINITY_DN37221_c1_g3_i1;TRINITY_DN37221_c1_g3_i2	-	-	-	-	-	-	-	-	-	-	36	2	1	11	41	1	0	0	1	0	0	0	2.66	0.47	0.07	1.1	4.42	0.4	0	0	0.42	0	0	0	1.52	0.07	-5.57212	down	8.62469e-05	0.00530885	yes
TRINITY_DN46298_c0_g1	2162	TRINITY_DN46298_c0_g1_i1;TRINITY_DN46298_c0_g1_i2;TRINITY_DN46298_c0_g1_i3;TRINITY_DN46298_c0_g1_i4;TRINITY_DN46298_c0_g1_i5;TRINITY_DN46298_c0_g1_i6;TRINITY_DN46298_c0_g1_i7	putative SEC14-like protein 2 isoform X2 [Apostichopus japonicus]	SEC14L2	SEC14-like protein 2 OS=Bos taurus GN=SEC14L2 PE=1 SV=2	GO:0003924(GTPase activity);GO:0005515(protein binding);GO:0005525(GTP binding);GO:0007223(Wnt signaling pathway, calcium modulating pathway);GO:0019897(extrinsic component of plasma membrane);GO:0032794(GTPase activating protein binding);GO:1901232(regulation of convergent extension involved in axis elongation);GO:1904088(positive regulation of epiboly involved in gastrulation with mouth forming…	ENOG410XRSQ(Transfer protein)	NA	NA	NA	NA(NA)	W4Y942.1 PF00650.18;CRAL_TRIO;	21	9	13	14	11	29	590	25	33	39	40	24	0.76	1.11	1.15	0.4	1.12	1.04	19.81	1.3	1.3	8.83	1.52	0.89	0.93	5.61	3.24812	up	8.64086e-05	0.00531153	yes
TRINITY_DN60006_c0_g1	2219	TRINITY_DN60006_c0_g1_i1	putative ras-related protein [Apostichopus japonicus]	RAB6A	Ras-related protein Rab-6A OS=Gallus gallus GN=RAB6A PE=2 SV=3	GO:0005794(Golgi apparatus);GO:0006890(retrograde vesicle-mediated transport, Golgi to ER);GO:0006891(intra-Golgi vesicle-mediated transport);GO:0042147(retrograde transport, endosome to Golgi)	ENOG410XPBI(member RAS oncogene family)	NA	NA	NA	NA(NA)	J9NZU8.1 PF00071.20;Ras;	2.01	4.03	6.09	1.01	3	4.02	0	5.01	7.09	8.07	318.53	85.29	0.05	0.11	0.15	0.03	0.08	0.11	0	0.11	0.21	0.22	8.77	2.51	0.09	1.97	4.4882	up	8.67236e-05	0.00532362	yes
TRINITY_DN62109_c2_g3	6021	TRINITY_DN62109_c2_g3_i1;TRINITY_DN62109_c2_g3_i2	hypothetical protein BSL78_10622 [Apostichopus japonicus]	unc5b-a	Netrin receptor UNC5B-a OS=Xenopus laevis GN=unc5b-a PE=2 SV=1	GO:0007165(signal transduction);GO:0014068(positive regulation of phosphatidylinositol 3-kinase signaling);GO:0016021(integral component of membrane);GO:0033564(anterior/posterior axon guidance);GO:0043524(negative regulation of neuron apoptotic process);GO:2001240(negative regulation of extrinsic apoptotic signaling pathway in absence of ligand)	ENOG410XP6K(Notch ligand involved in the mediation of Notch signaling (By similarity))	K02599	Notch 1	-	aplc04330(Notch signaling pathway)	A7T6Z0.1 PF00090.17;TSP_1;	1497	5116.81	2386	3401	5551	6834	1671	424	537	1612	823	926	18.1	63.61	25.29	40.31	62.06	81.44	17.27	4.38	7.06	19.94	9.91	12.37	48.47	11.82	-1.82402	down	8.73872e-05	0.00535705	yes
TRINITY_DN43854_c2_g2	842	TRINITY_DN43854_c2_g2_i1	-	-	-	-	-	-	-	-	-	-	12	163.71	174.55	41	79	21	16	6.22	6.14	4.05	5.03	20.18	1.03	14.62	13.71	3.49	6.5	1.87	1.2	0.46	0.59	0.37	0.46	1.94	6.87	0.84	-2.87122	down	8.80371e-05	0.00538558	yes
TRINITY_DN59070_c2_g1	1280	TRINITY_DN59070_c2_g1_i1;TRINITY_DN59070_c2_g1_i2;TRINITY_DN59070_c2_g1_i3;TRINITY_DN59070_c2_g1_i4	-	-	-	-	-	-	-	-	-	-	257	515.39	289.33	281	615	328	246.02	874.24	986.08	1655.09	3018	802.22	81.69	85.5	56.81	73.76	161.43	110.87	49.37	153.41	231.89	368.59	561.24	142.86	95.01	251.23	1.88257	up	8.8092e-05	0.00538558	yes
TRINITY_DN42766_c5_g1	1119	TRINITY_DN42766_c5_g1_i1	-	-	-	-	-	-	-	-	-	-	23	16	18	16	20.15	40	19	60.62	133.51	145.74	119	54	1.36	0.98	0.97	0.93	1.14	2.43	0.98	3.1	8.84	9.03	7.38	3.56	1.3	5.48	2.20746	up	8.82939e-05	0.00538933	yes
TRINITY_DN38673_c0_g3	522	TRINITY_DN38673_c0_g3_i1;TRINITY_DN38673_c0_g3_i2	putative sulfotransferase 1C4-like [Apostichopus japonicus]	SULT1E1	Estrogen sulfotransferase OS=Cavia porcellus GN=SULT1E1 PE=1 SV=1	GO:0008146(sulfotransferase activity)	ENOG4111H56(Sulfotransferase)	NA	NA	NA	NA(NA)	H0W9U7.1 PF00685.25;Sulfotransfer_1;	5	3	2	1	0	2	38.92	199.14	4	1	2	28.55	0.91	0.57	0.34	0.45	0	0.38	6.12	35.08	0.82	0.49	0.97	7.64	0.44	8.52	4.26293	up	8.83929e-05	0.00538933	yes
TRINITY_DN39970_c0_g4	242	TRINITY_DN39970_c0_g4_i1	-	-	-	-	-	-	-	-	-	-	15.82	51	53	51.74	61.81	21	6	4.98	12	4.36	5.93	7	15.8	53.14	48.9	50.92	58.79	22.21	5.1	4.36	13.66	4.67	6.35	7.64	41.63	6.96	-2.42506	down	8.86613e-05	0.00539838	yes
TRINITY_DN42782_c6_g1	318	TRINITY_DN42782_c6_g1_i1	hypothetical protein BSL78_18415 [Apostichopus japonicus]	-	-	-	-	-	-	-	-	-	193	21	1	97	17	582	0	4	0	22.4	1	5	102.28	11.63	0.49	50.61	8.58	327.7	0	1.87	0	12.85	0.57	2.9	83.55	3.03	-4.64159	down	9.00305e-05	0.00547213	yes
TRINITY_DN56703_c1_g4	355	TRINITY_DN56703_c1_g4_i1	scavenger receptor cysteine-rich protein type 12 precursor [Apostichopus japonicus]	DMBT1	Deleted in malignant brain tumors 1 protein OS=Homo sapiens GN=DMBT1 PE=1 SV=2	GO:0002221(pattern recognition receptor signaling pathway);GO:0005044(scavenger receptor activity);GO:0005515(protein binding);GO:0005576(extracellular region);GO:0005615(extracellular space);GO:0005737(cytoplasm);GO:0006898(receptor-mediated endocytosis);GO:0007275(multicellular organism development);GO:0008329(signaling pattern recognition receptor activity);GO:0015031(protein transport);GO:001…	-	K13912	deleted in malignant brain tumors 1 protein	-	mcc04970(Salivary secretion)	H9KZK0.1 PF00530.16;SRCR;	25.48	23	7	75	7	12	0	1	1	1	0	5	10.41	9.82	2.66	30.2	2.73	5.2	0	0.36	0.46	0.44	0	2.24	10.17	0.58	-3.91094	down	9.01646e-05	0.00547213	yes
TRINITY_DN38675_c0_g5	2402	TRINITY_DN38675_c0_g5_i1;TRINITY_DN38675_c0_g5_i2;TRINITY_DN38675_c0_g5_i3	-	-	-	-	-	-	-	-	-	-	8	4	4	7	0	2	2	6	69	21	109	45	0.26	0.1	0.09	0.25	0	0.05	0.04	0.19	1.92	0.62	2.81	1.38	0.12	1.16	3.52093	up	9.03125e-05	0.00547213	yes
TRINITY_DN42617_c0_g3	1155	TRINITY_DN42617_c0_g3_i1;TRINITY_DN42617_c0_g3_i2	PREDICTED: A disintegrin and metalloproteinase with thrombospondin motifs 6 [Strongylocentrotus purpuratus]	ADAMTS20	A disintegrin and metalloproteinase with thrombospondin motifs 20 OS=Homo sapiens GN=ADAMTS20 PE=2 SV=2	GO:0004222(metalloendopeptidase activity);GO:0005576(extracellular region);GO:0006508(proteolysis);GO:0008233(peptidase activity);GO:0008237(metallopeptidase activity);GO:0016787(hydrolase activity);GO:0031018(endocrine pancreas development);GO:0046872(metal ion binding);GO:1990798(pancreas regeneration)	ENOG410XPKZ(ADAM metallopeptidase with thrombospondin type 1, motif)	NA	NA	NA	NA(NA)	W4ZF51.1 PF01421.17;Reprolysin;	8	14	42	5	20	24	0	1	0	3	3	1	0.58	0.95	3.42	0.28	1.61	2.18	0	0.05	0	0.31	0.18	0.06	1.5	0.1	-3.55184	down	9.0359e-05	0.00547213	yes
TRINITY_DN34529_c0_g5	815	TRINITY_DN34529_c0_g5_i1	hypothetical protein BSL78_06178 [Apostichopus japonicus]	GABBR2	Gamma-aminobutyric acid type B receptor subunit 2 OS=Homo sapiens GN=GABBR2 PE=1 SV=1	GO:0004965(G-protein coupled GABA receptor activity);GO:0007186(G-protein coupled receptor signaling pathway);GO:0010906(regulation of glucose metabolic process);GO:0016021(integral component of membrane);GO:0030431(sleep)	ENOG410XNN1(Gamma-aminobutyric acid (GABA) B receptor)	K04615	gamma-aminobutyric acid type B receptor	-	aplc04080(Neuroactive ligand-receptor interaction)	C3YEC0.1 PF00003.20;7tm_3;	2	0	1	0	0	0	1	5	11	28	21	9	0.18	0	0.08	0	0	0	0.08	0.39	1.11	2.66	1.99	0.9	0.04	1.19	4.50392	up	9.22681e-05	0.00558023	yes
TRINITY_DN34320_c0_g3	547	TRINITY_DN34320_c0_g3_i1	-	-	-	-	-	-	-	-	-	-	0	0	0	0	0	0	0	6	24	5	36	0	0	0	0	0	0	0	0	0.88	4.52	0.89	6.39	0	0	2.11	6.71079	up	9.28206e-05	0.00560612	yes
TRINITY_DN58783_c1_g1	5057	TRINITY_DN58783_c1_g1_i1;TRINITY_DN58783_c1_g1_i2;TRINITY_DN58783_c1_g1_i3;TRINITY_DN58783_c1_g1_i4;TRINITY_DN58783_c1_g1_i5;TRINITY_DN58783_c1_g1_i6;TRINITY_DN58783_c1_g1_i7	putative mucin-17 [Apostichopus japonicus]	-	-	-	-	-	-	-	-	-	152.6	273.33	597.79	246.77	320.71	226.74	21.34	162	42	74.55	98	94.64	1.94	3.35	9.25	4.51	5.52	4.5	0.23	1.59	0.68	0.86	1.61	1.52	4.84	1.08	-1.77812	down	9.46818e-05	0.00571086	yes
TRINITY_DN51379_c2_g1	460	TRINITY_DN51379_c2_g1_i1	-	-	-	-	-	-	-	-	-	-	16	33	53	32	50	85	1	4	8	10	11	7	3.71	7.97	11.34	7.31	11.07	20.65	0.2	0.81	2.09	2.49	2.71	1.79	10.34	1.68	-2.49451	down	9.49041e-05	0.00571607	yes
TRINITY_DN40310_c1_g3	1762	TRINITY_DN40310_c1_g3_i1;TRINITY_DN40310_c1_g3_i2;TRINITY_DN40310_c1_g3_i3;TRINITY_DN40310_c1_g3_i4;TRINITY_DN40310_c1_g3_i5	hypothetical protein BSL78_09177 [Apostichopus japonicus]	TIMP1	Metalloproteinase inhibitor 1 OS=Equus caballus GN=TIMP1 PE=2 SV=1	GO:0002020(protease binding);GO:0005615(extracellular space);GO:0008191(metalloendopeptidase inhibitor activity);GO:0010033(response to organic substance);GO:0043086(negative regulation of catalytic activity);GO:0051045(negative regulation of membrane protein ectodomain proteolysis)	ENOG41103NU(TIMP metallopeptidase inhibitor)	NA	NA	NA	NA(NA)	W4XZI6.1 PF00965.15;TIMP;	2338	3859	4201	4027.99	4207	3215	638	1384	730	672	1507	2190	325.37	519.34	526.24	459.98	514.24	426	79.84	143.66	65.58	93.29	146.59	252.4	461.86	130.23	-1.45924	down	9.50222e-05	0.00571607	yes
TRINITY_DN48581_c0_g1	1459	TRINITY_DN48581_c0_g1_i1;TRINITY_DN48581_c0_g1_i2;TRINITY_DN48581_c0_g1_i3;TRINITY_DN48581_c0_g1_i4;TRINITY_DN48581_c0_g1_i5;TRINITY_DN48581_c0_g1_i6;TRINITY_DN48581_c0_g1_i7	-	-	-	-	-	-	-	-	-	-	34	145	257	99	29	9	1	6	3	27	11	10	1.59	11.73	12.27	5.85	1.86	1.32	0.05	0.49	0.26	2.5	0.56	1.43	5.77	0.88	-3.11405	down	9.53913e-05	0.00573061	yes
TRINITY_DN40646_c0_g2	2726	TRINITY_DN40646_c0_g2_i1	putative ankyrin-3 [Apostichopus japonicus]	-	-	-	-	-	-	-	-	-	35	115	164	172	238	68	11	43	16	17	52	28	0.73	2.49	3.12	3.56	4.77	1.46	0.2	0.78	0.38	0.37	1.14	0.66	2.69	0.59	-2.11932	down	9.56896e-05	0.00573367	yes
TRINITY_DN36211_c0_g1	1404	TRINITY_DN36211_c0_g1_i1;TRINITY_DN36211_c0_g1_i2;TRINITY_DN36211_c0_g1_i3;TRINITY_DN36211_c0_g1_i4;TRINITY_DN36211_c0_g1_i5;TRINITY_DN36211_c0_g1_i6	-	-	-	-	-	-	-	-	-	-	1690	3027	1893	2798	1593	2260	586	544	335	1203	1041	551	120.11	200.27	276.79	219.23	109.94	161.32	35.9	34.38	26.5	82.5	77.37	43.39	181.28	50.01	-1.46593	down	9.57224e-05	0.00573367	yes
TRINITY_DN48745_c0_g1	1944	TRINITY_DN48745_c0_g1_i1;TRINITY_DN48745_c0_g1_i10;TRINITY_DN48745_c0_g1_i11;TRINITY_DN48745_c0_g1_i12;TRINITY_DN48745_c0_g1_i13;TRINITY_DN48745_c0_g1_i14;TRINITY_DN48745_c0_g1_i2;TRINITY_DN48745_c0_g1_i3;TRINITY_DN48745_c0_g1_i4;TRINITY_DN48745_c0_g1_i5;TRINITY_DN48745_c0_g1_i6;TRINITY_DN48745_c0_g1_i7;TRINITY_DN48745_c0_g1_i8;TRINITY_DN48745_c0_g1_i9	-	-	-	-	-	-	-	-	-	-	9.01	8.02	4.19	3.75	5.86	19.03	33.22	531.53	13.68	5	11.4	49.23	1.46	2.36	0.85	0.64	1.33	4.45	7.13	22.51	4.07	1.24	3.61	2.43	1.85	6.83	3.5595	up	9.58502e-05	0.00573367	yes
TRINITY_DN43097_c0_g2	712	TRINITY_DN43097_c0_g2_i1;TRINITY_DN43097_c0_g2_i2;TRINITY_DN43097_c0_g2_i3;TRINITY_DN43097_c0_g2_i4	-	-	-	-	-	-	-	-	-	-	741	1986	872	1909	485	312	46	69	117	521	150	249	84.06	226.01	87.81	208.29	51.25	36.71	4.5	7.33	14.53	60.44	18.18	31.1	115.69	22.68	-2.25491	down	9.61185e-05	0.00573367	yes
TRINITY_DN47451_c0_g3	1803	TRINITY_DN47451_c0_g3_i1	putative G-protein coupled receptor [Apostichopus japonicus]	GPR83	Probable G-protein coupled receptor 83 OS=Canis lupus familiaris GN=GPR83 PE=2 SV=1	GO:0004930(G-protein coupled receptor activity);GO:0005887(integral component of plasma membrane);GO:0007166(cell surface receptor signaling pathway);GO:0007186(G-protein coupled receptor signaling pathway)	ENOG410XRW9(Receptor)	K04210	G protein-coupled receptor 83	-	aplc04080(Neuroactive ligand-receptor interaction)	W4YX15.1 PF00001.19;7tm_1;	24	71	196	72	82	178	3	13	13	15	41	18	0.8	2.45	5.93	2.37	2.61	6.08	0.09	0.37	0.48	0.52	1.43	0.67	3.37	0.59	-2.41344	down	9.62361e-05	0.00573367	yes
TRINITY_DN50283_c0_g1	738	TRINITY_DN50283_c0_g1_i1	-	-	-	-	-	-	-	-	-	-	15	102	171	62	87	196	6	44	18	7	12	21	1.56	11	16.24	6.36	8.65	21.06	0.54	3.97	2.1	0.77	1.31	2.43	10.81	1.85	-2.42589	down	9.62392e-05	0.00573367	yes
TRINITY_DN45702_c1_g1	2636	TRINITY_DN45702_c1_g1_i1;TRINITY_DN45702_c1_g1_i2;TRINITY_DN45702_c1_g1_i3;TRINITY_DN45702_c1_g1_i4	putative sarcosine oxidase isoform X5, partial [Apostichopus japonicus]	soxA	Monomeric sarcosine oxidase OS=Arthrobacter sp. (strain TE1826) GN=soxA PE=1 SV=2	GO:0005575(cellular_component);GO:0016491(oxidoreductase activity);GO:0055114(oxidation-reduction process)	COG0665(Catalyzes the last two steps in the biosynthesis of 5- methylaminomethyl-2-thiouridine (mnm(5)s(2)U) at the wobble position (U34) in tRNA. Catalyzes the FAD-dependent demodification of cmnm(5)s(2)U34 to nm(5)s(2)U34, followed by the transfer of a methyl group from S-adenosyl-L-methionine to nm(5)s(2)U34, to form mnm(5)s(2)U34 (By similarity))	K00306	sarcosine oxidase / L-pipecolate oxidase	EC:1.5.3.1 1.5.3.7	hai00260(Glycine, serine and threonine metabolism);hai00310(Lysine degradation);hai04146(Peroxisome)	W4Y386.1 PF01266.22;DAO;	2172	1071	1131	3044	902	1152	147	537	425	407	722	501	97.29	33.67	25.64	118.91	31.89	34.48	5.34	13.73	22.65	15.22	21.51	12.41	56.98	15.14	-1.62947	down	9.63342e-05	0.00573367	yes
TRINITY_DN39970_c0_g5	939	TRINITY_DN39970_c0_g5_i1;TRINITY_DN39970_c0_g5_i2	Papilin [Apostichopus japonicus]	Ppn	Papilin OS=Drosophila melanogaster GN=Ppn PE=1 SV=2	GO:0004222(metalloendopeptidase activity);GO:0004867(serine-type endopeptidase inhibitor activity);GO:0005201(extracellular matrix structural constituent);GO:0005604(basement membrane);GO:0008270(zinc ion binding);GO:0030198(extracellular matrix organization)	ENOG410XQNP(serine peptidase inhibitor, Kunitz type)	NA	NA	NA	NA(NA)	A0A0N5DEW7.1 PF00014.21;Kunitz_BPTI;	313	493.3	302	831.1	754.23	294.77	70	39	104	244	168.36	95.78	29.23	53.41	21.14	73.68	82	35.62	5.71	3.76	11.07	21.84	17	13.35	49.18	12.12	-1.84299	down	9.65061e-05	0.00573631	yes
TRINITY_DN56122_c1_g1	3090	TRINITY_DN56122_c1_g1_i1;TRINITY_DN56122_c1_g1_i2;TRINITY_DN56122_c1_g1_i3;TRINITY_DN56122_c1_g1_i4;TRINITY_DN56122_c1_g1_i5;TRINITY_DN56122_c1_g1_i6	putative receptor-type tyrosine-protein phosphatase F [Apostichopus japonicus]	-	-	-	-	NA	NA	NA	NA(NA)	-	146.14	130.02	558.39	253.04	226.86	28.05	5	0	5	54	43	30	2.84	2.52	10.81	4.69	4.73	0.59	0.11	0	0.14	1.05	0.99	0.63	4.36	0.49	-3.08902	down	9.68153e-05	0.0057471	yes
TRINITY_DN56033_c0_g1	3130	TRINITY_DN56033_c0_g1_i1;TRINITY_DN56033_c0_g1_i2;TRINITY_DN56033_c0_g1_i3;TRINITY_DN56033_c0_g1_i4	hypothetical protein BSL78_00682 [Apostichopus japonicus]	CLCA1	Calcium-activated chloride channel regulator 1 OS=Homo sapiens GN=CLCA1 PE=1 SV=3	GO:0005229(intracellular calcium activated chloride channel activity);GO:0005887(integral component of plasma membrane);GO:0006508(proteolysis);GO:0008237(metallopeptidase activity);GO:0070062(extracellular exosome);GO:1902476(chloride transmembrane transport)	ENOG410XPSZ(chloride channel)	NA	NA	NA	NA(NA)	H0XAM7.1 PF08434.9;CLCA;	61	578	162	97	255	514.93	79	38	26	85	14	50	7.19	16.53	2.89	9	6.01	15.24	2.28	0.97	1.62	4.37	1.83	2.28	9.48	2.23	-2.30573	down	9.73174e-05	0.00576929	yes
TRINITY_DN53601_c1_g2	1148	TRINITY_DN53601_c1_g2_i1;TRINITY_DN53601_c1_g2_i2;TRINITY_DN53601_c1_g2_i3;TRINITY_DN53601_c1_g2_i4	alpha tubulin, partial [Cricetulus griseus]	-	Tubulin alpha-1B chain OS=Bos taurus PE=1 SV=2	GO:0000226(microtubule cytoskeleton organization);GO:0003725(double-stranded RNA binding);GO:0003924(GTPase activity);GO:0005200(structural constituent of cytoskeleton);GO:0005525(GTP binding);GO:0005829(cytosol);GO:0005881(cytoplasmic microtubule);GO:0018410(C-terminal protein amino acid modification);GO:0031625(ubiquitin protein ligase binding);GO:0043209(myelin sheath);GO:0070062(extracellular…	COG5023(protein polymerization)	K07374	tubulin alpha	-	hsa04145(Phagosome);hsa04210(Apoptosis);hsa04530(Tight junction);hsa04540(Gap junction);hsa05130(Pathogenic Escherichia coli infection)	L7N0B2.1 PF03953.15;Tubulin_C;	32	27	17	16	49	41.66	49	55	128	120	139.46	146	1.89	1.72	0.91	0.92	2.75	2.53	2.56	2.85	8.62	7.61	8.85	9.92	1.79	6.74	2.00294	up	9.76423e-05	0.00578094	yes
TRINITY_DN42765_c1_g3	1997	TRINITY_DN42765_c1_g3_i1	hypothetical protein BSL78_02344 [Apostichopus japonicus]	Notch4	Neurogenic locus notch homolog protein 4 OS=Mus musculus GN=Notch4 PE=1 SV=2	GO:0005509(calcium ion binding);GO:0006355(regulation of transcription, DNA-templated);GO:0007219(Notch signaling pathway);GO:0009986(cell surface);GO:0016021(integral component of membrane);GO:0030154(cell differentiation);GO:0030879(mammary gland development)	ENOG410XP6K(Notch ligand involved in the mediation of Notch signaling (By similarity))	K02599	Notch 1	-	aplc04330(Notch signaling pathway)	W4XA22.1 PF02494.14;HYR;	106	333	540	141	178	82	6	6	5	60	84	25	3.14	10.21	14.53	4.13	5.04	2.49	0.16	0.15	0.17	1.86	2.61	0.83	6.59	0.96	-2.7226	down	9.78983e-05	0.00578848	yes
TRINITY_DN53978_c1_g2	1880	TRINITY_DN53978_c1_g2_i1;TRINITY_DN53978_c1_g2_i2;TRINITY_DN53978_c1_g2_i3;TRINITY_DN53978_c1_g2_i4;TRINITY_DN53978_c1_g2_i5;TRINITY_DN53978_c1_g2_i6;TRINITY_DN53978_c1_g2_i7;TRINITY_DN53978_c1_g2_i8;TRINITY_DN53978_c1_g2_i9	hypothetical protein A049-E7 [Acropora millepora]	-	-	-	-	-	-	-	-	-	344	348	219	395	295	341	111	546	1757	1406	1696	945	45.51	49.41	22.15	55.09	32.16	35.25	14.62	58.68	211.61	190.91	205.68	116.24	39.93	132.96	1.95406	up	9.80587e-05	0.00579035	yes
TRINITY_DN55314_c1_g2	2842	TRINITY_DN55314_c1_g2_i1;TRINITY_DN55314_c1_g2_i2;TRINITY_DN55314_c1_g2_i3;TRINITY_DN55314_c1_g2_i4	-	-	-	-	-	-	-	-	-	-	2037	5758	3136	6171	1530	580	147	201	202	1565	386	700	54.74	146.82	75.81	166.55	42.15	20.4	3.34	5.15	5.87	44.12	12.19	22.42	84.41	15.52	-2.39654	down	9.85727e-05	0.00581308	yes
TRINITY_DN53342_c1_g1	5379	TRINITY_DN53342_c1_g1_i1;TRINITY_DN53342_c1_g1_i2;TRINITY_DN53342_c1_g1_i3	PREDICTED: macrophage mannose receptor 1 [Strongylocentrotus purpuratus]	LY75	Lymphocyte antigen 75 OS=Mesocricetus auratus GN=LY75 PE=2 SV=1	GO:0016021(integral component of membrane)	ENOG410XRS3(mannose receptor, C type 1)	K06560	mannose receptor, C type	-	spu04145(Phagosome)	W4Y2F2.1 PF00059.19;Lectin_C;	31	60	42	77	40	33	1344	71	39	50	53	356	0.31	0.63	1.35	3.99	0.39	0.34	18.5	0.62	0.44	0.85	0.56	5.7	1.17	4.45	3.04616	up	9.95154e-05	0.00585445	yes
TRINITY_DN61971_c3_g6	746	TRINITY_DN61971_c3_g6_i1	-	-	-	-	-	-	-	-	-	-	4	32	11	5	26	63.01	10	77.01	203.02	303.05	307.03	62	0.41	3.4	1.03	0.51	2.54	6.66	0.89	6.84	23.31	32.72	33.09	7.06	2.43	17.32	2.96198	up	9.95345e-05	0.00585445	yes
TRINITY_DN43977_c1_g5	323	TRINITY_DN43977_c1_g5_i1	-	-	-	-	-	-	-	-	-	-	12	0	6	1	0	5	65	266	9	1	10	106	6.13	0	2.85	0.5	0	2.71	28.14	119.95	5.21	0.55	5.47	59.22	2.03	36.42	4.21788	up	9.98132e-05	0.00586005	yes
TRINITY_DN52919_c0_g1	2122	TRINITY_DN52919_c0_g1_i1	putative uronyl 2-sulfotransferase [Apostichopus japonicus]	-	-	GO:0003777(microtubule motor activity);GO:0005871(kinesin complex);GO:0007018(microtubule-based movement);GO:0016887(ATPase activity)	COG5059(Kinesin family member)	-	-	-	-	C4M7Y1.1 PF16796.3;Microtub_bd;	0	5	1	4	0	0	45	0	25	1	3	414	0	0.14	0.03	0.11	0	0	1.09	0	0.77	0.03	0.09	12.82	0.05	2.47	5.74204	up	9.98902e-05	0.00586005	yes
TRINITY_DN52846_c0_g1	2844	TRINITY_DN52846_c0_g1_i1;TRINITY_DN52846_c0_g1_i2;TRINITY_DN52846_c0_g1_i3;TRINITY_DN52846_c0_g1_i4;TRINITY_DN52846_c0_g1_i5	hypothetical protein BSL78_20160 [Apostichopus japonicus]	-	-	-	-	-	-	-	-	-	38	35	33	27	21	49	30	127	123	117	160	103	1.64	1.85	0.65	1.25	0.43	1.86	0.71	3.54	5.37	6.12	7.26	2.8	1.28	4.3	1.86519	up	0.000100314	0.00587723	yes
TRINITY_DN44256_c0_g1	1818	TRINITY_DN44256_c0_g1_i1	-	-	-	-	-	-	-	-	-	-	57.63	124.12	206.64	86.36	43.05	19	1.09	0	2.08	19.04	24.27	3.01	1.9	4.24	6.19	2.81	1.36	0.64	0.03	0	0.08	0.66	0.84	0.11	2.86	0.29	-3.26016	down	0.000100591	0.00588242	yes
TRINITY_DN51607_c0_g2	2879	TRINITY_DN51607_c0_g2_i1;TRINITY_DN51607_c0_g2_i2;TRINITY_DN51607_c0_g2_i3	PREDICTED: uncharacterized protein LOC756005 [Strongylocentrotus purpuratus]	Fam151a	Protein FAM151A OS=Rattus norvegicus GN=Fam151a PE=2 SV=1	GO:0016021(integral component of membrane);GO:0070062(extracellular exosome)	ENOG410ZS9E(Family with sequence similarity 151, member)	-	-	-	-	W4XKV5.1 PF10223.7;DUF2181;	340	556	611	434	736	604	552	603	2784	1533	3468	1106	6.71	15.97	14.96	9.44	16.69	14.86	13.33	11.94	80.97	40.7	93.11	27.58	13.1	44.6	1.8444	up	0.000100664	0.00588242	yes
TRINITY_DN42712_c2_g1	1195	TRINITY_DN42712_c2_g1_i1	-	-	-	-	-	-	-	-	-	-	0	0	1.01	1.02	0	1.01	0	666.42	0	1.3	0	25	0	0	0.05	0.05	0	0.06	0	31.37	0	0.07	0	1.52	0.03	5.49	7.34573	up	0.000102874	0.00600381	yes
TRINITY_DN48961_c2_g1	657	TRINITY_DN48961_c2_g1_i1;TRINITY_DN48961_c2_g1_i2;TRINITY_DN48961_c2_g1_i3;TRINITY_DN48961_c2_g1_i4	-	-	-	-	-	-	-	-	-	-	3	2	2	0	0	1	2	0	173	29	8	4	0.37	1.56	0.49	0	0	0.43	0.22	0	28.2	26.66	8.27	1.56	0.48	10.82	5.01646	up	0.000104191	0.00606916	yes
TRINITY_DN38462_c2_g1	765	TRINITY_DN38462_c2_g1_i1	-	-	-	-	-	-	-	-	-	-	55	477	816	180	94	22	2	5.17	1	60	48	13	5.43	48.81	73.52	17.53	8.86	2.24	0.17	0.44	0.11	6.24	4.99	1.43	26.06	2.23	-3.4992	down	0.000104264	0.00606916	yes
TRINITY_DN37997_c1_g2	4788	TRINITY_DN37997_c1_g2_i1	PREDICTED: paired mesoderm homeobox protein 1 [Strongylocentrotus purpuratus]	PRRX2	Paired mesoderm homeobox protein 2 (Fragment) OS=Gallus gallus GN=PRRX2 PE=2 SV=1	GO:0006355(regulation of transcription, DNA-templated);GO:0043565(sequence-specific DNA binding)	ENOG410YIJ3(sequence-specific DNA binding)	NA	NA	NA	NA(NA)	W4YT12.1 PF00046.27;Homeobox;	75	46	42	367	475	79	52	10	25	20	7	21	0.86	0.55	0.44	4.16	5.21	0.93	0.52	0.1	0.32	0.24	0.08	0.27	2.02	0.26	-2.73611	down	0.000104859	0.00608904	yes
TRINITY_DN44494_c0_g1	1924	TRINITY_DN44494_c0_g1_i1;TRINITY_DN44494_c0_g1_i2;TRINITY_DN44494_c0_g1_i3	hypothetical protein BSL78_21012 [Apostichopus japonicus]	-	-	-	-	-	-	-	-	-	215	878	1164	492	1037	558	427	1158	6095	2336	5019	1762	11.21	58.97	65.85	24.66	49.4	33.09	13.26	47.71	285.64	154.84	301.25	121.38	40.53	154.01	2.20368	up	0.000104876	0.00608904	yes
TRINITY_DN35167_c0_g1	1306	TRINITY_DN35167_c0_g1_i1;TRINITY_DN35167_c0_g1_i2	Annexin A2, partial [Homo sapiens]	ANXA2	Annexin A2 OS=Homo sapiens GN=ANXA2 PE=1 SV=2	GO:0001525(angiogenesis);GO:0001726(ruffle);GO:0001765(membrane raft assembly);GO:0001934(positive regulation of protein phosphorylation);GO:0002020(protease binding);GO:0002091(negative regulation of receptor internalization);GO:0005509(calcium ion binding);GO:0005515(protein binding);GO:0005544(calcium-dependent phospholipid binding);GO:0005546(phosphatidylinositol-4,5-bisphosphate binding);GO:…	ENOG410XPUN(annexin A7)	NA	NA	NA	NA(NA)	H2R8D1.1 PF00191.18;Annexin;	73	93	53	37	44	36	96	104	171	173	187	245	3.56	4.7	2.35	1.79	2.06	1.81	4.11	4.39	9.35	8.84	9.57	13.37	2.71	8.27	1.73556	up	0.00010618	0.00615679	yes
TRINITY_DN62873_c0_g1	861	TRINITY_DN62873_c0_g1_i1	-	-	-	-	-	-	-	-	-	Q40129.1 PF00197.16;Kunitz_legume;	1	0	0	0	0	0	219	272	0	0	0	0	0.08	0	0	0	0	0	15.96	19.69	0	0	0	0	0.01	5.94	8.15183	up	0.000106911	0.00618446	yes
TRINITY_DN57687_c3_g5	384	TRINITY_DN57687_c3_g5_i1;TRINITY_DN57687_c3_g5_i2	-	-	-	-	-	-	-	-	-	-	237	155	75	204	81	175	4	4	24	29	71	14	81.32	55.46	23.87	68.87	26.4	63.29	1.17	1.21	9.29	10.75	26.01	5.26	53.2	8.95	-2.47212	down	0.000106932	0.00618446	yes
TRINITY_DN59859_c0_g1	5711	TRINITY_DN59859_c0_g1_i1;TRINITY_DN59859_c0_g1_i2;TRINITY_DN59859_c0_g1_i3	putative F-box only protein 32 [Apostichopus japonicus]	-	-	GO:0004842(ubiquitin-protein transferase activity);GO:0005634(nucleus);GO:0006511(ubiquitin-dependent protein catabolic process);GO:0016567(protein ubiquitination);GO:0019005(SCF ubiquitin ligase complex)	ENOG410YPWK(F-box protein)	K10305	F-box protein 25/32	-	spu04068(FoxO signaling pathway)	-	1956	1932	1741	2180	1164	943	383	487	553	481	833	615	19.11	20.11	15.59	21.67	11.61	9.71	3.26	4.38	6.76	5.24	9.43	7.16	16.3	6.04	-1.37694	down	0.000107317	0.00619875	yes
TRINITY_DN42108_c1_g3	253	TRINITY_DN42108_c1_g3_i1	-	-	-	-	-	-	-	-	-	-	26	35	48	37.54	37.44	62.58	8	0	2.14	15.24	4.33	3.15	23.51	33.06	40.14	33.46	32.24	59.98	6.15	0	2.2	14.83	4.2	3.11	37.07	5.08	-2.69422	down	0.00010784	0.006221	yes
TRINITY_DN44709_c2_g1	2450	TRINITY_DN44709_c2_g1_i1	-	-	-	-	-	-	-	-	-	-	4	2	8	6	9	14	2	27	87	80	95	16	0.09	0.05	0.17	0.14	0.2	0.34	0.04	0.55	2.29	1.97	2.34	0.42	0.17	1.27	3.0352	up	0.000109214	0.00629216	yes
TRINITY_DN39680_c1_g3	2048	TRINITY_DN39680_c1_g3_i1	-	-	-	-	-	-	-	-	-	-	15	1	0	0	0	2	6	57	85	21	39	28	0.43	0.03	0	0	0	0.06	0.15	1.42	2.74	0.63	1.18	0.9	0.09	1.17	3.83357	up	0.000109907	0.006323	yes
TRINITY_DN59719_c0_g1	3882	TRINITY_DN59719_c0_g1_i1;TRINITY_DN59719_c0_g1_i2;TRINITY_DN59719_c0_g1_i3;TRINITY_DN59719_c0_g1_i4;TRINITY_DN59719_c0_g1_i5;TRINITY_DN59719_c0_g1_i6;TRINITY_DN59719_c0_g1_i7	putative solute carrier organic anion transporter family member 4A1 [Apostichopus japonicus]	Slco4a1	Solute carrier organic anion transporter family member 4A1 OS=Mus musculus GN=Slco4a1 PE=1 SV=2	GO:0005887(integral component of plasma membrane);GO:0015347(sodium-independent organic anion transmembrane transporter activity);GO:0043252(sodium-independent organic anion transport)	ENOG410XRSF(transporter activity)	NA	NA	NA	NA(NA)	W4Z5F8.1 PF03137.18;OATP;	1103	853	866	1240	2141	1047	80	223	347	462	476	411	32.5	16.28	13.62	28.68	41.09	28.48	1.15	7.35	7.79	12.27	17.26	9.87	26.78	9.28	-1.67183	down	0.00011003	0.006323	yes
TRINITY_DN1724_c0_g1	433	TRINITY_DN1724_c0_g1_i1	-	-	-	-	-	-	-	-	-	-	9	21	2	50	22	4	0	0	0	0	1	3	2.36	5.74	0.49	12.93	5.51	1.1	0	0	0	0	0.28	0.87	4.69	0.19	-4.34864	down	0.000110352	0.00633343	yes
TRINITY_DN48357_c0_g4	2463	TRINITY_DN48357_c0_g4_i1;TRINITY_DN48357_c0_g4_i2;TRINITY_DN48357_c0_g4_i3;TRINITY_DN48357_c0_g4_i4	heat shock protein HSP 90-beta isoform a [Homo sapiens]	HSP90AB1	Heat shock protein HSP 90-beta OS=Homo sapiens GN=HSP90AB1 PE=1 SV=4	GO:0001890(placenta development);GO:0002134(UTP binding);GO:0002135(CTP binding);GO:0003725(double-stranded RNA binding);GO:0005515(protein binding);GO:0005524(ATP binding);GO:0005525(GTP binding);GO:0005576(extracellular region);GO:0005654(nucleoplasm);GO:0005737(cytoplasm);GO:0005739(mitochondrion);GO:0005829(cytosol);GO:0006457(protein folding);GO:0006805(xenobiotic metabolic process);GO:00069…	COG0326(Molecular chaperone. Has ATPase activity (By similarity))	K04079	molecular chaperone HtpG	-	hsa04141(Protein processing in endoplasmic reticulum);hsa04151(PI3K-Akt signaling pathway);hsa04217(Necroptosis);hsa04621(NOD-like receptor signaling pathway);hsa04612(Antigen processing and presentation);hsa04659(Th17 cell differentiation);hsa04657(IL-17 signaling pathway);hsa04915(Estrogen signaling pathway);hsa04914(Progesterone-mediated oocyte maturation);hsa05200(Pathways in cancer);hsa05215…	W5PHW0.1 PF00183.16;HSP90;	42	70	29	33	66	64	80	99	178	181	177	172	1.09	2.19	0.83	1.1	1.85	2.09	1.79	2.24	5.39	4.81	5.07	5.28	1.53	4.1	1.74493	up	0.000110628	0.00634116	yes
TRINITY_DN40265_c0_g1	1262	TRINITY_DN40265_c0_g1_i1;TRINITY_DN40265_c0_g1_i2;TRINITY_DN40265_c0_g1_i3;TRINITY_DN40265_c0_g1_i4	-	-	-	-	-	-	-	-	-	-	211	128	28	66	70	78	561	1461.01	78	112	76	1093	14.52	6.74	1.36	7.51	3.45	4.25	33.08	66.99	5.7	6.24	4.05	63.87	6.3	29.99	2.59866	up	0.000111627	0.00639028	yes
TRINITY_DN61437_c0_g3	326	TRINITY_DN61437_c0_g3_i1;TRINITY_DN61437_c0_g3_i2	-	-	-	-	-	-	-	-	-	-	0	0	1	0	0	0	0	43	5	19	11	1	0	0	0.46	0	0	0	0	20.49	2.83	10.29	5.89	0.55	0.08	6.67	5.48785	up	0.000113225	0.00646793	yes
TRINITY_DN62069_c7_g1	1717	TRINITY_DN62069_c7_g1_i1	-	-	-	-	-	-	-	-	-	-	133	697	676	246	124.98	35.04	3	34.35	15.37	99.77	53	51	4.68	25.42	21.63	8.56	4.21	1.27	0.09	1.05	0.61	3.67	1.96	2.01	10.96	1.57	-2.7445	down	0.000113271	0.00646793	yes
TRINITY_DN53501_c0_g2	2475	TRINITY_DN53501_c0_g2_i1	-	-	-	-	-	-	-	-	-	-	34	21.04	55.11	34.09	42	47.51	140	210	108	39	135	102	0.79	0.51	1.17	0.79	0.94	1.13	2.87	4.22	2.82	0.95	3.29	2.66	0.89	2.8	1.8023	up	0.000114143	0.00650948	yes
TRINITY_DN53899_c0_g1	729	TRINITY_DN53899_c0_g1_i1	-	-	-	-	-	-	-	-	-	-	27	57	91.35	62	62	81	2	28	4	7	4	21	2.86	6.26	8.84	6.48	6.27	8.87	0.18	2.57	0.48	0.78	0.45	2.47	6.6	1.16	-2.424	down	0.000114402	0.00651602	yes
TRINITY_DN43890_c1_g2	2528	TRINITY_DN43890_c1_g2_i1;TRINITY_DN43890_c1_g2_i2;TRINITY_DN43890_c1_g2_i3;TRINITY_DN43890_c1_g2_i4;TRINITY_DN43890_c1_g2_i5;TRINITY_DN43890_c1_g2_i6	-	-	-	-	-	-	-	-	-	-	75	93	16	140	135	80	31	5	1	16	11	3	3.49	2.65	1.1	5.08	4.18	3.08	0.86	0.16	0.04	0.52	0.32	0.11	3.26	0.34	-2.78185	down	0.000114657	0.00652223	yes
TRINITY_DN44731_c0_g1	1680	TRINITY_DN44731_c0_g1_i1;TRINITY_DN44731_c0_g1_i2;TRINITY_DN44731_c0_g1_i3	putative UDP-D-xylose:L-fucose alpha-1,3-D-xylosyltransferase 3-like [Apostichopus japonicus]	-	-	GO:0005794(Golgi apparatus);GO:0016757(transferase activity, transferring glycosyl groups);GO:0042546(cell wall biogenesis)	ENOG4111Z77(BEST Arabidopsis thaliana protein match is RGXT1 (rhamnogalacturonan xylosyltransferase 1))	NA	NA	NA	NA(NA)	W4Y0B4.1 PF03407.14;Nucleotid_trans;	70	39	68	39	70	65	0	3	14	12	16	4	3.18	1.81	2.64	1.72	2.84	3.25	0	0.15	0.67	0.59	0.81	0.21	2.57	0.41	-2.61023	down	0.000115156	0.0065424	yes
TRINITY_DN53448_c0_g1	1316	TRINITY_DN53448_c0_g1_i1;TRINITY_DN53448_c0_g1_i2;TRINITY_DN53448_c0_g1_i3;TRINITY_DN53448_c0_g1_i4;TRINITY_DN53448_c0_g1_i5;TRINITY_DN53448_c0_g1_i6;TRINITY_DN53448_c0_g1_i7	-	-	-	-	-	-	-	-	-	-	12	105	461	47	64	37	16	6	14	18	19	2	2.69	28.23	47.51	15.13	15.94	14.34	4.69	1.08	2.44	4.23	6.19	1.05	20.64	3.28	-3.01759	down	0.000115714	0.00656578	yes
TRINITY_DN55664_c0_g1	2790	TRINITY_DN55664_c0_g1_i1;TRINITY_DN55664_c0_g1_i2;TRINITY_DN55664_c0_g1_i3;TRINITY_DN55664_c0_g1_i4;TRINITY_DN55664_c0_g1_i5	-	-	-	-	-	-	-	-	-	-	110	74	17	16	13	17	413	2316	52	21	9	402	5.16	1.8	0.33	0.37	0.28	0.88	10.55	55.46	2.52	0.95	0.23	14.31	1.47	14	3.62543	up	0.00011614	0.00658168	yes
TRINITY_DN37254_c0_g1	1843	TRINITY_DN37254_c0_g1_i1;TRINITY_DN37254_c0_g1_i2;TRINITY_DN37254_c0_g1_i3	putative envelope protein [PreXMRV-1]	env	Envelope glycoprotein OS=Xenotropic MuLV-related virus (isolate VP42) GN=env PE=3 SV=1	GO:0042802(identical protein binding)	ENOG41115RF(Envelope)	K05030	calcium-activated chloride channel regulator 3/4	-	ccan04924(Renin secretion);ccan04972(Pancreatic secretion)	Q27ID8.1 PF00429.17;TLV_coat;	2	3	10	7	11	26	2	4	138	149	125	117.94	0.07	0.74	0.58	0.23	1.07	3.06	0.06	0.12	5.71	5.05	4.25	4.29	0.96	3.25	3.42353	up	0.000116466	0.00659184	yes
TRINITY_DN56981_c0_g3	3554	TRINITY_DN56981_c0_g3_i1;TRINITY_DN56981_c0_g3_i2;TRINITY_DN56981_c0_g3_i3	hypothetical protein BSL78_04223 [Apostichopus japonicus]	-	Hyalin (Fragment) OS=Strongylocentrotus purpuratus PE=2 SV=1	-	ENOG4111GWK(HYR domain)	K02599	Notch 1	-	aplc04330(Notch signaling pathway)	W4YZH2.1 PF02494.14;HYR;	93	184	304	151	133	31	12	24	26	44	47	33	2.63	4.91	8.03	8.21	2.63	1.58	0.25	0.97	2.07	2.02	1.56	1.58	4.67	1.41	-2.08046	down	0.000117281	0.00662961	yes
TRINITY_DN56391_c2_g1	374	TRINITY_DN56391_c2_g1_i1;TRINITY_DN56391_c2_g1_i2;TRINITY_DN56391_c2_g1_i3;TRINITY_DN56391_c2_g1_i4;TRINITY_DN56391_c2_g1_i5;TRINITY_DN56391_c2_g1_i6;TRINITY_DN56391_c2_g1_i7;TRINITY_DN56391_c2_g1_i8;TRINITY_DN56391_c2_g1_i9	hypothetical protein BSL78_16211 [Apostichopus japonicus]	-	-	-	-	-	-	-	-	-	952	236	885	238	543	1281.99	248	207	208	54	113	133	473.21	194.73	346.91	134.57	294.57	636.28	149.52	113.25	108.14	37.35	81.55	103.74	346.71	98.92	-1.88716	down	0.000117562	0.00663714	yes
TRINITY_DN40699_c4_g3	1763	TRINITY_DN40699_c4_g3_i1;TRINITY_DN40699_c4_g3_i2;TRINITY_DN40699_c4_g3_i3;TRINITY_DN40699_c4_g3_i4;TRINITY_DN40699_c4_g3_i5	putative paxillin [Apostichopus japonicus]	Pxn	Paxillin OS=Rattus norvegicus GN=Pxn PE=1 SV=1	GO:0005829(cytosol);GO:0005856(cytoskeleton);GO:0005925(focal adhesion);GO:0005927(muscle tendon junction);GO:0007016(cytoskeletal anchoring at plasma membrane);GO:0007160(cell-matrix adhesion);GO:0010506(regulation of autophagy);GO:0035218(leg disc development);GO:0035220(wing disc development);GO:0043087(regulation of GTPase activity);GO:0046843(dorsal appendage formation);GO:1901739(regulation…	ENOG410XRD4(PDZ and LIM domain)	K05760	paxillin	-	dre04370(VEGF signaling pathway);dre04510(Focal adhesion);dre04810(Regulation of actin cytoskeleton)	B7Q0A4.1 PF00412.20;LIM;	499	565	643	570	703	626	136	329	204	162	299	217	22.36	25.29	25.07	24.38	29.33	27.99	4.59	11.37	9.75	7.27	13.75	10.41	25.74	9.52	-1.26987	down	0.000119105	0.00671583	yes
TRINITY_DN47963_c0_g1	3237	TRINITY_DN47963_c0_g1_i1;TRINITY_DN47963_c0_g1_i2;TRINITY_DN47963_c0_g1_i3;TRINITY_DN47963_c0_g1_i4	-	-	-	-	-	-	-	-	-	-	208	368	395	506	406	427	50	216	54	47	30	201	4.32	8.15	15.07	8.96	10.84	14.26	0.77	3.26	1.06	0.85	0.55	3.93	10.27	1.74	-1.83514	down	0.000119592	0.00673484	yes
TRINITY_DN52895_c0_g3	717	TRINITY_DN52895_c0_g3_i1	-	-	-	-	-	-	-	-	-	-	3	1	2	0	0	3	0	19	21	23	47	17	0.33	0.11	0.2	0	0	0.34	0	1.79	2.56	2.64	5.37	2.05	0.16	2.4	3.86404	up	0.00012005	0.00675221	yes
TRINITY_DN45189_c0_g3	6414	TRINITY_DN45189_c0_g3_i1;TRINITY_DN45189_c0_g3_i2;TRINITY_DN45189_c0_g3_i3	Kinesin-related protein 1 [Apostichopus japonicus]	Kif28p	Kinesin-like protein KIF28P OS=Mus musculus GN=Kif28p PE=3 SV=1	GO:0003777(microtubule motor activity);GO:0005871(kinesin complex);GO:0007018(microtubule-based movement);GO:0016887(ATPase activity);GO:0030705(cytoskeleton-dependent intracellular transport)	COG5059(Kinesin family member)	NA	NA	NA	NA(NA)	W4YXR5.1 PF00225.21;Kinesin;	157	258	286	229	281	310	61	145	36	112	39	78	1.76	2.58	3.11	1.91	2.42	3.42	0.45	1.06	0.34	0.98	0.34	0.74	2.53	0.65	-1.56417	down	0.000121171	0.00680675	yes
TRINITY_DN52637_c0_g2	722	TRINITY_DN52637_c0_g2_i1	-	-	-	-	-	-	-	-	-	-	1	0	0	1	1	1	0	12	21	11	29	8	0.11	0	0	0.11	0.1	0.11	0	1.12	2.53	1.25	3.28	0.96	0.07	1.52	4.27419	up	0.000121379	0.00680992	yes
TRINITY_DN42203_c0_g1	1143	TRINITY_DN42203_c0_g1_i1	-	-	-	-	-	-	-	-	-	-	446	1242	2017	1276	973	1044	440	525	210	173	210	510	25.66	74.02	105.61	72.52	53.53	61.76	22.16	26.14	13.54	10.44	12.68	32.78	65.52	19.62	-1.58631	down	0.000122001	0.00683164	yes
TRINITY_DN39181_c1_g2	953	TRINITY_DN39181_c1_g2_i1;TRINITY_DN39181_c1_g2_i2	-	-	-	-	-	-	-	-	-	-	2	2	0	0	4	2	6	23	21	6	23	15	0.15	0.15	0	0	0.28	0.15	0.38	4.26	1.71	0.46	2.91	1.22	0.12	1.82	3.28407	up	0.00012207	0.00683164	yes
TRINITY_DN48069_c1_g2	2269	TRINITY_DN48069_c1_g2_i1	-	-	-	-	-	-	-	-	-	-	72	107	123	141	79	100	1	13	21	29	24	31	1.85	2.84	2.86	3.58	1.94	2.63	0.02	0.29	0.6	0.78	0.64	0.89	2.62	0.54	-2.18222	down	0.00012297	0.00687349	yes
TRINITY_DN53410_c1_g1	5222	TRINITY_DN53410_c1_g1_i1;TRINITY_DN53410_c1_g1_i2	putative thyrotropin-releasing hormone receptor isoform X2 [Apostichopus japonicus]	TRHR	Thyrotropin-releasing hormone receptor OS=Gallus gallus GN=TRHR PE=2 SV=1	GO:0004997(thyrotropin-releasing hormone receptor activity);GO:0005886(plasma membrane);GO:0007186(G-protein coupled receptor signaling pathway);GO:0016021(integral component of membrane)	ENOG410XRW9(Receptor)	K04282	thyrotropin-releasing hormone receptor	-	spu04080(Neuroactive ligand-receptor interaction)	W4Y381.1 PF00001.19;7tm_1;	63	223	276	211	208.21	222	12	66	41	63	54	72	0.8	3.18	2.86	3.39	2.79	2.97	0.11	0.75	0.48	0.92	0.65	0.89	2.66	0.63	-1.80482	down	0.000123586	0.00689268	yes
TRINITY_DN61971_c3_g8	218	TRINITY_DN61971_c3_g8_i1	-	-	-	-	-	-	-	-	-	-	5	15	11	6	12	31	12	23	91	151	195	21	6.22	19.47	12.56	7.36	14.23	40.45	12.76	24.87	128.72	198.82	258.38	28.56	16.71	108.68	2.81224	up	0.000123655	0.00689268	yes
TRINITY_DN34800_c0_g1	392	TRINITY_DN34800_c0_g1_i1	PREDICTED: cytochrome P450 4B1-like [Xenopus tropicalis]	-	-	GO:0009809(lignin biosynthetic process);GO:0016020(membrane);GO:0016709(oxidoreductase activity, acting on paired donors, with incorporation or reduction of molecular oxygen, NAD(P)H as one donor, and incorporation of one atom of oxygen)	COG2124(Cytochrome p450)	NA	NA	NA	NA(NA)	F6PHY2.1 PF00067.20;p450;	0	1	1	5	1	0	3	5	18	35	38	9	0	0.34	0.3	1.6	0.31	0	0.83	1.43	6.62	12.32	13.21	3.22	0.43	6.27	3.8338	up	0.000123773	0.00689268	yes
TRINITY_DN46470_c0_g2	876	TRINITY_DN46470_c0_g2_i1;TRINITY_DN46470_c0_g2_i2	-	-	-	-	-	-	-	-	-	-	27	152.44	189.41	103.57	133.92	33.33	30.45	1	16	17	15	8	2.24	13.02	14.08	8.75	11.22	2.82	2.26	0.07	1.46	1.46	1.47	0.73	8.69	1.24	-2.59786	down	0.000124326	0.00691492	yes
TRINITY_DN59594_c2_g1	1613	TRINITY_DN59594_c2_g1_i1;TRINITY_DN59594_c2_g1_i2	-	-	-	-	-	-	-	-	-	-	11	4	4	10	3	29	1	15	181	134	146.29	49.79	0.57	0.16	0.28	0.52	0.25	1.13	0.03	0.49	7.68	5.48	7.03	2.36	0.49	3.85	3.35772	up	0.000124847	0.00693534	yes
TRINITY_DN35202_c1_g5	742	TRINITY_DN35202_c1_g5_i1	-	-	-	-	-	-	-	-	-	-	3	2	3	2	6	20	1	24	86	80	92	25	0.31	0.21	0.28	0.2	0.59	2.13	0.09	2.15	9.95	8.71	9.99	2.87	0.62	5.63	3.29455	up	0.000125247	0.00694549	yes
TRINITY_DN48496_c2_g1	486	TRINITY_DN48496_c2_g1_i1;TRINITY_DN48496_c2_g1_i2;TRINITY_DN48496_c2_g1_i3	-	-	-	-	-	-	-	-	-	-	0	0	0	0	0	0	2	93	0	0	1	28	0	0	0	0	0	0	0.36	17.31	0	0	0.22	7.07	0	4.16	7.2189	up	0.000125339	0.00694549	yes
TRINITY_DN47714_c2_g1	3156	TRINITY_DN47714_c2_g1_i1;TRINITY_DN47714_c2_g1_i2;TRINITY_DN47714_c2_g1_i3;TRINITY_DN47714_c2_g1_i4;TRINITY_DN47714_c2_g1_i5;TRINITY_DN47714_c2_g1_i6;TRINITY_DN47714_c2_g1_i7;TRINITY_DN47714_c2_g1_i8	amyloid-beta precursor protein isoform a precursor [Homo sapiens]	APP	Amyloid beta A4 protein OS=Homo sapiens GN=APP PE=1 SV=3	GO:0001878(response to yeast);GO:0001967(suckling behavior);GO:0002576(platelet degranulation);GO:0003677(DNA binding);GO:0004867(serine-type endopeptidase inhibitor activity);GO:0005102(receptor binding);GO:0005515(protein binding);GO:0005576(extracellular region);GO:0005615(extracellular space);GO:0005641(nuclear envelope lumen);GO:0005737(cytoplasm);GO:0005768(endosome);GO:0005788(endoplasmic …	ENOG410ZW2A(Amyloid beta (A4))	K04520	amyloid beta A4 protein	-	hsa04726(Serotonergic synapse);hsa05010(Alzheimer disease)	F6ZWG7.1 PF12925.5;APP_E2;	38	40	28	22	25	34	62	78	93	99	101	109	2.74	3.47	1.23	1.15	4.88	4.9	1.19	1.48	6.31	3.62	2.36	3.31	3.06	3.04	1.72233	up	0.000126473	0.00699971	yes
TRINITY_DN45554_c3_g1	1312	TRINITY_DN45554_c3_g1_i1;TRINITY_DN45554_c3_g1_i10;TRINITY_DN45554_c3_g1_i11;TRINITY_DN45554_c3_g1_i2;TRINITY_DN45554_c3_g1_i3;TRINITY_DN45554_c3_g1_i4;TRINITY_DN45554_c3_g1_i5;TRINITY_DN45554_c3_g1_i6;TRINITY_DN45554_c3_g1_i7;TRINITY_DN45554_c3_g1_i8;TRINITY_DN45554_c3_g1_i9	-	-	-	-	-	-	-	-	-	-	1	1	0	0	0	0	0	83	0	0	220	2	0.11	0.35	0	0	0	0	0	7.86	0	0	26.09	0.45	0.08	5.73	6.78858	up	0.000128814	0.00712055	yes
TRINITY_DN59891_c1_g2	2339	TRINITY_DN59891_c1_g2_i1;TRINITY_DN59891_c1_g2_i2;TRINITY_DN59891_c1_g2_i3;TRINITY_DN59891_c1_g2_i4;TRINITY_DN59891_c1_g2_i5;TRINITY_DN59891_c1_g2_i6	putative acyl-CoA synthetase family member 2, mitochondrial-like [Apostichopus japonicus]	acsf2	Acyl-CoA synthetase family member 2, mitochondrial OS=Danio rerio GN=acsf2 PE=2 SV=1	GO:0003824(catalytic activity);GO:0005739(mitochondrion);GO:0008152(metabolic process)	COG0318(Amp-dependent synthetase and ligase)	NA	NA	NA	NA(NA)	G3VDM8.1 PF00501.26;AMP-binding;	321	139	60	105	167	153	559	2141	153	186	161	1203	8.69	4.02	1.59	2.8	4.18	4.09	12.26	50.44	6.48	5.41	4.84	34.53	4.23	18.99	2.25523	up	0.000129421	0.00714532	yes
TRINITY_DN45980_c0_g2	3375	TRINITY_DN45980_c0_g2_i1;TRINITY_DN45980_c0_g2_i2;TRINITY_DN45980_c0_g2_i3;TRINITY_DN45980_c0_g2_i4;TRINITY_DN45980_c0_g2_i5	hypothetical protein BSL78_20676 [Apostichopus japonicus]	-	-	-	-	-	-	-	-	-	21	23	21	19	17	30	23	36	129	70	167	74	0.35	0.54	0.45	0.44	0.39	1.63	1.49	0.91	5	2.95	6.53	2.64	0.63	3.25	2.14407	up	0.000130304	0.00718525	yes
TRINITY_DN36608_c0_g1	4589	TRINITY_DN36608_c0_g1_i1;TRINITY_DN36608_c0_g1_i2;TRINITY_DN36608_c0_g1_i3	-	-	-	-	-	-	-	-	-	-	260	208	405	355	337	477	104	118	87	121	131	138	3.19	2.58	4.4	4.2	3.86	5.85	1.1	1.25	1.17	1.51	1.66	1.85	4.01	1.42	-1.3601	down	0.00013075	0.00720103	yes
TRINITY_DN48098_c1_g2	1419	TRINITY_DN48098_c1_g2_i1;TRINITY_DN48098_c1_g2_i2;TRINITY_DN48098_c1_g2_i3;TRINITY_DN48098_c1_g2_i4;TRINITY_DN48098_c1_g2_i5	hypothetical protein BSL78_25083 [Apostichopus japonicus]	-	-	-	-	-	-	-	-	-	467	266	284	407	274	418	2	10.05	33	21	133	121	21.39	12.18	12.13	17.74	11.57	19.73	0.79	2.48	1.63	1.73	6.57	20.05	15.79	5.54	-2.53749	down	0.000131211	0.00721305	yes
TRINITY_DN50912_c1_g1	949	TRINITY_DN50912_c1_g1_i1;TRINITY_DN50912_c1_g1_i2;TRINITY_DN50912_c1_g1_i3;TRINITY_DN50912_c1_g1_i4	-	-	-	-	-	-	-	-	-	-	11	5	64	7	18	38	0	0	0	0	5	2	0.81	1.28	4.27	3.78	4.36	3.29	0	0	0	0	0.45	0.19	2.96	0.11	-4.04449	down	0.000131289	0.00721305	yes
TRINITY_DN33964_c0_g3	2640	TRINITY_DN33964_c0_g3_i1	-	-	-	-	-	-	-	-	-	-	23	53	166	67	49	42	16	16	1	2	7	16	0.5	1.19	3.27	1.44	1.02	0.93	0.31	0.3	0.02	0.05	0.16	0.39	1.39	0.2	-2.6115	down	0.000131846	0.00723345	yes
TRINITY_DN57152_c1_g2	5753	TRINITY_DN57152_c1_g2_i1;TRINITY_DN57152_c1_g2_i2;TRINITY_DN57152_c1_g2_i3;TRINITY_DN57152_c1_g2_i4;TRINITY_DN57152_c1_g2_i5	complement component 3-2 [Apostichopus japonicus]	C3	Complement C3 OS=Cavia porcellus GN=C3 PE=1 SV=2	GO:0001934(positive regulation of protein phosphorylation);GO:0010828(positive regulation of glucose transmembrane transport);GO:0010866(regulation of triglyceride biosynthetic process);GO:0010884(positive regulation of lipid storage);GO:0031715(C5L2 anaphylatoxin chemotactic receptor binding);GO:0045745(positive regulation of G-protein coupled receptor protein signaling pathway)	ENOG410ZFKB(Anaphylotoxin-like domain)	K03990	complement component 3	-	aplc04145(Phagosome)	C3XSF4.1 PF07678.12;A2M_comp;	9084	11260.6	11966	9839	11730	18155	3259	6921.77	4101	1916	4819	4672	105.82	117.85	116.28	99.9	118.19	184.28	34.51	64.17	48.93	23.48	52.12	59.61	123.72	47.14	-1.3338	down	0.000131982	0.00723345	yes
TRINITY_DN56668_c0_g1	2007	TRINITY_DN56668_c0_g1_i1;TRINITY_DN56668_c0_g1_i2;TRINITY_DN56668_c0_g1_i3;TRINITY_DN56668_c0_g1_i4;TRINITY_DN56668_c0_g1_i5;TRINITY_DN56668_c0_g1_i6;TRINITY_DN56668_c0_g1_i7	putative amine sulfotransferase-like [Apostichopus japonicus]	Sult3a1	Amine sulfotransferase OS=Mus musculus GN=Sult3a1 PE=2 SV=1	GO:0005737(cytoplasm);GO:0008146(sulfotransferase activity);GO:0016740(transferase activity);GO:0047685(amine sulfotransferase activity);GO:0051923(sulfation)	ENOG4111H56(Sulfotransferase)	NA	NA	NA	NA(NA)	W5NKJ8.1 PF00685.25;Sulfotransfer_1;	96	38	40	74	67	71	61	312	193	174	218	156	2.85	1.24	1.08	2.65	2.43	2.6	2.42	15.7	6.66	5.35	6.84	7.73	2.14	7.45	1.66181	up	0.000132557	0.00725612	yes
TRINITY_DN54931_c1_g1	830	TRINITY_DN54931_c1_g1_i1;TRINITY_DN54931_c1_g1_i2;TRINITY_DN54931_c1_g1_i3;TRINITY_DN54931_c1_g1_i4;TRINITY_DN54931_c1_g1_i5;TRINITY_DN54931_c1_g1_i6;TRINITY_DN54931_c1_g1_i7;TRINITY_DN54931_c1_g1_i8	-	-	-	-	-	-	-	-	-	-	77	116	324.82	255	239	130	17	57	52	33	86	32.74	8.56	16.28	32.16	36.98	40.24	14.04	2.11	5.33	11.29	4.81	11.66	6.28	24.71	6.91	-1.8663	down	0.000132887	0.00726533	yes
TRINITY_DN60216_c1_g1	3272	TRINITY_DN60216_c1_g1_i1;TRINITY_DN60216_c1_g1_i2;TRINITY_DN60216_c1_g1_i3;TRINITY_DN60216_c1_g1_i4;TRINITY_DN60216_c1_g1_i5	hypothetical protein BSL78_13712 [Apostichopus japonicus]	-	-	-	-	-	-	-	-	-	255.26	515.01	838.3	628.37	503.82	350.05	54.07	154.55	103.16	185.85	248.54	190.98	27.96	55.29	42.93	34.52	60.84	33.98	7.38	71.2	42.07	50.36	37.65	69.31	42.59	46.33	-1.55579	down	0.000133194	0.00727328	yes
TRINITY_DN39894_c0_g2	668	TRINITY_DN39894_c0_g2_i1;TRINITY_DN39894_c0_g2_i2	hypothetical protein BSL78_15809 [Apostichopus japonicus]	-	Hyalin (Fragment) OS=Strongylocentrotus purpuratus PE=2 SV=1	-	ENOG410XP6K(Notch ligand involved in the mediation of Notch signaling (By similarity))	K02599	Notch 1	-	aplc04330(Notch signaling pathway)	W4YYP6.1 PF02494.14;HYR;	18	10	8	10	3	2	4	38	112	77	94	16	5.44	1.25	0.88	1.19	0.35	0.25	0.42	3.99	15.19	9.84	14.3	2.15	1.56	7.65	2.93829	up	0.000134572	0.00733965	yes
TRINITY_DN61829_c3_g2	913	TRINITY_DN61829_c3_g2_i1	PREDICTED: uncharacterized protein Gm39972 isoform X1 [Mus musculus]	gag-pol	Gag-Pol polyprotein OS=Xenotropic MuLV-related virus (isolate VP42) GN=gag-pol PE=3 SV=1	GO:0042802(identical protein binding)	COG2801(Retrotransposon protein)	NA	NA	NA	NA(NA)	P03355.4 PF00665.24;rve;	34	42	33	42.65	33	52	7	9	7	11	1	0	2.62	3.36	2.32	3.25	2.43	4.13	0.47	0.6	0.6	0.89	0.08	0	3.02	0.44	-2.5547	down	0.000134851	0.00734597	yes
TRINITY_DN62118_c0_g1	371	TRINITY_DN62118_c0_g1_i1	-	-	-	-	-	-	-	-	-	-	0	2	0	0	0	1	174	3	0	0	0	227	0	0.77	0	0	0	0.39	54.62	0.98	0	0	0	91.79	0.19	24.56	6.99725	up	0.00013547	0.00736278	yes
TRINITY_DN28495_c0_g1	809	TRINITY_DN28495_c0_g1_i1;TRINITY_DN28495_c0_g1_i2	Unknown (protein for IMAGE:4538098), partial [Homo sapiens]	FBL	rRNA 2'-O-methyltransferase fibrillarin OS=Homo sapiens GN=FBL PE=1 SV=2	GO:0000494(box C/D snoRNA 3'-end processing);GO:0001094(TFIID-class transcription factor binding);GO:0001649(osteoblast differentiation);GO:0001652(granular component);GO:0003723(RNA binding);GO:0008033(tRNA processing);GO:0008649(rRNA methyltransferase activity);GO:0015030(Cajal body);GO:0016020(membrane);GO:0031167(rRNA methylation);GO:0031428(box C/D snoRNP complex);GO:0032040(small-subunit pr…	COG1889(Involved in pre-rRNA and tRNA processing. Utilizes the methyl donor S-adenosyl-L-methionine to catalyze the site-specific 2'-hydroxyl methylation of ribose moieties in rRNA and tRNA. Site specificity is provided by a guide RNA that base pairs with the substrate. Methylation occurs at a characteristic distance from the sequence involved in base pairing with the guide RNA (By similarity))	K14563	rRNA 2'-O-methyltransferase fibrillarin	EC:2.1.1.-	hsa03008(Ribosome biogenesis in eukaryotes)	F1MM59.2 PF01269.15;Fibrillarin;	8	12	7	7	9	16	35	45	28	36	38	31	0.73	1.13	0.58	1.04	1.58	4.2	3.13	3.93	4.04	3.98	3.64	3.15	1.54	3.65	2.00492	up	0.000135487	0.00736278	yes
TRINITY_DN61971_c3_g7	455	TRINITY_DN61971_c3_g7_i1	-	-	-	-	-	-	-	-	-	-	11	36	28	15	15	87	16	59	250	294	303	83	2.61	8.88	6.12	3.5	3.39	21.61	3.25	12.27	66.76	74.85	76.3	21.67	7.68	42.52	2.61075	up	0.00013775	0.0074565	yes
TRINITY_DN38798_c1_g3	1979	TRINITY_DN38798_c1_g3_i1	testis, prostate and placenta-expressed protein-like [Acanthaster planci]	TEPP	Testis, prostate and placenta-expressed protein OS=Homo sapiens GN=TEPP PE=2 SV=3	GO:0005576(extracellular region)	ENOG41123DQ(testis, prostate and placenta expressed)	-	-	-	-	-	16	40	88	37	90	50	8	14	7	9	10	15	0.48	1.24	2.39	1.09	2.58	1.53	0.21	0.36	0.23	0.28	0.31	0.5	1.55	0.32	-2.17295	down	0.000138042	0.0074565	yes
TRINITY_DN45705_c0_g1	2362	TRINITY_DN45705_c0_g1_i1;TRINITY_DN45705_c0_g1_i2;TRINITY_DN45705_c0_g1_i3;TRINITY_DN45705_c0_g1_i4	putative sialate O-acetylesterase [Apostichopus japonicus]	SIAE	Sialate O-acetylesterase OS=Pongo abelii GN=SIAE PE=2 SV=1	GO:0003674(molecular_function);GO:0005575(cellular_component);GO:0008150(biological_process)	ENOG410XQ2Q(sialic acid-specific 9-O-acetylesterase)	NA	NA	NA	NA(NA)	W4XVQ5.1 PF03629.16;SASA;	15	15	11	13	13	23	82	185	38	15	10	152	0.65	0.45	0.27	0.37	0.59	1.3	3.51	5.82	1.52	0.51	0.34	6.57	0.6	3.04	2.52274	up	0.000138058	0.0074565	yes
TRINITY_DN54387_c0_g5	715	TRINITY_DN54387_c0_g5_i1;TRINITY_DN54387_c0_g5_i2	-	-	-	-	-	-	-	-	-	-	0	2	2	1	2	4	5	22	11	20	14	16	0	0.23	0.2	0.11	0.21	0.45	1.33	2.08	1.34	2.3	3.76	6.33	0.2	2.86	3.05658	up	0.000138122	0.0074565	yes
TRINITY_DN38013_c0_g1	2208	TRINITY_DN38013_c0_g1_i1;TRINITY_DN38013_c0_g1_i2;TRINITY_DN38013_c0_g1_i3	uncharacterized protein LOC111626590 [Centruroides sculpturatus]	-	-	-	-	-	-	-	-	-	0	0	0	0	0	5	12	481	7	0	0	80	0	0	0	0	0	0.18	0.29	17.01	0.21	0	0	2.72	0.03	3.37	6.54855	up	0.000138305	0.0074565	yes
TRINITY_DN44689_c0_g1	3560	TRINITY_DN44689_c0_g1_i1;TRINITY_DN44689_c0_g1_i2	PREDICTED: calumenin isoform X4 [Strongylocentrotus purpuratus]	calub	Calumenin-B OS=Salmo salar GN=calub PE=2 SV=1	GO:0005509(calcium ion binding);GO:0005576(extracellular region);GO:0005783(endoplasmic reticulum);GO:0005789(endoplasmic reticulum membrane);GO:0005794(Golgi apparatus);GO:0016020(membrane);GO:0016529(sarcoplasmic reticulum);GO:0033018(sarcoplasmic reticulum lumen);GO:0042470(melanosome);GO:0046872(metal ion binding)	ENOG410XRVE(EF-hand calcium binding domain)	NA	NA	NA	NA(NA)	Q7QDS4.3 PF13499.4;EF-hand_7;	1259	1367	1417	1660	1627	1668	1738	2239	8667.01	5623	5318	1518	21.25	22.84	20.17	25.75	24.79	28.39	24.3	31.91	155.53	93.1	91.73	26.7	23.86	70.55	1.7321	up	0.00013858	0.0074565	yes
TRINITY_DN40445_c0_g1	2191	TRINITY_DN40445_c0_g1_i1;TRINITY_DN40445_c0_g1_i2	carbonic anhydrase-like isoform X4 [Penaeus vannamei]	Ca14	Carbonic anhydrase 14 OS=Mus musculus GN=Ca14 PE=1 SV=1	GO:0004089(carbonate dehydratase activity);GO:0016021(integral component of membrane)	COG3338(Carbonic anhydrase)	K01672	carbonic anhydrase	EC:4.2.1.1	dpx00910(Nitrogen metabolism)	E9GFR6.1 PF00194.19;Carb_anhydrase;	53	126	133	107	211	109	53	217	849	492	733	289	1.41	3.85	3.6	3.11	5.39	3.5	1.24	5	27.39	15.92	23.1	9.26	3.48	13.65	2.06544	up	0.000138843	0.0074565	yes
TRINITY_DN57783_c1_g1	1448	TRINITY_DN57783_c1_g1_i1;TRINITY_DN57783_c1_g1_i2;TRINITY_DN57783_c1_g1_i3	ficolin-2 [Apostichopus japonicus]	-	Ryncolin-2 OS=Cerberus rynchops PE=1 SV=1	GO:0001867(complement activation, lectin pathway);GO:0003823(antigen binding);GO:0004252(serine-type endopeptidase activity);GO:0005515(protein binding);GO:0005576(extracellular region);GO:0005581(collagen trimer);GO:0006508(proteolysis);GO:0006956(complement activation);GO:0008228(opsonization);GO:0043394(proteoglycan binding);GO:0043654(recognition of apoptotic cell);GO:0046872(metal ion bindin…	ENOG410ZYS4(fibrinogen)	NA	NA	NA	NA(NA)	C3YH83.1 PF00147.16;Fibrinogen_C;	2255	3304	3299	3408	4806	3107	455	424	1373	1345	1315	989	115.33	191.14	138.71	169.63	252.41	145.68	18.29	16.71	77.5	67.58	65.74	50.87	168.82	49.45	-1.54674	down	0.000138951	0.0074565	yes
TRINITY_DN48487_c1_g1	837	TRINITY_DN48487_c1_g1_i1	hypothetical protein BSL78_27759 [Apostichopus japonicus]	SLC5A12	Sodium-coupled monocarboxylate transporter 2 OS=Homo sapiens GN=SLC5A12 PE=2 SV=2	GO:0005887(integral component of plasma membrane);GO:0015129(lactate transmembrane transporter activity);GO:0015293(symporter activity);GO:0015355(secondary active monocarboxylate transmembrane transporter activity)	COG0591(symporter)	NA	NA	NA	NA(NA)	H2YVW2.1 PF00474.15;SSF;	0	19	32	2	6	12	0	0	0	1	0	0	0	1.71	2.54	0.17	0.5	1.08	0	0	0	0.09	0	0	1	0.01	-5.20825	down	0.000138962	0.0074565	yes
TRINITY_DN58878_c2_g1	3775	TRINITY_DN58878_c2_g1_i1;TRINITY_DN58878_c2_g1_i2	putative organic cation transporter protein-like [Apostichopus japonicus]	slc22a15	Solute carrier family 22 member 15 OS=Xenopus laevis GN=slc22a15 PE=2 SV=2	GO:0005887(integral component of plasma membrane);GO:0015101(organic cation transmembrane transporter activity)	ENOG410XSRI(solute carrier family 22)	NA	NA	NA	NA(NA)	W4Y8I7.1 PF00083.22;Sugar_tr;	17.02	174.25	243.39	61.14	157.23	486.26	1	17.62	30.03	31.03	38.15	34	0.25	2.66	3.25	0.89	2.22	9.99	0.01	0.22	0.5	0.48	0.59	0.56	3.21	0.39	-2.69671	down	0.000138973	0.0074565	yes
TRINITY_DN60337_c1_g1	3042	TRINITY_DN60337_c1_g1_i1;TRINITY_DN60337_c1_g1_i2;TRINITY_DN60337_c1_g1_i3;TRINITY_DN60337_c1_g1_i4;TRINITY_DN60337_c1_g1_i5;TRINITY_DN60337_c1_g1_i6;TRINITY_DN60337_c1_g1_i7	putative carboxypeptidase N subunit 2-like [Apostichopus japonicus]	-	-	-	COG4886(leucine Rich Repeat)	-	-	-	-	-	2191	1983	1566	1561	1921	3083	539	1063	486	1164	510	636	72.23	73.64	47.02	55.21	80.11	111.18	13.23	21.84	17.79	39.41	21.11	24.44	73.23	22.97	-1.33586	down	0.000139183	0.0074565	yes
TRINITY_DN47010_c0_g3	1223	TRINITY_DN47010_c0_g3_i1;TRINITY_DN47010_c0_g3_i2	PREDICTED: P2X purinoceptor 7-like [Strongylocentrotus purpuratus]	-	-	GO:0001614(purinergic nucleotide receptor activity);GO:0004931(extracellularly ATP-gated cation channel activity);GO:0005639(integral component of nuclear inner membrane)	ENOG410XZ6N(NA)	-	-	-	-	-	124	8	6	10	49	33	6	0	3	2	4	3	6.55	0.48	0.44	0.76	2.48	1.98	0.32	0	0.29	0.11	0.36	0.29	2.12	0.23	-3.40394	down	0.0001392	0.0074565	yes
TRINITY_DN49140_c0_g1	391	TRINITY_DN49140_c0_g1_i1	alpha-2-macroglobulin [Stichopus monotuberculatus]	-	-	GO:0004866(endopeptidase inhibitor activity);GO:0005576(extracellular region);GO:0005615(extracellular space)	ENOG410XRED(Complement component)	NA	NA	NA	NA(NA)	-	2	1	3	2	5	21	958.88	19	5	1	3	14	0.66	0.34	0.91	0.65	1.56	7.26	267.63	5.48	1.85	0.35	1.05	5.03	1.9	46.9	5.18567	up	0.000139791	0.00747924	yes
TRINITY_DN41752_c2_g2	1107	TRINITY_DN41752_c2_g2_i1;TRINITY_DN41752_c2_g2_i2;TRINITY_DN41752_c2_g2_i3;TRINITY_DN41752_c2_g2_i4;TRINITY_DN41752_c2_g2_i5	putative ficolin-2-like [Apostichopus japonicus]	-	Fibrinogen-like protein A OS=Parastichopus parvimensis PE=2 SV=1	GO:0005575(cellular_component)	ENOG410ZYS4(fibrinogen)	K05465	angiopoietin 1	-	xtr04010(MAPK signaling pathway)	I1FDH3.1 PF00147.16;Fibrinogen_C;	110	206	87	108	60	257	3	39	41	24	25	34	6.66	17.37	5.28	8.17	4.13	21.17	0.17	2.19	2.78	2.3	1.7	2.45	10.46	1.93	-2.13894	down	0.000140585	0.0075128	yes
TRINITY_DN39915_c1_g2	1317	TRINITY_DN39915_c1_g2_i1;TRINITY_DN39915_c1_g2_i2	hypothetical protein BSL78_08002 [Apostichopus japonicus]	-	-	GO:0000002(mitochondrial genome maintenance);GO:0005634(nucleus);GO:0005657(replication fork);GO:0005739(mitochondrion);GO:0006260(DNA replication);GO:0010521(telomerase inhibitor activity);GO:0032211(negative regulation of telomere maintenance via telomerase);GO:0032508(DNA duplex unwinding);GO:0043141(ATP-dependent 5'-3' DNA helicase activity);GO:0044806(G-quadruplex DNA unwinding);GO:0051974(n…	-	K12585	exosome complex exonuclease DIS3/RRP44	EC:3.1.13.-	spu03018(RNA degradation)	T1FLD8.1 PF14529.4;Exo_endo_phos_2;	29.61	13.51	4.23	8.88	14.68	6.99	17.02	372.5	41.37	44.85	94.8	14.03	1.75	0.77	0.33	0.6	0.87	0.45	0.72	15.81	3.75	3.68	7.96	1.11	0.8	5.5	2.82448	up	0.000141578	0.00755689	yes
TRINITY_DN24913_c0_g1	571	TRINITY_DN24913_c0_g1_i1;TRINITY_DN24913_c0_g1_i2	-	-	-	-	-	-	-	-	-	-	0	0	0	0	0	0	113	103	0	0	0	0	0	0	0	0	0	0	16.91	15.3	0	0	0	0	0	5.37	8.19839	up	0.000144632	0.00771073	yes
TRINITY_DN56761_c0_g2	2529	TRINITY_DN56761_c0_g2_i1;TRINITY_DN56761_c0_g2_i2;TRINITY_DN56761_c0_g2_i3;TRINITY_DN56761_c0_g2_i4;TRINITY_DN56761_c0_g2_i5;TRINITY_DN56761_c0_g2_i6;TRINITY_DN56761_c0_g2_i7	putative exosome component 10-like [Apostichopus japonicus]	-	-	GO:0003676(nucleic acid binding);GO:0006139(nucleobase-containing compound metabolic process);GO:0008150(biological_process);GO:0008408(3'-5' exonuclease activity)	ENOG4111GM1(exonuclease 3'-5' domain containing 1)	NA	NA	NA	NA(NA)	T1JFK4.1 PF01612.18;DNA_pol_A_exo1;	169	292	235	338	288	99	80	9	9	85	56	37	8.72	19.99	11.65	22.81	12.25	3.99	4.61	1.91	1.46	2.75	2.26	2.51	13.23	2.58	-2.14684	down	0.000145158	0.00772733	yes
TRINITY_DN49443_c2_g1	798	TRINITY_DN49443_c2_g1_i1;TRINITY_DN49443_c2_g1_i2;TRINITY_DN49443_c2_g1_i3	-	-	-	-	-	-	-	-	-	-	23	23	30	38	50	36	1	10	2	7	11	1	2.67	3.47	4.25	3.55	4.52	3.51	0.5	0.82	0.25	0.7	1.09	0.13	3.66	0.58	-2.51746	down	0.000145287	0.00772733	yes
TRINITY_DN37284_c3_g7	1046	TRINITY_DN37284_c3_g7_i1	-	-	-	-	-	-	-	-	-	-	15	11.2	1.01	3	0	13.05	21.02	14	115	179.72	31.32	19.16	0.97	0.75	0.06	0.19	0	0.87	1.18	0.78	8.3	12.15	2.12	1.38	0.47	4.32	3.37176	up	0.000145544	0.00773181	yes
TRINITY_DN50696_c0_g1	493	TRINITY_DN50696_c0_g1_i1	-	-	-	-	-	-	-	-	-	-	22	6	0	48	2	5	0	0	0	0	1	0	4.46	1.26	0	9.59	0.39	1.06	0	0	0	0	0.21	0	2.79	0.03	-5.45157	down	0.000145715	0.00773181	yes
TRINITY_DN33789_c0_g1	1626	TRINITY_DN33789_c0_g1_i1;TRINITY_DN33789_c0_g1_i2;TRINITY_DN33789_c0_g1_i3	L-lactate dehydrogenase A chain isoform 3 [Homo sapiens]	LDHA	L-lactate dehydrogenase A chain OS=Homo sapiens GN=LDHA PE=1 SV=2	GO:0001666(response to hypoxia);GO:0004459(L-lactate dehydrogenase activity);GO:0005515(protein binding);GO:0005634(nucleus);GO:0005829(cytosol);GO:0006089(lactate metabolic process);GO:0006090(pyruvate metabolic process);GO:0006096(glycolytic process);GO:0007584(response to nutrient);GO:0009749(response to glucose);GO:0016020(membrane);GO:0019674(NAD metabolic process);GO:0019900(kinase binding)…	COG0039(Catalyzes the reversible oxidation of malate to oxaloacetate (By similarity))	K00016	L-lactate dehydrogenase	EC:1.1.1.27	mcc00010(Glycolysis / Gluconeogenesis);mcc00620(Pyruvate metabolism);mcc00640(Propanoate metabolism);mcc00270(Cysteine and methionine metabolism);mcc04922(Glucagon signaling pathway)	G1TAJ3.1 PF02866.16;Ldh_1_C;	61	43	38	26	36	44	51	47	146	179	195	185	2.69	2.25	1.35	0.98	1.48	1.9	1.94	1.59	6.51	7.99	8.37	8.97	1.78	5.89	1.90216	up	0.000146243	0.00774393	yes
TRINITY_DN34668_c0_g1	1574	TRINITY_DN34668_c0_g1_i1;TRINITY_DN34668_c0_g1_i2;TRINITY_DN34668_c0_g1_i3	hypothetical protein BSL78_11158 [Apostichopus japonicus]	-	-	-	ENOG4111FGQ(testis expressed 26)	-	-	-	-	-	46	78	56	56	95	92	12	18	13	13	23	24	1.79	3.42	1.98	2.16	4.21	3.68	0.57	0.73	0.74	0.83	0.94	1.11	2.87	0.82	-1.86228	down	0.000146287	0.00774393	yes
TRINITY_DN56368_c0_g2	1285	TRINITY_DN56368_c0_g2_i1;TRINITY_DN56368_c0_g2_i2;TRINITY_DN56368_c0_g2_i3;TRINITY_DN56368_c0_g2_i4	MPMNPADYFSRGTVYIPTRDS precursor [Apostichopus japonicus]	-	-	-	-	-	-	-	-	-	185	497	611	454	586	511	167	80	85	142	171	211	9.69	26.09	29.78	28.4	31.5	35.84	9.72	3.61	5.23	8.46	9.83	12.91	26.88	8.29	-1.52262	down	0.000146713	0.00775735	yes
TRINITY_DN50694_c0_g1	820	TRINITY_DN50694_c0_g1_i1;TRINITY_DN50694_c0_g1_i2	putative aldehyde dehydrogenase, mitochondrial, partial [Apostichopus japonicus]	ALDH1B1	Aldehyde dehydrogenase X, mitochondrial OS=Homo sapiens GN=ALDH1B1 PE=1 SV=3	GO:0004029(aldehyde dehydrogenase (NAD) activity);GO:0008152(metabolic process);GO:0016491(oxidoreductase activity);GO:0055114(oxidation-reduction process);GO:2001038(regulation of cellular response to drug)	COG1012(Dehydrogenase)	K00128	aldehyde dehydrogenase (NAD+)	EC:1.2.1.3	dpo00010(Glycolysis / Gluconeogenesis);dpo00053(Ascorbate and aldarate metabolism);dpo00620(Pyruvate metabolism);dpo00071(Fatty acid degradation);dpo00561(Glycerolipid metabolism);dpo00280(Valine, leucine and isoleucine degradation);dpo00310(Lysine degradation);dpo00330(Arginine and proline metabolism);dpo00340(Histidine metabolism);dpo00380(Tryptophan metabolism);dpo00410(beta-Alanine metabolism…	B2VU09.1 PF00171.20;Aldedh;	21	6	3	10	18	10	141	3	56	42	64	88	1.88	0.56	0.24	0.88	1.68	0.92	10.99	0.23	5.61	4.44	6.41	8.76	1.03	6.07	2.77952	up	0.000148181	0.00782575	yes
TRINITY_DN43982_c5_g2	2701	TRINITY_DN43982_c5_g2_i1;TRINITY_DN43982_c5_g2_i2	putative mesenchyme-specific cell surface glycoprotein [Apostichopus japonicus]	-	Mesenchyme-specific cell surface glycoprotein OS=Strongylocentrotus purpuratus PE=2 SV=2	-	ENOG41100AZ(NA)	-	-	-	-	-	45.06	130	180.29	108	206.74	133.72	65.37	212	972.54	439.52	915	326	0.95	3.14	3.6	2.26	4.19	3.19	1.22	4.66	30.89	13.39	21.2	7.9	2.89	13.21	2.10647	up	0.000148523	0.00783178	yes
TRINITY_DN41504_c3_g2	530	TRINITY_DN41504_c3_g2_i1	-	-	-	-	-	-	-	-	-	-	0	1	4	52	5	14	1172	139	4	18	26	101	0	0.18	0.65	9.09	0.85	2.59	179.34	21.53	0.8	3.4	4.88	19.81	2.23	38.29	4.55495	up	0.000148643	0.00783178	yes
TRINITY_DN37501_c3_g1	1874	TRINITY_DN37501_c3_g1_i1	-	-	-	-	-	-	-	-	-	-	57	42	3	72	26	15	4600	849	12	0	5	486	1.81	1.38	0.09	2.27	0.79	0.49	128.68	23.35	0.43	0	0.17	17.33	1.14	28.33	5.03935	up	0.000150528	0.00791305	yes
TRINITY_DN44994_c3_g3	1540	TRINITY_DN44994_c3_g3_i1	-	-	-	-	-	-	-	-	-	-	66	49	40	45	38	61	257	223	76	62	75	262	2.64	2.03	1.45	1.78	1.45	2.5	9.02	7.71	3.41	2.59	3.15	11.73	1.97	6.27	1.84479	up	0.000150537	0.00791305	yes
TRINITY_DN38640_c3_g1	1411	TRINITY_DN38640_c3_g1_i1	-	-	-	-	-	-	-	-	-	-	64	445	443	154	93	12	3	17	21	53	44	16	2.84	20.46	17.88	6.76	3.95	0.55	0.12	0.65	1.04	2.46	2.05	0.79	8.74	1.18	-2.79419	down	0.000151417	0.00794944	yes
TRINITY_DN38587_c2_g3	405	TRINITY_DN38587_c2_g3_i1;TRINITY_DN38587_c2_g3_i2	-	-	-	-	-	-	-	-	-	-	1	1.06	3.41	0	2	3	26	16.41	9.97	5.28	8.24	21.24	0.3	0.33	1.66	0	0.58	0.96	6.72	4.38	7.67	1.73	2.66	7.06	0.64	5.04	3.21099	up	0.000151583	0.00794944	yes
TRINITY_DN38132_c1_g3	1846	TRINITY_DN38132_c1_g3_i1	-	-	-	-	-	-	-	-	-	-	173.41	19.05	34.61	58.63	85.14	91.54	3	2.01	8.23	6.03	33.63	9.29	5.62	0.64	1.02	1.88	2.64	3.04	0.09	0.06	0.3	0.2	1.14	0.34	2.47	0.35	-2.71577	down	0.000153052	0.00799723	yes
TRINITY_DN57580_c0_g1	1640	TRINITY_DN57580_c0_g1_i1;TRINITY_DN57580_c0_g1_i2;TRINITY_DN57580_c0_g1_i3;TRINITY_DN57580_c0_g1_i4;TRINITY_DN57580_c0_g1_i5;TRINITY_DN57580_c0_g1_i6;TRINITY_DN57580_c0_g1_i7;TRINITY_DN57580_c0_g1_i8	-	-	-	-	-	-	-	-	-	-	19	12	7	19	17	6	31	38	39	111	94	25	1.81	1.28	0.63	3.44	1.24	0.8	12.98	5.37	6.12	6.82	9.75	2.51	1.53	7.26	2.2364	up	0.000153084	0.00799723	yes
TRINITY_DN38274_c1_g4	1693	TRINITY_DN38274_c1_g4_i1;TRINITY_DN38274_c1_g4_i2	alpha tubulin 2 [Aplysia californica]	-	Tubulin alpha chain OS=Oncorhynchus keta PE=2 SV=2	GO:0070062(extracellular exosome)	COG5023(protein polymerization)	K07374	tubulin alpha	-	lak04145(Phagosome)	A0A0G4LJ84.1 PF00091.23;Tubulin;	240	98.52	135.38	107	115.32	70.42	4714	428	127.95	91.45	49.15	453.46	8.59	3.75	4.45	4.53	4.03	3.06	158.43	15.18	5.27	3.75	2.21	19.95	4.74	34.13	3.22095	up	0.000153107	0.00799723	yes
TRINITY_DN60574_c1_g1	1593	TRINITY_DN60574_c1_g1_i1;TRINITY_DN60574_c1_g1_i2;TRINITY_DN60574_c1_g1_i3;TRINITY_DN60574_c1_g1_i4;TRINITY_DN60574_c1_g1_i5;TRINITY_DN60574_c1_g1_i6	-	-	-	-	-	-	-	-	-	-	3144	5060.74	3459	8089.34	3778	1699	384	357	794	2111	759	1580	149.25	246	163.18	402.06	191.8	85.29	15.26	13.61	41.49	111.67	38.77	88.62	206.26	51.57	-1.86179	down	0.000153205	0.00799723	yes
TRINITY_DN60113_c0_g2	3267	TRINITY_DN60113_c0_g2_i1;TRINITY_DN60113_c0_g2_i2;TRINITY_DN60113_c0_g2_i3;TRINITY_DN60113_c0_g2_i4;TRINITY_DN60113_c0_g2_i5;TRINITY_DN60113_c0_g2_i6	putative receptor-type tyrosine-protein phosphatase F [Apostichopus japonicus]	-	-	-	-	-	-	-	-	-	127	258	294.68	344	67.37	49	33	94	19	38	54	25	18.77	11.57	28.91	17.41	2.17	8.07	2.26	2.25	3.92	4.07	2.62	4.97	14.48	3.35	-2.01148	down	0.00015376	0.00801691	yes
TRINITY_DN45295_c0_g1	2544	TRINITY_DN45295_c0_g1_i1;TRINITY_DN45295_c0_g1_i2	putative coiled-coil domain-containing protein [Apostichopus japonicus]	CCDC63	Coiled-coil domain-containing protein 63 OS=Homo sapiens GN=CCDC63 PE=2 SV=1	GO:0003341(cilium movement);GO:0003674(molecular_function);GO:0005930(axoneme);GO:0036158(outer dynein arm assembly)	ENOG410Y4NT(coiledcoil domain containing)	NA	NA	NA	NA(NA)	-	254	273.31	345.28	272.98	330.54	292	41.08	156.2	69.17	101.45	125	120.35	5.76	6.41	7.09	6.12	7.15	6.79	0.82	3.05	1.75	2.4	2.96	3.06	6.55	2.34	-1.39564	down	0.000155166	0.00808087	yes
TRINITY_DN43520_c0_g3	1527	TRINITY_DN43520_c0_g3_i1;TRINITY_DN43520_c0_g3_i2	hypothetical protein BSL78_10856, partial [Apostichopus japonicus]	-	-	-	-	-	-	-	-	-	117	189	213	160	265	349	75	1298	742	491.05	968	571	13.78	35.87	22.39	23.31	33.4	50.76	7.08	107.73	97.47	69.27	167.31	75.99	29.92	87.48	1.80126	up	0.000155551	0.00809153	yes
TRINITY_DN44491_c1_g1	3072	TRINITY_DN44491_c1_g1_i1;TRINITY_DN44491_c1_g1_i2;TRINITY_DN44491_c1_g1_i3;TRINITY_DN44491_c1_g1_i4	hypothetical protein BSL78_06731 [Apostichopus japonicus]	Adgrg2	Adhesion G-protein coupled receptor G2 OS=Rattus norvegicus GN=Adgrg2 PE=1 SV=1	GO:0004930(G-protein coupled receptor activity);GO:0007166(cell surface receptor signaling pathway);GO:0007186(G-protein coupled receptor signaling pathway);GO:0016021(integral component of membrane)	ENOG410XSD2(G- protein-coupled receptor)	NA	NA	NA	NA(NA)	W4XZF0.1 PF00002.22;7tm_2;	11	14	5	20	4	4	856	47	3	3	6	34	0.41	0.32	0.08	0.57	0.09	0.08	21.43	1.19	0.08	0.13	0.12	1.08	0.26	4	4.32102	up	0.000156384	0.00812545	yes
TRINITY_DN51659_c1_g2	988	TRINITY_DN51659_c1_g2_i1	phospholipase B1, membrane-associated-like [Ciona intestinalis]	PLB1	Phospholipase B1, membrane-associated OS=Oryctolagus cuniculus GN=PLB1 PE=2 SV=1	GO:0006629(lipid metabolic process);GO:0016298(lipase activity);GO:2000344(positive regulation of acrosome reaction)	-	K14621	phospholipase B1, membrane-associated	EC:3.1.1.4 3.1.1.5	aplc00564(Glycerophospholipid metabolism);aplc00565(Ether lipid metabolism);aplc00590(Arachidonic acid metabolism);aplc00591(Linoleic acid metabolism);aplc00592(alpha-Linolenic acid metabolism)	-	4	0	2	4	4	7	25	18	15	7	8	110	0.28	0	0.13	0.27	0.27	0.5	1.52	1.08	1.17	0.51	0.58	8.52	0.24	2.23	3.2912	up	0.000159309	0.00826266	yes
TRINITY_DN46479_c1_g7	450	TRINITY_DN46479_c1_g7_i1	-	-	-	-	-	-	-	-	-	-	4	105	18	21	2	5	0	2	0	3	1	1	0.97	26.5	4.03	5.02	0.46	1.27	0	0.43	0	0.78	0.26	0.27	6.38	0.29	-4.23104	down	0.000159392	0.00826266	yes
TRINITY_DN52085_c0_g1	3797	TRINITY_DN52085_c0_g1_i1;TRINITY_DN52085_c0_g1_i2	hypothetical protein BSL78_13365 [Apostichopus japonicus]	-	-	-	-	-	-	-	-	W4Y5Q8.1 PF00685.25;Sulfotransfer_1;	19	106	228	100	147	133	23	43	11	7	11	43	1.51	1.61	3.34	1.45	2.06	3.15	0.3	0.86	0.18	0.11	0.17	0.71	2.19	0.39	-2.25805	down	0.000161136	0.00834346	yes
TRINITY_DN44262_c1_g1	1395	TRINITY_DN44262_c1_g1_i1;TRINITY_DN44262_c1_g1_i2;TRINITY_DN44262_c1_g1_i3;TRINITY_DN44262_c1_g1_i4;TRINITY_DN44262_c1_g1_i5;TRINITY_DN44262_c1_g1_i6	-	-	-	-	-	-	-	-	-	-	1	5	3	4	9	6	1	23	55	54	72	10	0.14	0.28	0.15	0.48	0.9	0.8	0.12	2.22	5.12	5.82	3.4	0.54	0.46	2.87	3.10081	up	0.000162901	0.00842516	yes
TRINITY_DN44283_c0_g1	1994	TRINITY_DN44283_c0_g1_i1	putative sphingosine-1-phosphate lyase 1, partial [Apostichopus japonicus]	SGPL1	Sphingosine-1-phosphate lyase 1 OS=Homo sapiens GN=SGPL1 PE=1 SV=3	GO:0003824(catalytic activity);GO:0016829(lyase activity);GO:0016831(carboxy-lyase activity);GO:0019752(carboxylic acid metabolic process);GO:0030170(pyridoxal phosphate binding)	COG0076(decarboxylase)	K01634	sphinganine-1-phosphate aldolase	EC:4.1.2.27	spu00600(Sphingolipid metabolism)	W4YVZ5.1 PF00282.17;Pyridoxal_deC;	947	987	1098	1304	1590	1021	366	361	407	447	560	419	28.1	30.31	29.59	38.24	45.13	31.06	9.54	9.25	13.52	13.85	17.4	13.92	33.74	12.91	-1.24679	down	0.000163727	0.00845815	yes
TRINITY_DN41921_c0_g1	1927	TRINITY_DN41921_c0_g1_i1;TRINITY_DN41921_c0_g1_i2;TRINITY_DN41921_c0_g1_i3;TRINITY_DN41921_c0_g1_i4;TRINITY_DN41921_c0_g1_i5;TRINITY_DN41921_c0_g1_i6	LRRNT and LRR 8 domain containing protein [Apostichopus japonicus]	-	-	GO:0004860(protein kinase inhibitor activity);GO:0005737(cytoplasm);GO:0006469(negative regulation of protein kinase activity);GO:0019221(cytokine-mediated signaling pathway);GO:0046426(negative regulation of JAK-STAT cascade)	COG4886(leucine Rich Repeat)	NA	NA	NA	NA(NA)	-	58	29	105	29	87	41	2	4	10	22	2	10	2.67	1.33	3.3	1.32	3.88	1.36	0.06	0.12	0.79	0.74	0.06	2.06	2.31	0.64	-2.56849	down	0.000164587	0.00849285	yes
TRINITY_DN45651_c1_g1	2499	TRINITY_DN45651_c1_g1_i1;TRINITY_DN45651_c1_g1_i2	putative calumenin isoform X4 [Apostichopus japonicus]	calub	Calumenin-B OS=Danio rerio GN=calub PE=2 SV=1	GO:0003916(DNA topoisomerase activity);GO:0005509(calcium ion binding);GO:0005634(nucleus);GO:0005700(polytene chromosome);GO:0005703(polytene chromosome puff);GO:0005737(cytoplasm);GO:0006265(DNA topological change);GO:0006325(chromatin organization);GO:0009047(dosage compensation by hyperactivation of X chromosome);GO:0012505(endomembrane system);GO:0045893(positive regulation of transcription,…	ENOG410XRVE(EF-hand calcium binding domain)	NA	NA	NA	NA(NA)	J3JXB0.1 PF13499.4;EF-hand_7;	185	454	320	343	357	543	325	423	2059	1165	1364	959	4.26	10.83	6.69	7.81	7.87	12.82	6.59	8.42	74.1	28.01	41.94	25.46	8.38	30.75	1.76976	up	0.000165377	0.00852381	yes
TRINITY_DN43410_c1_g1	371	TRINITY_DN43410_c1_g1_i1;TRINITY_DN43410_c1_g1_i2;TRINITY_DN43410_c1_g1_i3	-	-	-	-	-	-	-	-	-	-	6	9	1	6	3	11	11	26	83	38	36	12	2.4	3.79	0.4	2.18	1.12	4.63	3.56	10.23	39.73	17.48	16.34	5.46	2.42	15.47	2.73845	up	0.000168122	0.00865542	yes
TRINITY_DN39063_c0_g1	820	TRINITY_DN39063_c0_g1_i1	uncharacterized protein LOC102079115 isoform X1 [Oreochromis niloticus]	-	-	-	-	-	-	-	-	-	0	15	81	18	1	5	0	0	0	1	1	0	0	1.39	6.61	1.59	0.09	0.46	0	0	0	0.09	0.09	0	1.69	0.03	-5.28257	down	0.000169692	0.00871962	yes
TRINITY_DN49851_c0_g1	3619	TRINITY_DN49851_c0_g1_i1;TRINITY_DN49851_c0_g1_i2;TRINITY_DN49851_c0_g1_i3	hypothetical protein BSL78_04602 [Apostichopus japonicus]	-	-	GO:0004860(protein kinase inhibitor activity);GO:0005737(cytoplasm);GO:0006469(negative regulation of protein kinase activity);GO:0019221(cytokine-mediated signaling pathway);GO:0046426(negative regulation of JAK-STAT cascade)	COG4886(leucine Rich Repeat)	-	-	-	-	-	47	24	34	51	29	42	24	70	176	264	195	85	1.24	0.44	0.52	0.78	0.43	0.77	0.33	0.97	5.48	7.48	3.21	1.47	0.7	3.16	2.04877	up	0.000169757	0.00871962	yes
TRINITY_DN61540_c1_g1	370	TRINITY_DN61540_c1_g1_i1;TRINITY_DN61540_c1_g1_i2;TRINITY_DN61540_c1_g1_i3	-	-	-	-	-	-	-	-	-	-	191	126	254	272	178	142	0	3	30	2	71	24	71.67	49.65	89.18	101.27	64.24	56.77	0	1	12.77	0.82	28.69	9.86	72.13	8.86	-2.94336	down	0.000171975	0.0088235	yes
TRINITY_DN39137_c1_g1	4687	TRINITY_DN39137_c1_g1_i1;TRINITY_DN39137_c1_g1_i2	ITGA3 isoform 5 [Pongo abelii]	ITGA3	Integrin alpha-3 OS=Homo sapiens GN=ITGA3 PE=1 SV=5	GO:0001764(neuron migration);GO:0001968(fibronectin binding);GO:0002020(protease binding);GO:0005178(integrin binding);GO:0005515(protein binding);GO:0005518(collagen binding);GO:0005886(plasma membrane);GO:0005925(focal adhesion);GO:0007160(cell-matrix adhesion);GO:0007229(integrin-mediated signaling pathway);GO:0007507(heart development);GO:0007613(memory);GO:0008305(integrin complex);GO:000989…	ENOG410ZZD8(integrin, alpha 3 (antigen CD49C, alpha 3 subunit of VLA-3 receptor))	K06482	integrin alpha 3	-	hsa04151(PI3K-Akt signaling pathway);hsa04512(ECM-receptor interaction);hsa04510(Focal adhesion);hsa04810(Regulation of actin cytoskeleton);hsa04640(Hematopoietic cell lineage);hsa05200(Pathways in cancer);hsa05222(Small cell lung cancer);hsa05410(Hypertrophic cardiomyopathy (HCM));hsa05412(Arrhythmogenic right ventricular cardiomyopathy (ARVC));hsa05414(Dilated cardiomyopathy (DCM));hsa05165(Hum…	P26006.5 PF08441.10;Integrin_alpha2;	16	23	23	16	17	15	41	47	67	63	62	59	0.19	2.8	0.24	0.19	1.34	2.72	0.42	2.58	2.25	3.33	2.05	2.1	1.25	2.12	1.82028	up	0.000172253	0.0088277	yes
TRINITY_DN60798_c0_g2	617	TRINITY_DN60798_c0_g2_i1;TRINITY_DN60798_c0_g2_i2;TRINITY_DN60798_c0_g2_i3;TRINITY_DN60798_c0_g2_i4;TRINITY_DN60798_c0_g2_i5;TRINITY_DN60798_c0_g2_i6	-	-	-	-	-	-	-	-	-	-	43	5	9	7	3	13.37	77.43	1067	19	5	5	97	7.62	0.73	1.32	1.11	0.46	2.55	11.64	169.66	3.97	1.36	1.08	21.73	2.3	34.91	3.85062	up	0.000173776	0.00889282	yes
TRINITY_DN51003_c0_g2	4567	TRINITY_DN51003_c0_g2_i1;TRINITY_DN51003_c0_g2_i2	hypothetical protein BSL78_06725 [Apostichopus japonicus]	gst-5	Probable glutathione S-transferase 5 OS=Caenorhabditis elegans GN=gst-5 PE=1 SV=1	GO:0004364(glutathione transferase activity);GO:0005575(cellular_component);GO:0016740(transferase activity);GO:0045087(innate immune response)	ENOG4111VAU(glutathione Stransferase)	K04097	prostaglandin-H2 D-isomerase / glutathione transferase	EC:5.3.99.2 2.5.1.18	fcd00590(Arachidonic acid metabolism);fcd00480(Glutathione metabolism);fcd00980(Metabolism of xenobiotics by cytochrome P450);fcd00982(Drug metabolism - cytochrome P450)	D6WHS8.1 PF02798.18;GST_N;	824.23	682.75	363.39	672.46	461.91	585.85	2513.15	10171.7	478.65	560.35	624.48	1925.88	13.45	8.91	6.88	10.7	7.93	16.35	28.67	105.99	8.67	7.45	9.26	26.01	10.7	31.01	2.16912	up	0.000173919	0.00889282	yes
TRINITY_DN47675_c0_g1	2510	TRINITY_DN47675_c0_g1_i1;TRINITY_DN47675_c0_g1_i2;TRINITY_DN47675_c0_g1_i3	hypothetical protein BSL78_08228 [Apostichopus japonicus]	-	-	-	ENOG410XSU1(cobalt ion transport)	-	-	-	-	W4XRJ8.1 PF01122.17;Cobalamin_bind;	704	936	548	1300	1048	1570.89	247	275.82	316.66	369	528	324.9	17.03	24.74	11.41	30.97	25.72	42.25	5.22	5.68	10.19	10.42	13.04	8.41	25.35	8.83	-1.3758	down	0.000174717	0.00892344	yes
TRINITY_DN35191_c0_g1	1612	TRINITY_DN35191_c0_g1_i1	hypothetical protein BSL78_17117 [Apostichopus japonicus]	-	-	GO:0005509(calcium ion binding)	ENOG410YVS4(NA)	-	-	-	-	-	11	45	43	27	65	44	9	1	7	2	9	6	0.42	1.77	1.48	1.01	2.36	1.71	0.3	0.03	0.3	0.08	0.36	0.25	1.46	0.22	-2.52692	down	0.000175081	0.00892581	yes
TRINITY_DN51473_c1_g1	2568	TRINITY_DN51473_c1_g1_i1	matrix metalloproteinase-16-like [Acanthaster planci]	MMP12	Macrophage metalloelastase OS=Oryctolagus cuniculus GN=MMP12 PE=2 SV=1	GO:0004222(metalloendopeptidase activity);GO:0005509(calcium ion binding);GO:0006508(proteolysis);GO:0008270(zinc ion binding);GO:0031012(extracellular matrix);GO:0035313(wound healing, spreading of epidermal cells);GO:0060054(positive regulation of epithelial cell proliferation involved in wound healing)	ENOG410XQ5D(matrix metallopeptidase)	NA	NA	NA	NA(NA)	W4ZKM8.1 PF00413.22;Peptidase_M10;	260	271	231	248	229	146	14	43	72	94	99	45	5.81	6.27	4.69	5.48	4.9	3.35	0.28	0.83	1.8	2.19	2.32	1.13	5.08	1.43	-1.72731	down	0.00017516	0.00892581	yes
TRINITY_DN39602_c0_g3	945	TRINITY_DN39602_c0_g3_i1;TRINITY_DN39602_c0_g3_i2;TRINITY_DN39602_c0_g3_i3	PREDICTED: BMP-binding endothelial regulator protein [Microplitis demolitor]	CRIM1	Cysteine-rich motor neuron 1 protein OS=Gallus gallus GN=CRIM1 PE=2 SV=1	GO:0001558(regulation of cell growth);GO:0004867(serine-type endopeptidase inhibitor activity);GO:0005520(insulin-like growth factor binding);GO:0005576(extracellular region);GO:0010951(negative regulation of endopeptidase activity);GO:0016021(integral component of membrane)	ENOG410Z6K0(Cysteine rich transmembrane BMP regulator 1)	-	-	-	-	A0A0L0C3D1.1 PF00093.16;VWC;	194	350	286	266	32	716	5	1	10	86	13	79	14.63	27.13	19.3	19.57	2.25	55.13	0.32	0.09	0.83	6.75	1.02	6.59	23	2.6	-3.02406	down	0.000176149	0.00896609	yes
TRINITY_DN42834_c1_g3	4249	TRINITY_DN42834_c1_g3_i1;TRINITY_DN42834_c1_g3_i2;TRINITY_DN42834_c1_g3_i3	putative solute carrier family 35 member G1-like [Apostichopus japonicus]	-	-	-	COG0697(membrane)	-	-	-	-	-	81	139	226	189	171	95	8	8	53	50	30	27	1.05	5.04	2.8	2.43	2.13	3.13	0.09	0.16	0.77	2.26	0.41	0.42	2.76	0.69	-2.09692	down	0.000176693	0.00898358	yes
TRINITY_DN61605_c1_g2	567	TRINITY_DN61605_c1_g2_i1;TRINITY_DN61605_c1_g2_i2	putative deoxynucleoside triphosphate triphosphohydrolase SAMHD1-like [Apostichopus japonicus]	SAMHD1	Deoxynucleoside triphosphate triphosphohydrolase SAMHD1 OS=Gallus gallus GN=SAMHD1 PE=2 SV=1	GO:0005634(nucleus);GO:0006203(dGTP catabolic process);GO:0008832(dGTPase activity)	COG1078(Metal Dependent Phosphohydrolase)	NA	NA	NA	NA(NA)	W4XGV2.1 PF01966.20;HD;	0	0	2	0	4	1	0	651	1	3.38	0	73	0	0	0.29	0	0.6	0.16	0	89.48	0.18	0.57	0	12.75	0.17	17.16	6.39349	up	0.000176909	0.00898371	yes
TRINITY_DN52769_c0_g3	625	TRINITY_DN52769_c0_g3_i1	-	-	-	-	-	-	-	-	-	-	22	73	111.82	94	69	56	22	20	9	16	6	16	2.95	10.17	13.74	12.44	8.85	7.79	2.56	2.34	1.36	2.28	0.85	2.38	9.32	1.96	-2.06486	down	0.000177095	0.00898371	yes
TRINITY_DN52627_c1_g1	1957	TRINITY_DN52627_c1_g1_i1;TRINITY_DN52627_c1_g1_i2	coactosin-like protein [Apostichopus japonicus]	COTL1	Coactosin-like protein OS=Bos taurus GN=COTL1 PE=2 SV=3	GO:0003779(actin binding);GO:0005622(intracellular)	ENOG41120RS(coactosin-like 1 (Dictyostelium))	NA	NA	NA	NA(NA)	A7SI89.1 PF00241.18;Cofilin_ADF;	8369.01	6760.1	8280.75	9431.97	17143.4	8029.56	2956.34	2557	2511	3846.2	5183.44	3103.9	253.63	212.09	228.48	283.14	497.63	250.16	78.73	66.94	87.26	123.05	173.57	105.99	287.52	105.92	-1.34318	down	0.000178398	0.00903963	yes
TRINITY_DN60766_c3_g1	468	TRINITY_DN60766_c3_g1_i1;TRINITY_DN60766_c3_g1_i2;TRINITY_DN60766_c3_g1_i3	-	-	-	-	-	-	-	-	-	-	28	4.03	29.28	52	67	8	17	53	320	366.11	173	118.66	12.55	2.35	24.05	46.69	55.1	9.07	13.1	16.01	107.32	111.18	162.02	79.43	24.97	81.51	2.72092	up	0.000179863	0.00910282	yes
TRINITY_DN54926_c0_g2	2184	TRINITY_DN54926_c0_g2_i1;TRINITY_DN54926_c0_g2_i2	putative carbohydrate sulfotransferase 14-like [Apostichopus japonicus]	Chst11	Carbohydrate sulfotransferase 11 OS=Mus musculus GN=Chst11 PE=2 SV=1	GO:0001537(N-acetylgalactosamine 4-O-sulfotransferase activity);GO:0002063(chondrocyte development);GO:0005794(Golgi apparatus);GO:0005975(carbohydrate metabolic process);GO:0007585(respiratory gaseous exchange);GO:0008146(sulfotransferase activity);GO:0009791(post-embryonic development);GO:0016020(membrane);GO:0016021(integral component of membrane);GO:0016051(carbohydrate biosynthetic process);…	ENOG4111GJR(carbohydrate)	K01017	chondroitin 4-sulfotransferase 11	EC:2.8.2.5	sko00532(Glycosaminoglycan biosynthesis - chondroitin sulfate / dermatan sulfate)	W4ZFH5.1 PF03567.12;Sulfotransfer_2;	67	85	77	107.33	106	77	14	10	24	21	35	21	1.79	2.36	1.88	2.84	2.72	2.13	0.33	0.23	0.72	0.59	0.99	0.63	2.29	0.58	-1.83891	down	0.00018005	0.00910282	yes
TRINITY_DN43770_c0_g3	1712	TRINITY_DN43770_c0_g3_i1	hypothetical protein BSL78_22327 [Apostichopus japonicus]	-	-	-	-	-	-	-	-	-	387	124	146	242	260	300	1	7	13	1	102	46	13.68	4.54	4.69	8.45	8.79	10.88	0.03	0.21	0.51	0.04	3.78	1.82	8.5	1.07	-2.94378	down	0.000181532	0.00916749	yes
TRINITY_DN53425_c0_g6	2080	TRINITY_DN53425_c0_g6_i1	-	-	-	-	-	-	-	-	-	-	2	140	0	1	23	1	0	0	1	0	0	0	0.06	4.1	0	0.03	0.62	0.03	0	0	0.03	0	0	0	0.81	0.01	-6.41852	down	0.000182012	0.00918141	yes
TRINITY_DN53454_c0_g1	1880	TRINITY_DN53454_c0_g1_i1;TRINITY_DN53454_c0_g1_i2;TRINITY_DN53454_c0_g1_i3;TRINITY_DN53454_c0_g1_i4;TRINITY_DN53454_c0_g1_i5;TRINITY_DN53454_c0_g1_i6;TRINITY_DN53454_c0_g1_i7	-	-	-	-	-	-	-	-	-	-	13	19	0	7	3	11	657	248	4	1	1	184	0.55	0.76	0	0.28	0.1	0.46	21.26	8.26	0.18	0.04	0.04	8.57	0.36	6.39	4.54505	up	0.000183359	0.00923899	yes
TRINITY_DN38392_c1_g1	2377	TRINITY_DN38392_c1_g1_i1;TRINITY_DN38392_c1_g1_i2	-	-	-	-	-	-	-	-	-	-	1494	2066	1558	1812	2193	1755	694	718	323	431	1118	658	37.08	53.19	34.86	44.56	51.79	44.58	15.19	15.41	8.86	11.13	28.82	18.33	44.34	16.29	-1.30905	down	0.000183936	0.00925229	yes
TRINITY_DN42866_c0_g1	2700	TRINITY_DN42866_c0_g1_i1;TRINITY_DN42866_c0_g1_i2	-	-	-	-	-	-	-	-	-	-	17	55.2	5	26	4	13.15	14.57	41	108	96.27	272.31	149	0.37	1.21	0.1	0.54	0.08	0.29	0.27	0.75	2.56	2.15	6.2	3.66	0.43	2.6	2.67657	up	0.000184278	0.00925229	yes
[truncated: 1,161 more rows]
