# Supplementary material for: Integrative Application of Transcriptomics and Metabolomics Provides Insights into Unsynchronized Growth in Sea Cucumber (Stichopus monotuberculatus)
Source: Int J Mol Sci. 2022 Dec 7;23(24):15478. doi: 10.3390/ijms232415478 (PMC9779819; doi:10.3390/ijms232415478)
Supplement: Supplementary file 1 [file ijms-23-15478-s001.zip › Table S6.xlsx]

## Sheet: Sheet1
Integrative application of transcriptomics and metabolomics provides insights into unsynchronized growth in sea cucumber (Stichopus monotuberculatus)
Table S6. Results of GO enrichment analysis of DEGs between the SMF group and SMS group.
GO_ID	GO_Term	GO_Function	GO_Level	S gene number	TS gene number	B gene number	TB gene number	pvalue
GO:0005576	extracellular region	cellular_component	3	64	654	686	18492	1.2691e-12
GO:0005615	extracellular space	cellular_component	4	67	654	834	18492	2.82309e-10
GO:0046296	glycolate catabolic process	biological_process	7	7	654	21	18492	5.05385e-06
GO:0001561	fatty acid alpha-oxidation	biological_process	11	7	654	23	18492	1.00169e-05
GO:0030178	negative regulation of Wnt signaling pathway	biological_process	9	7	654	23	18492	1.00169e-05
GO:0010181	FMN binding	molecular_function	7	8	654	32	18492	1.16189e-05
GO:0008891	glycolate oxidase activity	molecular_function	8	7	654	24	18492	1.37117e-05
GO:0002576	platelet degranulation	biological_process	9	7	654	25	18492	1.84655e-05
GO:0045277	respiratory chain complex IV	cellular_component	5	7	654	26	18492	2.45013e-05
GO:0004222	metalloendopeptidase activity	molecular_function	8	15	654	122	18492	2.6739e-05
GO:0005887	integral component of plasma membrane	cellular_component	6	67	654	1148	18492	3.62506e-05
GO:0005109	frizzled binding	molecular_function	7	6	654	21	18492	6.58529e-05
GO:0005509	calcium ion binding	molecular_function	7	44	654	683	18492	9.72531e-05
GO:0045165	cell fate commitment	biological_process	5	6	654	23	18492	0.000115324
GO:0070527	platelet aggregation	biological_process	7	7	654	35	18492	0.000189915
GO:0070492	oligosaccharide binding	molecular_function	5	9	654	59	18492	0.000211699
GO:0016491	oxidoreductase activity	molecular_function	4	26	654	350	18492	0.00031789
GO:0070062	extracellular exosome	cellular_component	7	82	654	1598	18492	0.000383344
GO:0006508	proteolysis	biological_process	7	32	654	474	18492	0.000383385
GO:0021984	adenohypophysis development	biological_process	5	3	654	5	18492	0.000417477
