# Supplementary material for: Integrative Application of Transcriptomics and Metabolomics Provides Insights into Unsynchronized Growth in Sea Cucumber (Stichopus monotuberculatus)
Source: Int J Mol Sci. 2022 Dec 7;23(24):15478. doi: 10.3390/ijms232415478 (PMC9779819; doi:10.3390/ijms232415478)
Supplement: Supplementary file 1 [file ijms-23-15478-s001.zip › Table S7.xlsx]

## Sheet: Sheet1
Integrative application of transcriptomics and metabolomics provides insights into unsynchronized growth in sea cucumber (Stichopus monotuberculatus)
Table S7. Results of KEGG metabolic pathway analysis of DEGs between the SMF group and SMS group.
PathwayEntry	PathwayDefinition	pvalue
map05012	Parkinson disease	7.58514e-06
map04714	Thermogenesis	6.47751e-05
map04145	Phagosome	0.000255733
map00981	Insect hormone biosynthesis	0.000284818
map04260	Cardiac muscle contraction	0.00088186
map00010	Glycolysis / Gluconeogenesis	0.00112174
map04975	Fat digestion and absorption	0.00208037
map04080	Neuroactive ligand-receptor interaction	0.00218765
map00340	Histidine metabolism	0.00265082
map05010	Alzheimer disease	0.00317907
map05143	African trypanosomiasis	0.00406937
map00590	Arachidonic acid metabolism	0.00417718
map00480	Glutathione metabolism	0.00545695
map04977	Vitamin digestion and absorption	0.00603374
map04932	Non-alcoholic fatty liver disease (NAFLD)	0.00678787
map00630	Glyoxylate and dicarboxylate metabolism	0.010093
map00260	Glycine, serine and threonine metabolism	0.0114386
map04330	Notch signaling pathway	0.013257
map00561	Glycerolipid metabolism	0.0132885
map00592	alpha-Linolenic acid metabolism	0.0144746
