# Supplementary material for: Integrative Application of Transcriptomics and Metabolomics Provides Insights into Unsynchronized Growth in Sea Cucumber (Stichopus monotuberculatus)
Source: Int J Mol Sci. 2022 Dec 7;23(24):15478. doi: 10.3390/ijms232415478 (PMC9779819; doi:10.3390/ijms232415478)
Supplement: Supplementary file 1 [file ijms-23-15478-s001.zip › Table S8.xlsx]

## Sheet: Sheet 1
Integrative application of transcriptomics and metabolomics provides insights into unsynchronized growth in sea cucumber (Stichopus monotuberculatus)
Table S8. Correlation between the metabolomics and transcriptomics of S. monotuberculatus.
Data1	Data2	rho	pvalue	relation
docosahexaenoic acid	TRINITY_DN34529_c0_g5	-0.937792	6.60577e-06	negtive
guanosine	TRINITY_DN41848_c1_g2	0.93007	0	positive
adenosine	TRINITY_DN36891_c0_g5	0.928198	1.33123e-05	positive
eicosapentaenoic acid	TRINITY_DN36891_c0_g5	0.924695	1.67907e-05	positive
docosahexaenoic acid	TRINITY_DN59902_c1_g1	-0.916084	0	negtive
lysopc(p-18:0)	TRINITY_DN54845_c0_g3	-0.910684	3.84695e-05	negtive
1-palmitoylglycerophosphocholine	TRINITY_DN34529_c0_g5	-0.909266	4.15216e-05	negtive
thymidine	TRINITY_DN34323_c1_g7	0.909091	0	positive
thymidine	TRINITY_DN62173_c0_g1	0.909091	0	positive
6-pyruvoyltetrahydropterin	TRINITY_DN41848_c1_g2	0.909091	0	positive
lysopc(p-18:0)	TRINITY_DN36891_c0_g5	0.907182	4.63469e-05	positive
thymine	TRINITY_DN62308_c0_g1	0.906956	4.68941e-05	positive
lysopc(p-18:0)	TRINITY_DN49486_c0_g3	0.902098	0	positive
1-palmitoylglycerophosphocholine	TRINITY_DN59902_c1_g1	-0.902098	0	negtive
lysopc(22:4(7z,10z,13z,16z))	TRINITY_DN48406_c2_g2	0.902098	0	positive
thymidine	TRINITY_DN26995_c0_g1	0.902098	0	positive
thymidine	TRINITY_DN34589_c0_g15	0.902098	0	positive
naphthalene	TRINITY_DN57942_c0_g1	0.902098	0	positive
naphthalene	TRINITY_DN54845_c0_g3	-0.900177	6.58802e-05	negtive
hercynine	TRINITY_DN62184_c0_g1	0.899141	6.92442e-05	positive
arachidonic acid	TRINITY_DN34529_c0_g5	-0.898568	7.11616e-05	negtive
11-cis-retinol	TRINITY_DN34529_c0_g5	-0.898568	7.11616e-05	negtive
eicosapentaenoic acid	TRINITY_DN54845_c0_g3	-0.896674	7.78046e-05	negtive
lysopc(22:5(7z,10z,13z,16z,19z))	TRINITY_DN62679_c0_g1	-0.896674	7.78046e-05	negtive
thymidine	TRINITY_DN42383_c1_g11	0.895105	5.94154e-06	positive
psychosine	TRINITY_DN52408_c0_g2	0.895105	5.94154e-06	positive
naphthalene	TRINITY_DN49486_c0_g3	0.895105	5.94154e-06	positive
naphthalene	TRINITY_DN36891_c0_g5	0.889669	0.0001067	positive
arachidonic acid	TRINITY_DN59902_c1_g1	-0.888112	9.16586e-05	negtive
adenosine	TRINITY_DN50697_c0_g2	0.888112	9.16586e-05	positive
eicosapentaenoic acid	TRINITY_DN49486_c0_g3	0.888112	9.16586e-05	positive
11-cis-retinol	TRINITY_DN59902_c1_g1	-0.888112	9.16586e-05	negtive
arachidonic acid	TRINITY_DN52408_c0_g2	0.881119	0.000192153	positive
uridine	TRINITY_DN34323_c1_g4	0.881119	0.000192153	positive
lysopc(22:4(7z,10z,13z,16z))	TRINITY_DN37473_c0_g1	-0.881119	0.000192153	negtive
thymidine	TRINITY_DN42383_c1_g3	0.881119	0.000192153	positive
11-cis-retinol	TRINITY_DN52408_c0_g2	0.881119	0.000192153	positive
psychosine	TRINITY_DN49486_c0_g3	0.881119	0.000192153	positive
thymidine	TRINITY_DN62308_c0_g1	0.88083	0.00015446	positive
naphthalene	TRINITY_DN46055_c1_g1	0.879161	0.000165104	positive
thymidine	TRINITY_DN38143_c0_g2	0.877198	0.000178339	positive
taurine	TRINITY_DN62308_c0_g1	-0.877098	0.00017904	negtive
adenosine	TRINITY_DN46055_c1_g1	0.875658	0.000189298	positive
lysopc(22:5(7z,10z,13z,16z,19z))	TRINITY_DN60780_c1_g2	-0.875658	0.000189298	negtive
uridine	TRINITY_DN41848_c1_g2	0.874126	0.000308861	positive
uridine	TRINITY_DN44283_c0_g1	0.874126	0.000308861	positive
naphthalene	TRINITY_DN46268_c0_g1	0.874126	0.000308861	positive
thymine	TRINITY_DN38143_c0_g2	0.870181	0.000232588	positive
taurine	TRINITY_DN62184_c0_g1	-0.870137	0.000232967	negtive
adenosine	TRINITY_DN62674_c0_g1	0.869633	0.000237308	positive
arachidonic acid	TRINITY_DN36891_c0_g5	0.868653	0.000245942	positive
11-cis-retinol	TRINITY_DN36891_c0_g5	0.868653	0.000245942	positive
adenosine	TRINITY_DN46268_c0_g1	0.867133	0.000443302	positive
adenosine	TRINITY_DN49486_c0_g3	0.867133	0.000443302	positive
thymine	TRINITY_DN34323_c1_g7	0.867133	0.000443302	positive
thymine	TRINITY_DN62173_c0_g1	0.867133	0.000443302	positive
thymidine	TRINITY_DN41245_c0_g8	0.867133	0.000443302	positive
thymidine	TRINITY_DN41848_c1_g2	0.867133	0.000443302	positive
thymidine	TRINITY_DN44991_c0_g1	0.867133	0.000443302	positive
guanosine	TRINITY_DN34323_c1_g4	0.867133	0.000443302	positive
taurine	TRINITY_DN44283_c0_g1	-0.867133	0.000443302	negtive
taurine	TRINITY_DN36891_c0_g5	-0.86515	0.000278812	negtive
taurine	TRINITY_DN34506_c1_g2	-0.862885	0.000301821	negtive
thymidine	TRINITY_DN62184_c0_g1	0.862885	0.000301821	positive
lysopc(p-18:0)	TRINITY_DN52408_c0_g2	0.86014	0.000597084	positive
eicosapentaenoic acid	TRINITY_DN50697_c0_g2	0.86014	0.000597084	positive
eicosapentaenoic acid	TRINITY_DN59902_c1_g1	-0.86014	0.000597084	negtive
thymine	TRINITY_DN26995_c0_g1	0.86014	0.000597084	positive
thymine	TRINITY_DN34589_c0_g15	0.86014	0.000597084	positive
thymidine	TRINITY_DN39831_c0_g1	0.86014	0.000597084	positive
eicosapentaenoic acid	TRINITY_DN46055_c1_g1	0.858145	0.000354759	positive
psychosine	TRINITY_DN46055_c1_g1	0.858145	0.000354759	positive
lysopc(22:4(7z,10z,13z,16z))	TRINITY_DN62679_c0_g1	-0.858145	0.000354759	negtive
taurine	TRINITY_DN34529_c0_g5	0.855779	0.000383737	positive
adenosine	TRINITY_DN62308_c0_g1	0.854704	0.000397509	positive
thymine	TRINITY_DN62674_c0_g1	0.854704	0.000397509	positive
eicosapentaenoic acid	TRINITY_DN52408_c0_g2	0.853147	0.000771902	positive
thymine	TRINITY_DN41848_c1_g2	0.853147	0.000771902	positive
uridine	TRINITY_DN34589_c0_g9	0.853147	0.000771902	positive
uridine	TRINITY_DN41245_c0_g8	0.853147	0.000771902	positive
uridine	TRINITY_DN62661_c0_g1	0.853147	0.000771902	positive
thymidine	TRINITY_DN34323_c1_g4	0.853147	0.000771902	positive
thymidine	TRINITY_DN34589_c0_g9	0.853147	0.000771902	positive
thymidine	TRINITY_DN62661_c0_g1	0.853147	0.000771902	positive
psychosine	TRINITY_DN42490_c3_g2	0.853147	0.000771902	positive
guanosine	TRINITY_DN41245_c0_g8	0.853147	0.000771902	positive
taurine	TRINITY_DN59902_c1_g1	0.853147	0.000771902	positive
6-pyruvoyltetrahydropterin	TRINITY_DN34323_c1_g4	0.853147	0.000771902	positive
lysopc(p-18:0)	TRINITY_DN59902_c1_g1	-0.853147	0.000771902	negtive
lysopc(p-18:0)	TRINITY_DN46055_c1_g1	0.85114	0.000445901	positive
docosahexaenoic acid	TRINITY_DN39112_c2_g1	0.85114	0.000445901	positive
adenosine	TRINITY_DN62184_c0_g1	0.848383	0.000486369	positive
psychosine	TRINITY_DN47649_c0_g2	0.847637	0.000497797	positive
naphthalene	TRINITY_DN62674_c0_g1	0.847239	0.000503977	positive
lysopc(p-18:0)	TRINITY_DN50697_c0_g2	0.846154	0.00096954	positive
lysopc(p-18:0)	TRINITY_DN53601_c1_g2	-0.846154	0.00096954	negtive
adenosine	TRINITY_DN57942_c0_g1	0.846154	0.00096954	positive
thymine	TRINITY_DN42383_c1_g11	0.846154	0.00096954	positive
thymine	TRINITY_DN51064_c0_g2	0.846154	0.00096954	positive
psychosine	TRINITY_DN46268_c0_g1	0.846154	0.00096954	positive
guanosine	TRINITY_DN44283_c0_g1	0.846154	0.00096954	positive
taurine	TRINITY_DN42490_c3_g2	-0.846154	0.00096954	negtive
thymine	TRINITY_DN36813_c2_g1	-0.844134	0.000554262	negtive
arachidonic acid	TRINITY_DN62184_c0_g1	0.841132	0.000606506	positive
thymine	TRINITY_DN34506_c1_g2	0.841132	0.000606506	positive
hercynine	TRINITY_DN34506_c1_g2	0.841132	0.000606506	positive
11-cis-retinol	TRINITY_DN62184_c0_g1	0.841132	0.000606506	positive
naphthalene	TRINITY_DN62184_c0_g1	0.841132	0.000606506	positive
1-palmitoylglycerophosphocholine	TRINITY_DN36891_c0_g5	0.840632	0.000615569	positive
taurine	TRINITY_DN62674_c0_g1	-0.839774	0.000631345	negtive
lysopc(p-18:0)	TRINITY_DN46268_c0_g1	0.839161	0.00119187	positive
lysopc(p-18:0)	TRINITY_DN60443_c1_g2	-0.839161	0.00119187	negtive
1-palmitoylglycerophosphocholine	TRINITY_DN52408_c0_g2	0.839161	0.00119187	positive
adenosine	TRINITY_DN52408_c0_g2	0.839161	0.00119187	positive
eicosapentaenoic acid	TRINITY_DN53601_c1_g2	-0.839161	0.00119187	negtive
pseudouridine	TRINITY_DN41848_c1_g2	0.839161	0.00119187	positive
psychosine	TRINITY_DN42641_c0_g3	0.839161	0.00119187	positive
guanosine	TRINITY_DN34589_c0_g9	0.839161	0.00119187	positive
guanosine	TRINITY_DN62661_c0_g1	0.839161	0.00119187	positive
arachidonic acid	TRINITY_DN46055_c1_g1	0.833626	0.000753851	positive
11-cis-retinol	TRINITY_DN46055_c1_g1	0.833626	0.000753851	positive
lysopc(p-18:0)	TRINITY_DN47074_c0_g3	-0.832168	0.00144087	negtive
adenosine 5'-monophosphate	TRINITY_DN56882_c2_g1	-0.832168	0.00144087	negtive
eicosapentaenoic acid	TRINITY_DN46268_c0_g1	0.832168	0.00144087	positive
lysopc(22:5(7z,10z,13z,16z,19z))	TRINITY_DN49842_c0_g1	-0.832168	0.00144087	negtive
thymine	TRINITY_DN41245_c0_g8	0.832168	0.00144087	positive
uridine	TRINITY_DN56781_c3_g1	0.832168	0.00144087	positive
psychosine	TRINITY_DN57942_c0_g1	0.832168	0.00144087	positive
guanosine	TRINITY_DN56882_c2_g1	0.832168	0.00144087	positive
taurine	TRINITY_DN26995_c0_g1	-0.832168	0.00144087	negtive
taurine	TRINITY_DN34589_c0_g15	-0.832168	0.00144087	negtive
naphthalene	TRINITY_DN38143_c0_g2	0.831584	0.000798367	positive
1-palmitoylglycerophosphocholine	TRINITY_DN39112_c2_g1	0.830124	0.000831418	positive
thymine	TRINITY_DN39634_c1_g7	0.830124	0.000831418	positive
hercynine	TRINITY_DN62308_c0_g1	0.828577	0.000867564	positive
hercynine	TRINITY_DN62674_c0_g1	0.828577	0.000867564	positive
taurine	TRINITY_DN38143_c0_g2	-0.828075	0.000879558	negtive
lysopc(20:5(5z,8z,11z,14z,17z))	TRINITY_DN34506_c1_g2	0.82663	0.000914801	positive
adenosine	TRINITY_DN34506_c1_g2	0.82663	0.000914801	positive
thymine	TRINITY_DN62184_c0_g1	0.82663	0.000914801	positive
docosahexaenoic acid	TRINITY_DN36891_c0_g5	0.826621	0.000915011	positive
arachidonic acid	TRINITY_DN49486_c0_g3	0.825175	0.0017186	positive
arachidonic acid	TRINITY_DN50697_c0_g2	0.825175	0.0017186	positive
eicosapentaenoic acid	TRINITY_DN52426_c0_g2	-0.825175	0.0017186	negtive
thymine	TRINITY_DN42383_c1_g3	0.825175	0.0017186	positive
thymine	TRINITY_DN56882_c2_g1	0.825175	0.0017186	positive
uridine	TRINITY_DN42383_c1_g11	0.825175	0.0017186	positive
hercynine	TRINITY_DN52408_c0_g2	0.825175	0.0017186	positive
docosahexaenoic acid	TRINITY_DN52408_c0_g2	0.825175	0.0017186	positive
11-cis-retinol	TRINITY_DN49486_c0_g3	0.825175	0.0017186	positive
11-cis-retinol	TRINITY_DN50697_c0_g2	0.825175	0.0017186	positive
6-pyruvoyltetrahydropterin	TRINITY_DN41245_c0_g8	0.825175	0.0017186	positive
6-pyruvoyltetrahydropterin	TRINITY_DN44283_c0_g1	0.825175	0.0017186	positive
uric acid	TRINITY_DN51064_c0_g2	-0.825175	0.0017186	negtive
naphthalene	TRINITY_DN59902_c1_g1	-0.825175	0.0017186	negtive
8(s)-hydroxy-(5z,9e,11z,14z)-eicosatetraenoic acid	TRINITY_DN34529_c0_g5	-0.823688	0.000989887	negtive
arachidonic acid	TRINITY_DN54845_c0_g3	-0.823119	0.00100495	negtive
11-cis-retinol	TRINITY_DN54845_c0_g3	-0.823119	0.00100495	negtive
arachidonic acid	TRINITY_DN39112_c2_g1	0.823119	0.00100495	positive
11-cis-retinol	TRINITY_DN39112_c2_g1	0.823119	0.00100495	positive
naphthalene	TRINITY_DN39634_c1_g7	0.823119	0.00100495	positive
thymidine	TRINITY_DN62674_c0_g1	0.821113	0.00105943	positive
lysopc(22:4(7z,10z,13z,16z))	TRINITY_DN34529_c0_g5	-0.820122	0.00108717	negtive
hercynine	TRINITY_DN46055_c1_g1	0.819616	0.00110155	positive
cytosine	TRINITY_DN39112_c2_g1	0.819616	0.00110155	positive
20alpha-hydroxy-4-pregnen-3-one	TRINITY_DN62184_c0_g1	0.819379	0.00110835	positive
psychosine	TRINITY_DN35465_c0_g1	0.818182	0.0020272	positive
guanosine	TRINITY_DN44991_c0_g1	0.818182	0.0020272	positive
6-pyruvoyltetrahydropterin	TRINITY_DN34589_c0_g9	0.818182	0.0020272	positive
6-pyruvoyltetrahydropterin	TRINITY_DN62661_c0_g1	0.818182	0.0020272	positive
eicosapentaenoic acid	TRINITY_DN60443_c1_g2	-0.818182	0.0020272	negtive
guanosine	TRINITY_DN57419_c1_g1	-0.818182	0.0020272	negtive
8(s)-hydroxy-(5z,9e,11z,14z)-eicosatetraenoic acid	TRINITY_DN47160_c0_g1	-0.818182	0.0020272	negtive
taurine	TRINITY_DN34589_c0_g9	-0.818182	0.0020272	negtive
taurine	TRINITY_DN42383_c1_g11	-0.818182	0.0020272	negtive
taurine	TRINITY_DN52408_c0_g2	-0.818182	0.0020272	negtive
taurine	TRINITY_DN62661_c0_g1	-0.818182	0.0020272	negtive
naphthalene	TRINITY_DN33136_c0_g2	-0.818182	0.0020272	negtive
naphthalene	TRINITY_DN52426_c0_g2	-0.818182	0.0020272	negtive
lysopc(22:5(7z,10z,13z,16z,19z))	TRINITY_DN34529_c0_g5	-0.816556	0.00119165	negtive
1-palmitoylglycerophosphocholine	TRINITY_DN54845_c0_g3	-0.816113	0.00120515	negtive
adenosine	TRINITY_DN55697_c0_g1	0.816113	0.00120515	positive
uridine	TRINITY_DN34323_c1_g5	0.815274	0.00123107	positive
psychosine	TRINITY_DN62184_c0_g1	0.812127	0.001332	positive
psychosine	TRINITY_DN61114_c0_g1	-0.811319	0.00135894	negtive
thymine	TRINITY_DN57820_c0_g2	0.811189	0.00236893	positive
thymine	TRINITY_DN59859_c0_g1	0.811189	0.00236893	positive
uridine	TRINITY_DN34323_c1_g7	0.811189	0.00236893	positive
uridine	TRINITY_DN42383_c1_g3	0.811189	0.00236893	positive
uridine	TRINITY_DN42490_c3_g2	0.811189	0.00236893	positive
uridine	TRINITY_DN62173_c0_g1	0.811189	0.00236893	positive
psychosine	TRINITY_DN50697_c0_g2	0.811189	0.00236893	positive
psychosine	TRINITY_DN59902_c1_g1	-0.811189	0.00236893	negtive
psychosine	TRINITY_DN60443_c1_g2	-0.811189	0.00236893	negtive
guanosine	TRINITY_DN34323_c1_g7	0.811189	0.00236893	positive
guanosine	TRINITY_DN42383_c1_g11	0.811189	0.00236893	positive
guanosine	TRINITY_DN59859_c0_g1	0.811189	0.00236893	positive
guanosine	TRINITY_DN62173_c0_g1	0.811189	0.00236893	positive
taurine	TRINITY_DN41245_c0_g8	-0.811189	0.00236893	negtive
taurine	TRINITY_DN50697_c0_g2	-0.811189	0.00236893	negtive
6-pyruvoyltetrahydropterin	TRINITY_DN44991_c0_g1	0.811189	0.00236893	positive
cytosine	TRINITY_DN42721_c1_g1	-0.811189	0.00236893	negtive
naphthalene	TRINITY_DN47074_c0_g3	-0.811189	0.00236893	negtive
naphthalene	TRINITY_DN50697_c0_g2	0.811189	0.00236893	positive
naphthalene	TRINITY_DN60443_c1_g2	-0.811189	0.00236893	negtive
arachidonic acid	TRINITY_DN62308_c0_g1	0.809916	0.00140668	positive
11-cis-retinol	TRINITY_DN62308_c0_g1	0.809916	0.00140668	positive
psychosine	TRINITY_DN36891_c0_g5	0.809108	0.00143474	positive
thymine	TRINITY_DN31877_c0_g1	-0.806183	0.00153995	negtive
lysopc(p-18:0)	TRINITY_DN34529_c0_g5	-0.805859	0.00155198	negtive
eicosapentaenoic acid	TRINITY_DN34529_c0_g5	-0.805859	0.00155198	negtive
allyl isothiocyanate	TRINITY_DN34529_c0_g5	-0.805859	0.00155198	negtive
adenosine	TRINITY_DN54845_c0_g3	-0.805605	0.00156143	negtive
eicosapentaenoic acid	TRINITY_DN36813_c2_g1	-0.805605	0.00156143	negtive
uridine	TRINITY_DN62184_c0_g1	0.804876	0.00158885	positive
arachidonic acid	TRINITY_DN42490_c3_g2	0.804196	0.00274614	positive
eicosapentaenoic acid	TRINITY_DN57942_c0_g1	0.804196	0.00274614	positive
d-sphingosine	TRINITY_DN52408_c0_g2	0.804196	0.00274614	positive
thymine	TRINITY_DN59121_c1_g1	0.804196	0.00274614	positive
uridine	TRINITY_DN26995_c0_g1	0.804196	0.00274614	positive
uridine	TRINITY_DN34589_c0_g15	0.804196	0.00274614	positive
11-cis-retinol	TRINITY_DN42490_c3_g2	0.804196	0.00274614	positive
guanosine	TRINITY_DN42383_c1_g3	0.804196	0.00274614	positive
6-pyruvoyltetrahydropterin	TRINITY_DN56882_c2_g1	0.804196	0.00274614	positive
naphthalene	TRINITY_DN47451_c0_g3	0.804196	0.00274614	positive
lysopc(p-18:0)	TRINITY_DN37473_c0_g1	-0.804196	0.00274614	negtive
eicosapentaenoic acid	TRINITY_DN47074_c0_g3	-0.804196	0.00274614	negtive
docosahexaenoic acid	TRINITY_DN52426_c0_g2	-0.804196	0.00274614	negtive
8(s)-hydroxy-(5z,9e,11z,14z)-eicosatetraenoic acid	TRINITY_DN44503_c0_g1	-0.804196	0.00274614	negtive
taurine	TRINITY_DN34323_c1_g7	-0.804196	0.00274614	negtive
taurine	TRINITY_DN62173_c0_g1	-0.804196	0.00274614	negtive
6-pyruvoyltetrahydropterin	TRINITY_DN57419_c1_g1	-0.804196	0.00274614	negtive
uric acid	TRINITY_DN57820_c0_g2	-0.804196	0.00274614	negtive
naphthalene	TRINITY_DN53601_c1_g2	-0.804196	0.00274614	negtive
1-palmitoylglycerophosphocholine	TRINITY_DN46055_c1_g1	0.802103	0.00169653	positive
hercynine	TRINITY_DN36891_c0_g5	0.802103	0.00169653	positive
naphthalene	TRINITY_DN39112_c2_g1	0.802103	0.00169653	positive
psychosine	TRINITY_DN34529_c0_g5	-0.798728	0.00183503	negtive
thymidine	TRINITY_DN36813_c2_g1	-0.7986	0.00184042	negtive
arachidonic acid	TRINITY_DN34506_c1_g2	0.797625	0.00188209	positive
11-cis-retinol	TRINITY_DN34506_c1_g2	0.797625	0.00188209	positive
naphthalene	TRINITY_DN34506_c1_g2	0.797625	0.00188209	positive
lysopc(p-18:0)	TRINITY_DN52426_c0_g2	-0.797203	0.00316125	negtive
lysopc(p-18:0)	TRINITY_DN57942_c0_g1	0.797203	0.00316125	positive
arachidonic acid	TRINITY_DN53601_c1_g2	-0.797203	0.00316125	negtive
adenosine 5'-monophosphate	TRINITY_DN36418_c1_g3	-0.797203	0.00316125	negtive
1-palmitoylglycerophosphocholine	TRINITY_DN52426_c0_g2	-0.797203	0.00316125	negtive
adenosine	TRINITY_DN47451_c0_g3	0.797203	0.00316125	positive
adenosine	TRINITY_DN51064_c0_g2	0.797203	0.00316125	positive
eicosapentaenoic acid	TRINITY_DN37473_c0_g1	-0.797203	0.00316125	negtive
thymine	TRINITY_DN34589_c0_g9	0.797203	0.00316125	positive
thymine	TRINITY_DN56434_c1_g1	-0.797203	0.00316125	negtive
thymine	TRINITY_DN62661_c0_g1	0.797203	0.00316125	positive
uridine	TRINITY_DN56882_c2_g1	0.797203	0.00316125	positive
uridine	TRINITY_DN59859_c0_g1	0.797203	0.00316125	positive
lysopc(22:4(7z,10z,13z,16z))	TRINITY_DN50656_c0_g1	-0.797203	0.00316125	negtive
11-cis-retinol	TRINITY_DN53601_c1_g2	-0.797203	0.00316125	negtive
psychosine	TRINITY_DN59859_c0_g1	0.797203	0.00316125	positive
psychosine	TRINITY_DN60443_c1_g3	-0.797203	0.00316125	negtive
guanosine	TRINITY_DN26995_c0_g1	0.797203	0.00316125	positive
guanosine	TRINITY_DN34589_c0_g15	0.797203	0.00316125	positive
guanosine	TRINITY_DN39831_c0_g1	0.797203	0.00316125	positive
guanosine	TRINITY_DN56781_c3_g1	0.797203	0.00316125	positive
20alpha-hydroxy-4-pregnen-3-one	TRINITY_DN59902_c1_g1	-0.797203	0.00316125	negtive
6-pyruvoyltetrahydropterin	TRINITY_DN42383_c1_g11	0.797203	0.00316125	positive
6-pyruvoyltetrahydropterin	TRINITY_DN42383_c1_g3	0.797203	0.00316125	positive
uric acid	TRINITY_DN52199_c0_g2	-0.797203	0.00316125	negtive
uric acid	TRINITY_DN59859_c0_g1	-0.797203	0.00316125	negtive
naphthalene	TRINITY_DN52199_c0_g2	0.797203	0.00316125	positive
thymine	TRINITY_DN51659_c1_g2	-0.795098	0.00199349	negtive
docosahexaenoic acid	TRINITY_DN54845_c0_g3	-0.795098	0.00199349	negtive
psychosine	TRINITY_DN54845_c0_g3	-0.795098	0.00199349	negtive
taurine	TRINITY_DN39112_c2_g1	-0.795098	0.00199349	negtive
naphthalene	TRINITY_DN36813_c2_g1	-0.795098	0.00199349	negtive
lysopc(p-18:0)	TRINITY_DN39112_c2_g1	0.795098	0.00199349	positive
adenosine	TRINITY_DN39634_c1_g7	0.795098	0.00199349	positive
naphthalene	TRINITY_DN62308_c0_g1	0.794986	0.00199849	positive
hercynine	TRINITY_DN34529_c0_g5	-0.791596	0.00215605	negtive
naphthalene	TRINITY_DN34529_c0_g5	-0.791596	0.00215605	negtive
adenosine	TRINITY_DN40200_c0_g2	0.791595	0.0021561	positive
taurine	TRINITY_DN46055_c1_g1	-0.791595	0.0021561	negtive
uric acid	TRINITY_DN39634_c1_g7	-0.791595	0.0021561	negtive
uric acid	TRINITY_DN40072_c2_g4	-0.791595	0.0021561	negtive
1-palmitoylglycerophosphocholine	TRINITY_DN62184_c0_g1	0.790374	0.00221511	positive
thymidine	TRINITY_DN34506_c1_g2	0.790374	0.00221511	positive
guanosine	TRINITY_DN62184_c0_g1	0.790374	0.00221511	positive
6-pyruvoyltetrahydropterin	TRINITY_DN62184_c0_g1	0.790374	0.00221511	positive
lysopc(20:5(5z,8z,11z,14z,17z))	TRINITY_DN49842_c0_g1	-0.79021	0.00361681	negtive
arachidonic acid	TRINITY_DN59859_c0_g1	0.79021	0.00361681	positive
adenosine 5'-monophosphate	TRINITY_DN44225_c3_g2	-0.79021	0.00361681	negtive
adenosine 5'-monophosphate	TRINITY_DN44991_c0_g1	-0.79021	0.00361681	negtive
1-palmitoylglycerophosphocholine	TRINITY_DN49486_c0_g3	0.79021	0.00361681	positive
adenosine	TRINITY_DN42490_c3_g2	0.79021	0.00361681	positive
adenosine	TRINITY_DN60443_c1_g2	-0.79021	0.00361681	negtive
thymine	TRINITY_DN34323_c1_g4	0.79021	0.00361681	positive
thymine	TRINITY_DN44225_c3_g2	0.79021	0.00361681	positive
uridine	TRINITY_DN52408_c0_g2	0.79021	0.00361681	positive
uridine	TRINITY_DN57419_c1_g1	-0.79021	0.00361681	negtive
lysopc(22:4(7z,10z,13z,16z))	TRINITY_DN53601_c1_g2	-0.79021	0.00361681	negtive
docosahexaenoic acid	TRINITY_DN42490_c3_g2	0.79021	0.00361681	positive
11-cis-retinol	TRINITY_DN59859_c0_g1	0.79021	0.00361681	positive
8(s)-hydroxy-(5z,9e,11z,14z)-eicosatetraenoic acid	TRINITY_DN50656_c0_g1	-0.79021	0.00361681	negtive
taurine	TRINITY_DN19834_c0_g1	0.79021	0.00361681	positive
6-pyruvoyltetrahydropterin	TRINITY_DN34323_c1_g7	0.79021	0.00361681	positive
6-pyruvoyltetrahydropterin	TRINITY_DN62173_c0_g1	0.79021	0.00361681	positive
uric acid	TRINITY_DN49486_c0_g3	-0.79021	0.00361681	negtive
naphthalene	TRINITY_DN37354_c0_g1	0.79021	0.00361681	positive
naphthalene	TRINITY_DN42490_c3_g2	0.79021	0.00361681	positive
naphthalene	TRINITY_DN52408_c0_g2	0.79021	0.00361681	positive
lysopc(22:4(7z,10z,13z,16z))	TRINITY_DN56912_c0_g1	-0.789479	0.00225916	negtive
eicosapentaenoic acid	TRINITY_DN39634_c1_g7	0.788092	0.00232868	positive
eicosapentaenoic acid	TRINITY_DN44482_c2_g3	0.788092	0.00232868	positive
d-sphingosine	TRINITY_DN46055_c1_g1	0.788092	0.00232868	positive
hercynine	TRINITY_DN39634_c1_g7	0.788092	0.00232868	positive
psychosine	TRINITY_DN39112_c2_g1	0.788092	0.00232868	positive
8(s)-hydroxy-(5z,9e,11z,14z)-eicosatetraenoic acid	TRINITY_DN39112_c2_g1	0.788092	0.00232868	positive
naphthalene	TRINITY_DN44482_c2_g3	0.788092	0.00232868	positive
arachidonic acid	TRINITY_DN62674_c0_g1	0.787522	0.00235775	positive
thymidine	TRINITY_DN31877_c0_g1	-0.787522	0.00235775	negtive
11-cis-retinol	TRINITY_DN62674_c0_g1	0.787522	0.00235775	positive
adenosine	TRINITY_DN61114_c0_g1	-0.786627	0.00240393	negtive
thymine	TRINITY_DN44482_c2_g3	0.78459	0.0025116	positive
lysopc(p-18:0)	TRINITY_DN60443_c1_g3	-0.783217	0.00411545	negtive
arachidonic acid	TRINITY_DN37473_c0_g1	-0.783217	0.00411545	negtive
arachidonic acid	TRINITY_DN52426_c0_g2	-0.783217	0.00411545	negtive
1-palmitoylglycerophosphocholine	TRINITY_DN53601_c1_g2	-0.783217	0.00411545	negtive
adenosine	TRINITY_DN47074_c0_g3	-0.783217	0.00411545	negtive
hercynine	TRINITY_DN33136_c0_g2	-0.783217	0.00411545	negtive
11-cis-retinol	TRINITY_DN37473_c0_g1	-0.783217	0.00411545	negtive
11-cis-retinol	TRINITY_DN52426_c0_g2	-0.783217	0.00411545	negtive
8(s)-hydroxy-(5z,9e,11z,14z)-eicosatetraenoic acid	TRINITY_DN42721_c1_g1	-0.783217	0.00411545	negtive
taurine	TRINITY_DN47451_c0_g3	-0.783217	0.00411545	negtive
taurine	TRINITY_DN50775_c0_g1	-0.783217	0.00411545	negtive
taurine	TRINITY_DN59859_c0_g1	-0.783217	0.00411545	negtive
20alpha-hydroxy-4-pregnen-3-one	TRINITY_DN42721_c1_g1	-0.783217	0.00411545	negtive
allyl isothiocyanate	TRINITY_DN59902_c1_g1	-0.783217	0.00411545	negtive
lysopc(p-18:0)	TRINITY_DN59859_c0_g1	0.783217	0.00411545	positive
adenosine 5'-monophosphate	TRINITY_DN19834_c0_g1	0.783217	0.00411545	positive
1-palmitoylglycerophosphocholine	TRINITY_DN42490_c3_g2	0.783217	0.00411545	positive
1-palmitoylglycerophosphocholine	TRINITY_DN50697_c0_g2	0.783217	0.00411545	positive
adenosine	TRINITY_DN52199_c0_g2	0.783217	0.00411545	positive
thymine	TRINITY_DN35552_c0_g1	0.783217	0.00411545	positive
thymine	TRINITY_DN44991_c0_g1	0.783217	0.00411545	positive
uridine	TRINITY_DN44991_c0_g1	0.783217	0.00411545	positive
thymidine	TRINITY_DN59121_c1_g1	0.783217	0.00411545	positive
pseudouridine	TRINITY_DN34323_c1_g4	0.783217	0.00411545	positive
6-pyruvoyltetrahydropterin	TRINITY_DN39831_c0_g1	0.783217	0.00411545	positive
6-pyruvoyltetrahydropterin	TRINITY_DN59859_c0_g1	0.783217	0.00411545	positive
uric acid	TRINITY_DN47074_c0_g3	0.783217	0.00411545	positive
uric acid	TRINITY_DN60443_c1_g2	0.783217	0.00411545	positive
naphthalene	TRINITY_DN42383_c1_g11	0.783217	0.00411545	positive
naphthalene	TRINITY_DN56737_c0_g2	0.783217	0.00411545	positive
docosahexaenoic acid	TRINITY_DN62184_c0_g1	0.783123	0.00259138	positive
adenosine	TRINITY_DN31451_c0_g1	0.781087	0.0027053	positive
eicosapentaenoic acid	TRINITY_DN39112_c2_g1	0.781087	0.0027053	positive
thymine	TRINITY_DN36891_c0_g5	0.781087	0.0027053	positive
thymidine	TRINITY_DN39634_c1_g7	0.781087	0.0027053	positive
lysopc(p-18:0)	TRINITY_DN36813_c2_g1	-0.777584	0.00291017	negtive
lysopc(p-18:0)	TRINITY_DN35767_c0_g1	0.776224	0.00465988	positive
lysopc(p-18:0)	TRINITY_DN44503_c0_g1	-0.776224	0.00465988	negtive
arachidonic acid	TRINITY_DN46268_c0_g1	0.776224	0.00465988	positive
arachidonic acid	TRINITY_DN57942_c0_g1	0.776224	0.00465988	positive
adenosine 5'-monophosphate	TRINITY_DN47074_c0_g3	0.776224	0.00465988	positive
1-palmitoylglycerophosphocholine	TRINITY_DN37473_c0_g1	-0.776224	0.00465988	negtive
eicosapentaenoic acid	TRINITY_DN59859_c0_g1	0.776224	0.00465988	positive
lysopc(22:5(7z,10z,13z,16z,19z))	TRINITY_DN42721_c1_g1	-0.776224	0.00465988	negtive
inosine	TRINITY_DN41848_c1_g2	0.776224	0.00465988	positive
thymidine	TRINITY_DN51064_c0_g2	0.776224	0.00465988	positive
thymidine	TRINITY_DN56882_c2_g1	0.776224	0.00465988	positive
pseudouridine	TRINITY_DN39831_c0_g1	0.776224	0.00465988	positive
pseudouridine	TRINITY_DN41245_c0_g8	0.776224	0.00465988	positive
docosahexaenoic acid	TRINITY_DN19834_c0_g1	-0.776224	0.00465988	negtive
docosahexaenoic acid	TRINITY_DN44283_c0_g1	0.776224	0.00465988	positive
11-cis-retinol	TRINITY_DN46268_c0_g1	0.776224	0.00465988	positive
11-cis-retinol	TRINITY_DN57942_c0_g1	0.776224	0.00465988	positive
psychosine	TRINITY_DN34589_c0_g9	0.776224	0.00465988	positive
psychosine	TRINITY_DN44893_c0_g1	0.776224	0.00465988	positive
psychosine	TRINITY_DN47074_c0_g3	-0.776224	0.00465988	negtive
psychosine	TRINITY_DN62661_c0_g1	0.776224	0.00465988	positive
guanosine	TRINITY_DN42490_c3_g2	0.776224	0.00465988	positive
taurine	TRINITY_DN34323_c1_g4	-0.776224	0.00465988	negtive
taurine	TRINITY_DN35767_c0_g1	-0.776224	0.00465988	negtive
taurine	TRINITY_DN41848_c1_g2	-0.776224	0.00465988	negtive
taurine	TRINITY_DN52426_c0_g2	0.776224	0.00465988	positive
taurine	TRINITY_DN56737_c0_g2	-0.776224	0.00465988	negtive
6-pyruvoyltetrahydropterin	TRINITY_DN26995_c0_g1	0.776224	0.00465988	positive
6-pyruvoyltetrahydropterin	TRINITY_DN34589_c0_g15	0.776224	0.00465988	positive
6-pyruvoyltetrahydropterin	TRINITY_DN56781_c3_g1	0.776224	0.00465988	positive
naphthalene	TRINITY_DN34589_c0_g9	0.776224	0.00465988	positive
naphthalene	TRINITY_DN35767_c0_g1	0.776224	0.00465988	positive
naphthalene	TRINITY_DN62661_c0_g1	0.776224	0.00465988	positive
eicosapentaenoic acid	TRINITY_DN34506_c1_g2	0.775872	0.00301455	positive
lysopc(p-18:0)	TRINITY_DN39634_c1_g7	0.774082	0.00312666	positive
thymine	TRINITY_DN40200_c0_g2	0.774082	0.00312666	positive
lysopc(22:4(7z,10z,13z,16z))	TRINITY_DN45445_c1_g1	-0.774082	0.00312666	negtive
taurine	TRINITY_DN36813_c2_g1	0.774082	0.00312666	positive
lysopc(20:5(5z,8z,11z,14z,17z))	TRINITY_DN62674_c0_g1	0.772592	0.00322233	positive
eicosapentaenoic acid	TRINITY_DN62308_c0_g1	0.772592	0.00322233	positive
eicosapentaenoic acid	TRINITY_DN62674_c0_g1	0.772592	0.00322233	positive
eicosapentaenoic acid	TRINITY_DN41714_c0_g1	-0.771935	0.00326529	negtive
adenosine	TRINITY_DN38143_c0_g2	0.771935	0.00326529	positive
adenosine 5'-monophosphate	TRINITY_DN41245_c0_g8	-0.769231	0.00525292	negtive
adenosine	TRINITY_DN39270_c1_g1	-0.769231	0.00525292	negtive
eicosapentaenoic acid	TRINITY_DN60443_c1_g3	-0.769231	0.00525292	negtive
docosahexaenoic acid	TRINITY_DN37473_c0_g1	-0.769231	0.00525292	negtive
psychosine	TRINITY_DN57419_c1_g1	-0.769231	0.00525292	negtive
8(s)-hydroxy-(5z,9e,11z,14z)-eicosatetraenoic acid	TRINITY_DN61754_c1_g2	-0.769231	0.00525292	negtive
taurine	TRINITY_DN57942_c0_g1	-0.769231	0.00525292	negtive
taurine	TRINITY_DN59121_c1_g1	-0.769231	0.00525292	negtive
uric acid	TRINITY_DN44225_c3_g2	-0.769231	0.00525292	negtive
uric acid	TRINITY_DN46268_c0_g1	-0.769231	0.00525292	negtive
uric acid	TRINITY_DN56882_c2_g1	-0.769231	0.00525292	negtive
arachidonic acid	TRINITY_DN44283_c0_g1	0.769231	0.00525292	positive
arachidonic acid	TRINITY_DN48406_c2_g2	0.769231	0.00525292	positive
adenosine	TRINITY_DN42383_c1_g11	0.769231	0.00525292	positive
adenosine	TRINITY_DN59859_c0_g1	0.769231	0.00525292	positive
eicosapentaenoic acid	TRINITY_DN35767_c0_g1	0.769231	0.00525292	positive
eicosapentaenoic acid	TRINITY_DN42490_c3_g2	0.769231	0.00525292	positive
d-sphingosine	TRINITY_DN42641_c0_g3	0.769231	0.00525292	positive
uridine	TRINITY_DN57942_c0_g1	0.769231	0.00525292	positive
thymidine	TRINITY_DN59859_c0_g1	0.769231	0.00525292	positive
hercynine	TRINITY_DN50697_c0_g2	0.769231	0.00525292	positive
docosahexaenoic acid	TRINITY_DN50697_c0_g2	0.769231	0.00525292	positive
11-cis-retinol	TRINITY_DN44283_c0_g1	0.769231	0.00525292	positive
11-cis-retinol	TRINITY_DN48406_c2_g2	0.769231	0.00525292	positive
psychosine	TRINITY_DN44283_c0_g1	0.769231	0.00525292	positive
guanosine	TRINITY_DN51064_c0_g2	0.769231	0.00525292	positive
naphthalene	TRINITY_DN26995_c0_g1	0.769231	0.00525292	positive
naphthalene	TRINITY_DN34323_c1_g4	0.769231	0.00525292	positive
naphthalene	TRINITY_DN34589_c0_g15	0.769231	0.00525292	positive
eicosapentaenoic acid	TRINITY_DN62184_c0_g1	0.768621	0.00348837	positive
d-sphingosine	TRINITY_DN62184_c0_g1	0.768621	0.00348837	positive
adenosine 5'-monophosphate	TRINITY_DN40072_c2_g4	-0.767076	0.00359618	negtive
adenosine	TRINITY_DN51659_c1_g2	-0.767076	0.00359618	negtive
docosahexaenoic acid	TRINITY_DN46055_c1_g1	0.767076	0.00359618	positive
naphthalene	TRINITY_DN40200_c0_g2	0.767076	0.00359618	positive
inosine	TRINITY_DN34323_c1_g5	0.766657	0.00362593	positive
taurine	TRINITY_DN34323_c1_g5	-0.766657	0.00362593	negtive
thymidine	TRINITY_DN41245_c0_g10	0.765525	0.00370706	positive
adenosine	TRINITY_DN36813_c2_g1	-0.763574	0.00385009	negtive
eicosapentaenoic acid	TRINITY_DN51659_c1_g2	-0.763574	0.00385009	negtive
lysopc(p-18:0)	TRINITY_DN44283_c0_g1	0.762238	0.00589748	positive
adenosine 5'-monophosphate	TRINITY_DN34323_c1_g4	-0.762238	0.00589748	negtive
adenosine 5'-monophosphate	TRINITY_DN34589_c0_g9	-0.762238	0.00589748	negtive
adenosine 5'-monophosphate	TRINITY_DN35767_c0_g1	-0.762238	0.00589748	negtive
adenosine 5'-monophosphate	TRINITY_DN44283_c0_g1	-0.762238	0.00589748	negtive
adenosine 5'-monophosphate	TRINITY_DN60443_c1_g2	0.762238	0.00589748	positive
adenosine 5'-monophosphate	TRINITY_DN62661_c0_g1	-0.762238	0.00589748	negtive
adenosine	TRINITY_DN56434_c1_g1	-0.762238	0.00589748	negtive
eicosapentaenoic acid	TRINITY_DN44503_c0_g1	-0.762238	0.00589748	negtive
eicosapentaenoic acid	TRINITY_DN48406_c2_g2	0.762238	0.00589748	positive
thymine	TRINITY_DN37354_c0_g1	0.762238	0.00589748	positive
thymine	TRINITY_DN39270_c1_g1	-0.762238	0.00589748	negtive
thymine	TRINITY_DN39831_c0_g1	0.762238	0.00589748	positive
thymine	TRINITY_DN44283_c0_g1	0.762238	0.00589748	positive
thymine	TRINITY_DN52199_c0_g2	0.762238	0.00589748	positive
pseudouridine	TRINITY_DN34589_c0_g9	0.762238	0.00589748	positive
pseudouridine	TRINITY_DN44991_c0_g1	0.762238	0.00589748	positive
pseudouridine	TRINITY_DN62661_c0_g1	0.762238	0.00589748	positive
hercynine	TRINITY_DN49486_c0_g3	0.762238	0.00589748	positive
docosahexaenoic acid	TRINITY_DN55874_c0_g1	0.762238	0.00589748	positive
psychosine	TRINITY_DN34323_c1_g4	0.762238	0.00589748	positive
20alpha-hydroxy-4-pregnen-3-one	TRINITY_DN34589_c0_g9	0.762238	0.00589748	positive
20alpha-hydroxy-4-pregnen-3-one	TRINITY_DN62661_c0_g1	0.762238	0.00589748	positive
6-pyruvoyltetrahydropterin	TRINITY_DN19834_c0_g1	-0.762238	0.00589748	negtive
6-pyruvoyltetrahydropterin	TRINITY_DN42490_c3_g2	0.762238	0.00589748	positive
cytosine	TRINITY_DN19834_c0_g1	-0.762238	0.00589748	negtive
naphthalene	TRINITY_DN44283_c0_g1	0.762238	0.00589748	positive
docosahexaenoic acid	TRINITY_DN62308_c0_g1	0.761395	0.00401473	positive
lysopc(p-18:0)	TRINITY_DN34506_c1_g2	0.761369	0.00401672	positive
lysopc(p-18:0)	TRINITY_DN40072_c2_g4	0.760071	0.00411738	positive
lysopc(p-18:0)	TRINITY_DN44482_c2_g3	0.760071	0.00411738	positive
lysopc(20:5(5z,8z,11z,14z,17z))	TRINITY_DN39634_c1_g7	0.760071	0.00411738	positive
lysopc(20:5(5z,8z,11z,14z,17z))	TRINITY_DN53334_c0_g1	-0.760071	0.00411738	negtive
uridine	TRINITY_DN47649_c0_g2	0.760071	0.00411738	positive
20alpha-hydroxy-4-pregnen-3-one	TRINITY_DN34529_c0_g5	-0.759504	0.00416193	negtive
cytosine	TRINITY_DN34529_c0_g5	-0.759504	0.00416193	negtive
cytosine	TRINITY_DN38143_c0_g2	0.757899	0.00429003	positive
lysopc(p-18:0)	TRINITY_DN52199_c0_g2	0.755245	0.00659654	positive
arachidonic acid	TRINITY_DN34589_c0_g9	0.755245	0.00659654	positive
arachidonic acid	TRINITY_DN62661_c0_g1	0.755245	0.00659654	positive
adenosine 5'-monophosphate	TRINITY_DN48179_c0_g1	0.755245	0.00659654	positive
1-palmitoylglycerophosphocholine	TRINITY_DN48406_c2_g2	0.755245	0.00659654	positive
1-palmitoylglycerophosphocholine	TRINITY_DN57942_c0_g1	0.755245	0.00659654	positive
adenosine	TRINITY_DN26995_c0_g1	0.755245	0.00659654	positive
adenosine	TRINITY_DN34589_c0_g15	0.755245	0.00659654	positive
adenosine	TRINITY_DN35767_c0_g1	0.755245	0.00659654	positive
adenosine	TRINITY_DN56781_c3_g1	0.755245	0.00659654	positive
uridine	TRINITY_DN49486_c0_g3	0.755245	0.00659654	positive
thymidine	TRINITY_DN44283_c0_g1	0.755245	0.00659654	positive
pseudouridine	TRINITY_DN44283_c0_g1	0.755245	0.00659654	positive
hercynine	TRINITY_DN26995_c0_g1	0.755245	0.00659654	positive
hercynine	TRINITY_DN34589_c0_g15	0.755245	0.00659654	positive
11-cis-retinol	TRINITY_DN34589_c0_g9	0.755245	0.00659654	positive
11-cis-retinol	TRINITY_DN62661_c0_g1	0.755245	0.00659654	positive
guanosine	TRINITY_DN35465_c0_g1	0.755245	0.00659654	positive
guanosine	TRINITY_DN52408_c0_g2	0.755245	0.00659654	positive
6-pyruvoyltetrahydropterin	TRINITY_DN51064_c0_g2	0.755245	0.00659654	positive
naphthalene	TRINITY_DN42383_c1_g3	0.755245	0.00659654	positive
arachidonic acid	TRINITY_DN19834_c0_g1	-0.755245	0.00659654	negtive
arachidonic acid	TRINITY_DN33136_c0_g2	-0.755245	0.00659654	negtive
adenosine 5'-monophosphate	TRINITY_DN52199_c0_g2	-0.755245	0.00659654	negtive
lysopc(22:5(7z,10z,13z,16z,19z))	TRINITY_DN50432_c1_g1	-0.755245	0.00659654	negtive
lysopc(22:5(7z,10z,13z,16z,19z))	TRINITY_DN50656_c0_g1	-0.755245	0.00659654	negtive
hercynine	TRINITY_DN59902_c1_g1	-0.755245	0.00659654	negtive
docosahexaenoic acid	TRINITY_DN42721_c1_g1	-0.755245	0.00659654	negtive
11-cis-retinol	TRINITY_DN19834_c0_g1	-0.755245	0.00659654	negtive
11-cis-retinol	TRINITY_DN33136_c0_g2	-0.755245	0.00659654	negtive
8(s)-hydroxy-(5z,9e,11z,14z)-eicosatetraenoic acid	TRINITY_DN59902_c1_g1	-0.755245	0.00659654	negtive
taurine	TRINITY_DN42383_c1_g3	-0.755245	0.00659654	negtive
taurine	TRINITY_DN62150_c0_g1	-0.755245	0.00659654	negtive
naphthalene	TRINITY_DN44503_c0_g1	-0.755245	0.00659654	negtive
allyl isothiocyanate	TRINITY_DN42721_c1_g1	-0.755245	0.00659654	negtive
naphthalene	TRINITY_DN41714_c0_g1	-0.754391	0.00458047	negtive
uric acid	TRINITY_DN34506_c1_g2	-0.754118	0.00460361	negtive
1-palmitoylglycerophosphocholine	TRINITY_DN62308_c0_g1	0.753931	0.0046196	positive
adenosine 5'-monophosphate	TRINITY_DN54845_c0_g3	0.753066	0.00469389	positive
psychosine	TRINITY_DN40072_c2_g4	0.753066	0.00469389	positive
8(s)-hydroxy-(5z,9e,11z,14z)-eicosatetraenoic acid	TRINITY_DN54845_c0_g3	-0.753066	0.00469389	negtive
taurine	TRINITY_DN54845_c0_g3	0.753066	0.00469389	positive
lysopc(p-18:0)	TRINITY_DN62674_c0_g1	0.750198	0.00494669	positive
arachidonic acid	TRINITY_DN47649_c0_g2	0.749563	0.00500405	positive
lysopc(22:4(7z,10z,13z,16z))	TRINITY_DN60780_c1_g2	-0.749563	0.00500405	negtive
11-cis-retinol	TRINITY_DN47649_c0_g2	0.749563	0.00500405	positive
lysopc(p-18:0)	TRINITY_DN33136_c0_g2	-0.748252	0.00735321	negtive
lysopc(p-18:0)	TRINITY_DN42490_c3_g2	0.748252	0.00735321	positive
lysopc(p-18:0)	TRINITY_DN48406_c2_g2	0.748252	0.00735321	positive
lysopc(20:5(5z,8z,11z,14z,17z))	TRINITY_DN53601_c1_g2	-0.748252	0.00735321	negtive
adenosine 5'-monophosphate	TRINITY_DN34323_c1_g7	-0.748252	0.00735321	negtive
adenosine 5'-monophosphate	TRINITY_DN41848_c1_g2	-0.748252	0.00735321	negtive
adenosine 5'-monophosphate	TRINITY_DN62173_c0_g1	-0.748252	0.00735321	negtive
adenosine	TRINITY_DN42383_c1_g3	0.748252	0.00735321	positive
eicosapentaenoic acid	TRINITY_DN44283_c0_g1	0.748252	0.00735321	positive
lysopc(22:5(7z,10z,13z,16z,19z))	TRINITY_DN37473_c0_g1	-0.748252	0.00735321	negtive
lysopc(22:5(7z,10z,13z,16z,19z))	TRINITY_DN53601_c1_g2	-0.748252	0.00735321	negtive
d-sphingosine	TRINITY_DN44893_c0_g1	0.748252	0.00735321	positive
inosine	TRINITY_DN34323_c1_g4	0.748252	0.00735321	positive
thymine	TRINITY_DN50697_c0_g2	0.748252	0.00735321	positive
thymine	TRINITY_DN60443_c1_g2	-0.748252	0.00735321	negtive
lysopc(22:4(7z,10z,13z,16z))	TRINITY_DN49842_c0_g1	-0.748252	0.00735321	negtive
hercynine	TRINITY_DN34589_c0_g9	0.748252	0.00735321	positive
hercynine	TRINITY_DN53601_c1_g2	-0.748252	0.00735321	negtive
hercynine	TRINITY_DN62661_c0_g1	0.748252	0.00735321	positive
psychosine	TRINITY_DN42383_c1_g11	0.748252	0.00735321	positive
20alpha-hydroxy-4-pregnen-3-one	TRINITY_DN41245_c0_g8	0.748252	0.00735321	positive
uric acid	TRINITY_DN53410_c1_g1	-0.748252	0.00735321	negtive
naphthalene	TRINITY_DN34323_c1_g7	0.748252	0.00735321	positive
naphthalene	TRINITY_DN59121_c1_g1	0.748252	0.00735321	positive
naphthalene	TRINITY_DN62173_c0_g1	0.748252	0.00735321	positive
eicosapentaenoic acid	TRINITY_DN61114_c0_g1	-0.747824	0.00516365	negtive
d-sphingosine	TRINITY_DN61114_c0_g1	-0.747824	0.00516365	negtive
lysopc(p-18:0)	TRINITY_DN41714_c0_g1	-0.747373	0.00520571	negtive
lysopc(p-18:0)	TRINITY_DN62184_c0_g1	0.746867	0.00525314	positive
docosahexaenoic acid	TRINITY_DN34506_c1_g2	0.746867	0.00525314	positive
lysopc(p-18:0)	TRINITY_DN51659_c1_g2	-0.746061	0.00532943	negtive
arachidonic acid	TRINITY_DN36813_c2_g1	-0.746061	0.00532943	negtive
11-cis-retinol	TRINITY_DN36813_c2_g1	-0.746061	0.00532943	negtive
naphthalene	TRINITY_DN51659_c1_g2	-0.746061	0.00532943	negtive
arachidonic acid	TRINITY_DN39634_c1_g7	0.746061	0.00532943	positive
adenosine	TRINITY_DN44482_c2_g3	0.746061	0.00532943	positive
11-cis-retinol	TRINITY_DN39634_c1_g7	0.746061	0.00532943	positive
taurine	TRINITY_DN41245_c0_g10	-0.744722	0.00545789	negtive
uric acid	TRINITY_DN38143_c0_g2	-0.743864	0.00554146	negtive
lysopc(20:5(5z,8z,11z,14z,17z))	TRINITY_DN62308_c0_g1	0.742734	0.00565303	positive
lysopc(p-18:0)	TRINITY_DN47649_c0_g2	0.742558	0.00567053	positive
arachidonic acid	TRINITY_DN44482_c2_g3	0.742558	0.00567053	positive
11-cis-retinol	TRINITY_DN44482_c2_g3	0.742558	0.00567053	positive
naphthalene	TRINITY_DN47649_c0_g2	0.742558	0.00567053	positive
psychosine	TRINITY_DN51659_c1_g2	-0.742558	0.00567053	negtive
arachidonic acid	TRINITY_DN60443_c1_g2	-0.741259	0.00817064	negtive
adenosine	TRINITY_DN34323_c1_g7	0.741259	0.00817064	positive
adenosine	TRINITY_DN37354_c0_g1	0.741259	0.00817064	positive
adenosine	TRINITY_DN48406_c2_g2	0.741259	0.00817064	positive
adenosine	TRINITY_DN53601_c1_g2	-0.741259	0.00817064	negtive
adenosine	TRINITY_DN62173_c0_g1	0.741259	0.00817064	positive
eicosapentaenoic acid	TRINITY_DN47451_c0_g3	0.741259	0.00817064	positive
eicosapentaenoic acid	TRINITY_DN52199_c0_g2	0.741259	0.00817064	positive
d-sphingosine	TRINITY_DN49486_c0_g3	0.741259	0.00817064	positive
d-sphingosine	TRINITY_DN50697_c0_g2	0.741259	0.00817064	positive
inosine	TRINITY_DN41245_c0_g8	0.741259	0.00817064	positive
thymine	TRINITY_DN47074_c0_g3	-0.741259	0.00817064	negtive
uridine	TRINITY_DN46268_c0_g1	0.741259	0.00817064	positive
lysopc(22:4(7z,10z,13z,16z))	TRINITY_DN57542_c0_g1	-0.741259	0.00817064	negtive
thymidine	TRINITY_DN56434_c1_g1	-0.741259	0.00817064	negtive
hercynine	TRINITY_DN41245_c0_g8	0.741259	0.00817064	positive
hercynine	TRINITY_DN42383_c1_g11	0.741259	0.00817064	positive
hercynine	TRINITY_DN59859_c0_g1	0.741259	0.00817064	positive
docosahexaenoic acid	TRINITY_DN48406_c2_g2	0.741259	0.00817064	positive
docosahexaenoic acid	TRINITY_DN49486_c0_g3	0.741259	0.00817064	positive
11-cis-retinol	TRINITY_DN60443_c1_g2	-0.741259	0.00817064	negtive
guanosine	TRINITY_DN19834_c0_g1	-0.741259	0.00817064	negtive
taurine	TRINITY_DN56882_c2_g1	-0.741259	0.00817064	negtive
20alpha-hydroxy-4-pregnen-3-one	TRINITY_DN41848_c1_g2	0.741259	0.00817064	positive
6-pyruvoyltetrahydropterin	TRINITY_DN35465_c0_g1	0.741259	0.00817064	positive
6-pyruvoyltetrahydropterin	TRINITY_DN47074_c0_g3	-0.741259	0.00817064	negtive
6-pyruvoyltetrahydropterin	TRINITY_DN57942_c0_g1	0.741259	0.00817064	positive
uric acid	TRINITY_DN37354_c0_g1	-0.741259	0.00817064	negtive
uric acid	TRINITY_DN44991_c0_g1	-0.741259	0.00817064	negtive
allyl isothiocyanate	TRINITY_DN49842_c0_g1	-0.741259	0.00817064	negtive
allyl isothiocyanate	TRINITY_DN58045_c0_g1	-0.741259	0.00817064	negtive
docosahexaenoic acid	TRINITY_DN41714_c0_g1	-0.740355	0.00589329	negtive
1-palmitoylglycerophosphocholine	TRINITY_DN34506_c1_g2	0.739616	0.00596952	positive
lysopc(p-18:0)	TRINITY_DN31451_c0_g1	0.739055	0.00602782	positive
eicosapentaenoic acid	TRINITY_DN40072_c2_g4	0.739055	0.00602782	positive
eicosapentaenoic acid	TRINITY_DN40200_c0_g2	0.739055	0.00602782	positive
thymidine	TRINITY_DN44482_c2_g3	0.739055	0.00602782	positive
guanosine	TRINITY_DN47649_c0_g2	0.739055	0.00602782	positive
taurine	TRINITY_DN39634_c1_g7	-0.739055	0.00602782	negtive
6-pyruvoyltetrahydropterin	TRINITY_DN47649_c0_g2	0.739055	0.00602782	positive
thymidine	TRINITY_DN51659_c1_g2	-0.735553	0.00640178	negtive
eicosapentaenoic acid	TRINITY_DN47649_c0_g2	0.735553	0.00640178	positive
lysopc(p-18:0)	TRINITY_DN62308_c0_g1	0.735269	0.00643281	positive
uridine	TRINITY_DN34318_c0_g1	0.734316	0.00653793	positive
taurine	TRINITY_DN34589_c0_g12	-0.734316	0.00653793	negtive
lysopc(p-18:0)	TRINITY_DN47451_c0_g3	0.734266	0.0090521	positive
lysopc(p-18:0)	TRINITY_DN51064_c0_g2	0.734266	0.0090521	positive
arachidonic acid	TRINITY_DN26995_c0_g1	0.734266	0.0090521	positive
arachidonic acid	TRINITY_DN34589_c0_g15	0.734266	0.0090521	positive
arachidonic acid	TRINITY_DN35465_c0_g1	0.734266	0.0090521	positive
adenosine 5'-monophosphate	TRINITY_DN39831_c0_g1	-0.734266	0.0090521	negtive
1-palmitoylglycerophosphocholine	TRINITY_DN44283_c0_g1	0.734266	0.0090521	positive
1-palmitoylglycerophosphocholine	TRINITY_DN46268_c0_g1	0.734266	0.0090521	positive
adenosine	TRINITY_DN33136_c0_g2	-0.734266	0.0090521	negtive
adenosine	TRINITY_DN41848_c1_g2	0.734266	0.0090521	positive
adenosine	TRINITY_DN56737_c0_g2	0.734266	0.0090521	positive
eicosapentaenoic acid	TRINITY_DN36508_c0_g1	0.734266	0.0090521	positive
eicosapentaenoic acid	TRINITY_DN37354_c0_g1	0.734266	0.0090521	positive
eicosapentaenoic acid	TRINITY_DN56434_c1_g1	-0.734266	0.0090521	negtive
d-sphingosine	TRINITY_DN46268_c0_g1	0.734266	0.0090521	positive
inosine	TRINITY_DN34589_c0_g9	0.734266	0.0090521	positive
inosine	TRINITY_DN62661_c0_g1	0.734266	0.0090521	positive
uridine	TRINITY_DN32572_c0_g1	0.734266	0.0090521	positive
uridine	TRINITY_DN35465_c0_g1	0.734266	0.0090521	positive
lysopc(22:4(7z,10z,13z,16z))	TRINITY_DN36127_c0_g1	0.734266	0.0090521	positive
lysopc(22:4(7z,10z,13z,16z))	TRINITY_DN36234_c0_g1	-0.734266	0.0090521	negtive
lysopc(22:4(7z,10z,13z,16z))	TRINITY_DN36508_c0_g1	0.734266	0.0090521	positive
lysopc(22:4(7z,10z,13z,16z))	TRINITY_DN38794_c0_g3	-0.734266	0.0090521	negtive
pseudouridine	TRINITY_DN34323_c1_g7	0.734266	0.0090521	positive
pseudouridine	TRINITY_DN62173_c0_g1	0.734266	0.0090521	positive
hercynine	TRINITY_DN34323_c1_g7	0.734266	0.0090521	positive
hercynine	TRINITY_DN62173_c0_g1	0.734266	0.0090521	positive
11-cis-retinol	TRINITY_DN26995_c0_g1	0.734266	0.0090521	positive
11-cis-retinol	TRINITY_DN34589_c0_g15	0.734266	0.0090521	positive
11-cis-retinol	TRINITY_DN35465_c0_g1	0.734266	0.0090521	positive
psychosine	TRINITY_DN41848_c1_g2	0.734266	0.0090521	positive
psychosine	TRINITY_DN53601_c1_g2	-0.734266	0.0090521	negtive
psychosine	TRINITY_DN56434_c1_g1	-0.734266	0.0090521	negtive
guanosine	TRINITY_DN57942_c0_g1	0.734266	0.0090521	positive
8(s)-hydroxy-(5z,9e,11z,14z)-eicosatetraenoic acid	TRINITY_DN1626_c0_g1	-0.734266	0.0090521	negtive
taurine	TRINITY_DN42721_c1_g1	0.734266	0.0090521	positive
taurine	TRINITY_DN49486_c0_g3	-0.734266	0.0090521	negtive
20alpha-hydroxy-4-pregnen-3-one	TRINITY_DN26995_c0_g1	0.734266	0.0090521	positive
20alpha-hydroxy-4-pregnen-3-one	TRINITY_DN34323_c1_g4	0.734266	0.0090521	positive
20alpha-hydroxy-4-pregnen-3-one	TRINITY_DN34589_c0_g15	0.734266	0.0090521	positive
6-pyruvoyltetrahydropterin	TRINITY_DN52408_c0_g2	0.734266	0.0090521	positive
6-pyruvoyltetrahydropterin	TRINITY_DN59902_c1_g1	-0.734266	0.0090521	negtive
uric acid	TRINITY_DN34323_c1_g4	-0.734266	0.0090521	negtive
uric acid	TRINITY_DN35767_c0_g1	-0.734266	0.0090521	negtive
naphthalene	TRINITY_DN37473_c0_g1	-0.734266	0.0090521	negtive
naphthalene	TRINITY_DN41245_c0_g8	0.734266	0.0090521	positive
allyl isothiocyanate	TRINITY_DN48179_c0_g1	-0.734266	0.0090521	negtive
pseudouridine	TRINITY_DN34323_c1_g5	0.732998	0.00668531	positive
guanosine	TRINITY_DN34323_c1_g5	0.732998	0.00668531	positive
6-pyruvoyltetrahydropterin	TRINITY_DN34323_c1_g5	0.732998	0.00668531	positive
naphthalene	TRINITY_DN40072_c2_g4	0.73205	0.00679293	positive
1-palmitoylglycerophosphocholine	TRINITY_DN62674_c0_g1	0.731537	0.00685173	positive
lysopc(p-18:0)	TRINITY_DN61114_c0_g1	-0.730187	0.00700815	negtive
naphthalene	TRINITY_DN61114_c0_g1	-0.730187	0.00700815	negtive
uridine	TRINITY_DN46055_c1_g1	0.728548	0.00720175	positive
6-pyruvoyltetrahydropterin	TRINITY_DN54845_c0_g3	-0.728548	0.00720175	negtive
naphthalene	TRINITY_DN31451_c0_g1	0.728548	0.00720175	positive
lysopc(p-18:0)	TRINITY_DN1626_c0_g1	-0.727273	0.0100009	negtive
lysopc(p-18:0)	TRINITY_DN36508_c0_g1	0.727273	0.0100009	positive
lysopc(p-18:0)	TRINITY_DN37354_c0_g1	0.727273	0.0100009	positive
lysopc(p-18:0)	TRINITY_DN56434_c1_g1	-0.727273	0.0100009	negtive
arachidonic acid	TRINITY_DN42383_c1_g11	0.727273	0.0100009	positive
adenosine 5'-monophosphate	TRINITY_DN51064_c0_g2	-0.727273	0.0100009	negtive
adenosine 5'-monophosphate	TRINITY_DN59121_c1_g1	-0.727273	0.0100009	negtive
1-palmitoylglycerophosphocholine	TRINITY_DN19834_c0_g1	-0.727273	0.0100009	negtive
1-palmitoylglycerophosphocholine	TRINITY_DN59859_c0_g1	0.727273	0.0100009	positive
adenosine	TRINITY_DN41245_c0_g8	0.727273	0.0100009	positive
adenosine	TRINITY_DN42641_c0_g3	0.727273	0.0100009	positive
adenosine	TRINITY_DN45918_c0_g1	-0.727273	0.0100009	negtive
adenosine	TRINITY_DN59121_c1_g1	0.727273	0.0100009	positive
eicosapentaenoic acid	TRINITY_DN33136_c0_g2	-0.727273	0.0100009	negtive
lysopc(22:5(7z,10z,13z,16z,19z))	TRINITY_DN48406_c2_g2	0.727273	0.0100009	positive
thymine	TRINITY_DN35767_c0_g1	0.727273	0.0100009	positive
thymine	TRINITY_DN49486_c0_g3	0.727273	0.0100009	positive
uridine	TRINITY_DN51064_c0_g2	0.727273	0.0100009	positive
pseudouridine	TRINITY_DN42383_c1_g11	0.727273	0.0100009	positive
docosahexaenoic acid	TRINITY_DN53601_c1_g2	-0.727273	0.0100009	negtive
docosahexaenoic acid	TRINITY_DN57942_c0_g1	0.727273	0.0100009	positive
docosahexaenoic acid	TRINITY_DN59859_c0_g1	0.727273	0.0100009	positive
11-cis-retinol	TRINITY_DN42383_c1_g11	0.727273	0.0100009	positive
psychosine	TRINITY_DN26995_c0_g1	0.727273	0.0100009	positive
psychosine	TRINITY_DN34589_c0_g15	0.727273	0.0100009	positive
psychosine	TRINITY_DN56737_c0_g2	0.727273	0.0100009	positive
guanosine	TRINITY_DN47074_c0_g3	-0.727273	0.0100009	negtive
guanosine	TRINITY_DN49486_c0_g3	0.727273	0.0100009	positive
8(s)-hydroxy-(5z,9e,11z,14z)-eicosatetraenoic acid	TRINITY_DN33136_c0_g2	-0.727273	0.0100009	negtive
taurine	TRINITY_DN46268_c0_g1	-0.727273	0.0100009	negtive
20alpha-hydroxy-4-pregnen-3-one	TRINITY_DN52408_c0_g2	0.727273	0.0100009	positive
uric acid	TRINITY_DN56781_c3_g1	-0.727273	0.0100009	negtive
naphthalene	TRINITY_DN60443_c1_g3	-0.727273	0.0100009	negtive
1-palmitoylglycerophosphocholine	TRINITY_DN41714_c0_g1	-0.72632	0.00747114	negtive
lysopc(20:5(5z,8z,11z,14z,17z))	TRINITY_DN46735_c0_g1	0.72537	0.00758833	positive
naphthalene	TRINITY_DN46735_c0_g1	0.72537	0.00758833	positive
inosine	TRINITY_DN34318_c0_g1	0.725137	0.00761729	positive
lysopc(p-18:0)	TRINITY_DN40200_c0_g2	0.725045	0.00762875	positive
naphthalene	TRINITY_DN55697_c0_g1	0.725045	0.00762875	positive
docosahexaenoic acid	TRINITY_DN62674_c0_g1	0.724072	0.00775063	positive
lysopc(22:5(7z,10z,13z,16z,19z))	TRINITY_DN56912_c0_g1	-0.722811	0.00791075	negtive
6-pyruvoyltetrahydropterin	TRINITY_DN39112_c2_g1	0.721542	0.00807444	positive
lysopc(p-18:0)	TRINITY_DN42641_c0_g3	0.72028	0.0110205	positive
lysopc(p-18:0)	TRINITY_DN57419_c1_g1	-0.72028	0.0110205	negtive
arachidonic acid	TRINITY_DN42721_c1_g1	-0.72028	0.0110205	negtive
adenosine 5'-monophosphate	TRINITY_DN26995_c0_g1	-0.72028	0.0110205	negtive
adenosine 5'-monophosphate	TRINITY_DN34589_c0_g15	-0.72028	0.0110205	negtive
adenosine 5'-monophosphate	TRINITY_DN53410_c1_g1	-0.72028	0.0110205	negtive
1-palmitoylglycerophosphocholine	TRINITY_DN33136_c0_g2	-0.72028	0.0110205	negtive
1-palmitoylglycerophosphocholine	TRINITY_DN55874_c0_g1	0.72028	0.0110205	positive
eicosapentaenoic acid	TRINITY_DN36127_c0_g1	0.72028	0.0110205	positive
eicosapentaenoic acid	TRINITY_DN51064_c0_g2	0.72028	0.0110205	positive
lysopc(22:5(7z,10z,13z,16z,19z))	TRINITY_DN36234_c0_g1	-0.72028	0.0110205	negtive
d-sphingosine	TRINITY_DN35465_c0_g1	0.72028	0.0110205	positive
d-sphingosine	TRINITY_DN59859_c0_g1	0.72028	0.0110205	positive
thymine	TRINITY_DN46268_c0_g1	0.72028	0.0110205	positive
thymine	TRINITY_DN54173_c0_g2	-0.72028	0.0110205	negtive
uridine	TRINITY_DN19834_c0_g1	-0.72028	0.0110205	negtive
lysopc(22:4(7z,10z,13z,16z))	TRINITY_DN56737_c0_g2	0.72028	0.0110205	positive
pseudouridine	TRINITY_DN26995_c0_g1	0.72028	0.0110205	positive
pseudouridine	TRINITY_DN34589_c0_g15	0.72028	0.0110205	positive
hercynine	TRINITY_DN42721_c1_g1	-0.72028	0.0110205	negtive
hercynine	TRINITY_DN46268_c0_g1	0.72028	0.0110205	positive
docosahexaenoic acid	TRINITY_DN34589_c0_g9	0.72028	0.0110205	positive
docosahexaenoic acid	TRINITY_DN62661_c0_g1	0.72028	0.0110205	positive
11-cis-retinol	TRINITY_DN42721_c1_g1	-0.72028	0.0110205	negtive
psychosine	TRINITY_DN33136_c0_g2	-0.72028	0.0110205	negtive
psychosine	TRINITY_DN42383_c1_g3	0.72028	0.0110205	positive
psychosine	TRINITY_DN47451_c0_g3	0.72028	0.0110205	positive
guanosine	TRINITY_DN60443_c1_g2	-0.72028	0.0110205	negtive
taurine	TRINITY_DN53410_c1_g1	-0.72028	0.0110205	negtive
20alpha-hydroxy-4-pregnen-3-one	TRINITY_DN34323_c1_g7	0.72028	0.0110205	positive
20alpha-hydroxy-4-pregnen-3-one	TRINITY_DN42383_c1_g11	0.72028	0.0110205	positive
20alpha-hydroxy-4-pregnen-3-one	TRINITY_DN59859_c0_g1	0.72028	0.0110205	positive
20alpha-hydroxy-4-pregnen-3-one	TRINITY_DN62173_c0_g1	0.72028	0.0110205	positive
6-pyruvoyltetrahydropterin	TRINITY_DN49486_c0_g3	0.72028	0.0110205	positive
cytosine	TRINITY_DN44283_c0_g1	0.72028	0.0110205	positive
cytosine	TRINITY_DN52408_c0_g2	0.72028	0.0110205	positive
naphthalene	TRINITY_DN39270_c1_g1	-0.72028	0.0110205	negtive
allyl isothiocyanate	TRINITY_DN45460_c2_g3	-0.72028	0.0110205	negtive
arachidonic acid	TRINITY_DN41714_c0_g1	-0.719303	0.00836944	negtive
11-cis-retinol	TRINITY_DN41714_c0_g1	-0.719303	0.00836944	negtive
arachidonic acid	TRINITY_DN51659_c1_g2	-0.71804	0.00853932	negtive
adenosine 5'-monophosphate	TRINITY_DN39634_c1_g7	-0.71804	0.00853932	negtive
1-palmitoylglycerophosphocholine	TRINITY_DN36813_c2_g1	-0.71804	0.00853932	negtive
11-cis-retinol	TRINITY_DN51659_c1_g2	-0.71804	0.00853932	negtive
uric acid	TRINITY_DN31451_c0_g1	-0.71804	0.00853932	negtive
1-palmitoylglycerophosphocholine	TRINITY_DN47649_c0_g2	0.71804	0.00853932	positive
eicosapentaenoic acid	TRINITY_DN31451_c0_g1	0.71804	0.00853932	positive
psychosine	TRINITY_DN62308_c0_g1	0.716608	0.00873505	positive
20alpha-hydroxy-4-pregnen-3-one	TRINITY_DN62308_c0_g1	0.716608	0.00873505	positive
lysopc(20:5(5z,8z,11z,14z,17z))	TRINITY_DN38143_c0_g2	0.715794	0.00884773	positive
arachidonic acid	TRINITY_DN38143_c0_g2	0.715794	0.00884773	positive
eicosapentaenoic acid	TRINITY_DN38143_c0_g2	0.715794	0.00884773	positive
11-cis-retinol	TRINITY_DN38143_c0_g2	0.715794	0.00884773	positive
taurine	TRINITY_DN41714_c0_g1	0.715794	0.00884773	positive
lysopc(p-18:0)	TRINITY_DN55697_c0_g1	0.714537	0.00902393	positive
adenosine 5'-monophosphate	TRINITY_DN40200_c0_g2	-0.714537	0.00902393	negtive
1-palmitoylglycerophosphocholine	TRINITY_DN44482_c2_g3	0.714537	0.00902393	positive
uridine	TRINITY_DN39112_c2_g1	0.714537	0.00902393	positive
lysopc(p-18:0)	TRINITY_DN34589_c0_g9	0.713287	0.0121144	positive
lysopc(p-18:0)	TRINITY_DN36127_c0_g1	0.713287	0.0121144	positive
lysopc(p-18:0)	TRINITY_DN62661_c0_g1	0.713287	0.0121144	positive
arachidonic acid	TRINITY_DN34323_c1_g4	0.713287	0.0121144	positive
arachidonic acid	TRINITY_DN36508_c0_g1	0.713287	0.0121144	positive
arachidonic acid	TRINITY_DN41245_c0_g8	0.713287	0.0121144	positive
arachidonic acid	TRINITY_DN47074_c0_g3	-0.713287	0.0121144	negtive
arachidonic acid	TRINITY_DN55874_c0_g1	0.713287	0.0121144	positive
arachidonic acid	TRINITY_DN56737_c0_g2	0.713287	0.0121144	positive
adenosine 5'-monophosphate	TRINITY_DN33136_c0_g2	0.713287	0.0121144	positive
adenosine 5'-monophosphate	TRINITY_DN35552_c0_g1	-0.713287	0.0121144	negtive
adenosine 5'-monophosphate	TRINITY_DN37354_c0_g1	-0.713287	0.0121144	negtive
adenosine 5'-monophosphate	TRINITY_DN42383_c1_g3	-0.713287	0.0121144	negtive
1-palmitoylglycerophosphocholine	TRINITY_DN42721_c1_g1	-0.713287	0.0121144	negtive
adenosine	TRINITY_DN34323_c1_g4	0.713287	0.0121144	positive
adenosine	TRINITY_DN34589_c0_g9	0.713287	0.0121144	positive
adenosine	TRINITY_DN35465_c0_g1	0.713287	0.0121144	positive
adenosine	TRINITY_DN36508_c0_g1	0.713287	0.0121144	positive
adenosine	TRINITY_DN52426_c0_g2	-0.713287	0.0121144	negtive
adenosine	TRINITY_DN59902_c1_g1	-0.713287	0.0121144	negtive
adenosine	TRINITY_DN62661_c0_g1	0.713287	0.0121144	positive
eicosapentaenoic acid	TRINITY_DN42641_c0_g3	0.713287	0.0121144	positive
lysopc(22:5(7z,10z,13z,16z,19z))	TRINITY_DN19834_c0_g1	-0.713287	0.0121144	negtive
uridine	TRINITY_DN47451_c0_g3	0.713287	0.0121144	positive
uridine	TRINITY_DN60443_c1_g2	-0.713287	0.0121144	negtive
thymidine	TRINITY_DN35552_c0_g1	0.713287	0.0121144	positive
pseudouridine	TRINITY_DN42383_c1_g3	0.713287	0.0121144	positive
pseudouridine	TRINITY_DN56882_c2_g1	0.713287	0.0121144	positive
hercynine	TRINITY_DN34323_c1_g4	0.713287	0.0121144	positive
hercynine	TRINITY_DN42383_c1_g3	0.713287	0.0121144	positive
hercynine	TRINITY_DN48406_c2_g2	0.713287	0.0121144	positive
hercynine	TRINITY_DN57942_c0_g1	0.713287	0.0121144	positive
11-cis-retinol	TRINITY_DN34323_c1_g4	0.713287	0.0121144	positive
11-cis-retinol	TRINITY_DN36508_c0_g1	0.713287	0.0121144	positive
11-cis-retinol	TRINITY_DN41245_c0_g8	0.713287	0.0121144	positive
11-cis-retinol	TRINITY_DN47074_c0_g3	-0.713287	0.0121144	negtive
11-cis-retinol	TRINITY_DN55874_c0_g1	0.713287	0.0121144	positive
11-cis-retinol	TRINITY_DN56737_c0_g2	0.713287	0.0121144	positive
psychosine	TRINITY_DN32572_c0_g1	0.713287	0.0121144	positive
psychosine	TRINITY_DN36508_c0_g1	0.713287	0.0121144	positive
psychosine	TRINITY_DN37473_c0_g1	-0.713287	0.0121144	negtive
psychosine	TRINITY_DN44991_c0_g1	0.713287	0.0121144	positive
psychosine	TRINITY_DN45918_c0_g1	-0.713287	0.0121144	negtive
psychosine	TRINITY_DN48406_c2_g2	0.713287	0.0121144	positive
guanosine	TRINITY_DN59902_c1_g1	-0.713287	0.0121144	negtive
uric acid	TRINITY_DN34589_c0_g9	-0.713287	0.0121144	negtive
uric acid	TRINITY_DN41245_c0_g8	-0.713287	0.0121144	negtive
uric acid	TRINITY_DN44283_c0_g1	-0.713287	0.0121144	negtive
uric acid	TRINITY_DN62661_c0_g1	-0.713287	0.0121144	negtive
naphthalene	TRINITY_DN42641_c0_g3	0.713287	0.0121144	positive
allyl isothiocyanate	TRINITY_DN19834_c0_g1	-0.713287	0.0121144	negtive
adenosine	TRINITY_DN41714_c0_g1	-0.712285	0.00934614	negtive
thymine	TRINITY_DN46735_c0_g1	0.711285	0.00949192	positive
thymine	TRINITY_DN54845_c0_g3	-0.711034	0.00952876	negtive
hercynine	TRINITY_DN44482_c2_g3	0.711034	0.00952876	positive
docosahexaenoic acid	TRINITY_DN36813_c2_g1	-0.711034	0.00952876	negtive
psychosine	TRINITY_DN36813_c2_g1	-0.711034	0.00952876	negtive
taurine	TRINITY_DN44482_c2_g3	-0.711034	0.00952876	negtive
taurine	TRINITY_DN47649_c0_g2	-0.711034	0.00952876	negtive
allyl isothiocyanate	TRINITY_DN53334_c0_g1	-0.711034	0.00952876	negtive
cytosine	TRINITY_DN34506_c1_g2	0.710612	0.0095911	positive
psychosine	TRINITY_DN62674_c0_g1	0.709143	0.00980999	positive
uridine	TRINITY_DN38143_c0_g2	0.708776	0.00986519	positive
lysopc(20:5(5z,8z,11z,14z,17z))	TRINITY_DN60780_c1_g2	-0.707532	0.0100544	negtive
eicosapentaenoic acid	TRINITY_DN55697_c0_g1	0.707532	0.0100544	positive
thymine	TRINITY_DN40072_c2_g4	0.707532	0.0100544	positive
docosahexaenoic acid	TRINITY_DN47649_c0_g2	0.707532	0.0100544	positive
psychosine	TRINITY_DN40200_c0_g2	0.707532	0.0100544	positive
lysopc(p-18:0)	TRINITY_DN35465_c0_g1	0.706294	0.0132861	positive
lysopc(p-18:0)	TRINITY_DN55874_c0_g1	0.706294	0.0132861	positive
arachidonic acid	TRINITY_DN35767_c0_g1	0.706294	0.0132861	positive
arachidonic acid	TRINITY_DN41848_c1_g2	0.706294	0.0132861	positive
arachidonic acid	TRINITY_DN53410_c1_g1	0.706294	0.0132861	positive
adenosine 5'-monophosphate	TRINITY_DN56434_c1_g1	0.706294	0.0132861	positive
adenosine 5'-monophosphate	TRINITY_DN57419_c1_g1	0.706294	0.0132861	positive
1-palmitoylglycerophosphocholine	TRINITY_DN34589_c0_g9	0.706294	0.0132861	positive
1-palmitoylglycerophosphocholine	TRINITY_DN62661_c0_g1	0.706294	0.0132861	positive
adenosine	TRINITY_DN36127_c0_g1	0.706294	0.0132861	positive
adenosine	TRINITY_DN44283_c0_g1	0.706294	0.0132861	positive
eicosapentaenoic acid	TRINITY_DN34589_c0_g9	0.706294	0.0132861	positive
eicosapentaenoic acid	TRINITY_DN57820_c0_g2	0.706294	0.0132861	positive
eicosapentaenoic acid	TRINITY_DN62661_c0_g1	0.706294	0.0132861	positive
inosine	TRINITY_DN44283_c0_g1	0.706294	0.0132861	positive
inosine	TRINITY_DN44991_c0_g1	0.706294	0.0132861	positive
thymine	TRINITY_DN47451_c0_g3	0.706294	0.0132861	positive
uridine	TRINITY_DN39831_c0_g1	0.706294	0.0132861	positive
uridine	TRINITY_DN52199_c0_g2	0.706294	0.0132861	positive
thymidine	TRINITY_DN57820_c0_g2	0.706294	0.0132861	positive
docosahexaenoic acid	TRINITY_DN56737_c0_g2	0.706294	0.0132861	positive
docosahexaenoic acid	TRINITY_DN62150_c0_g1	0.706294	0.0132861	positive
11-cis-retinol	TRINITY_DN35767_c0_g1	0.706294	0.0132861	positive
11-cis-retinol	TRINITY_DN41848_c1_g2	0.706294	0.0132861	positive
11-cis-retinol	TRINITY_DN53410_c1_g1	0.706294	0.0132861	positive
psychosine	TRINITY_DN41245_c0_g8	0.706294	0.0132861	positive
naphthalene	TRINITY_DN32572_c0_g1	0.706294	0.0132861	positive
naphthalene	TRINITY_DN48406_c2_g2	0.706294	0.0132861	positive
naphthalene	TRINITY_DN62150_c0_g1	0.706294	0.0132861	positive
lysopc(p-18:0)	TRINITY_DN47160_c0_g1	-0.706294	0.0132861	negtive
adenosine	TRINITY_DN60443_c1_g3	-0.706294	0.0132861	negtive
taurine	TRINITY_DN52199_c0_g2	-0.706294	0.0132861	negtive
6-pyruvoyltetrahydropterin	TRINITY_DN60443_c1_g2	-0.706294	0.0132861	negtive
uric acid	TRINITY_DN52408_c0_g2	-0.706294	0.0132861	negtive
cytosine	TRINITY_DN33136_c0_g2	-0.706294	0.0132861	negtive
naphthalene	TRINITY_DN38794_c0_g3	-0.706294	0.0132861	negtive
naphthalene	TRINITY_DN57419_c1_g1	-0.706294	0.0132861	negtive
uric acid	TRINITY_DN62674_c0_g1	-0.705411	0.010383	negtive
adenosine	TRINITY_DN47649_c0_g2	0.704029	0.0106012	positive
lysopc(22:5(7z,10z,13z,16z,19z))	TRINITY_DN39112_c2_g1	0.704029	0.0106012	positive
thymine	TRINITY_DN46055_c1_g1	0.704029	0.0106012	positive
psychosine	TRINITY_DN44482_c2_g3	0.704029	0.0106012	positive
pseudouridine	TRINITY_DN62184_c0_g1	0.70336	0.0107081	positive
20alpha-hydroxy-4-pregnen-3-one	TRINITY_DN34506_c1_g2	0.70336	0.0107081	positive
cytosine	TRINITY_DN62184_c0_g1	0.70336	0.0107081	positive
thymine	TRINITY_DN41245_c0_g10	0.703118	0.0107471	positive
cytosine	TRINITY_DN34323_c1_g5	0.70308	0.0107531	positive
hercynine	TRINITY_DN38143_c0_g2	0.701759	0.0109673	positive
adenosine 5'-monophosphate	TRINITY_DN55697_c0_g1	-0.700526	0.0111699	negtive
guanosine	TRINITY_DN54845_c0_g3	-0.700526	0.0111699	negtive
allyl isothiocyanate	TRINITY_DN39112_c2_g1	0.700526	0.0111699	positive
lysopc(p-18:0)	TRINITY_DN19834_c0_g1	-0.699301	0.0145393	negtive
lysopc(p-18:0)	TRINITY_DN48357_c0_g4	-0.699301	0.0145393	negtive
lysopc(p-18:0)	TRINITY_DN56882_c2_g1	0.699301	0.0145393	positive
lysopc(p-18:0)	TRINITY_DN57820_c0_g2	0.699301	0.0145393	positive
arachidonic acid	TRINITY_DN34323_c1_g7	0.699301	0.0145393	positive
arachidonic acid	TRINITY_DN36127_c0_g1	0.699301	0.0145393	positive
arachidonic acid	TRINITY_DN47451_c0_g3	0.699301	0.0145393	positive
arachidonic acid	TRINITY_DN62173_c0_g1	0.699301	0.0145393	positive
1-palmitoylglycerophosphocholine	TRINITY_DN60443_c1_g2	-0.699301	0.0145393	negtive
eicosapentaenoic acid	TRINITY_DN35465_c0_g1	0.699301	0.0145393	positive
thymine	TRINITY_DN57942_c0_g1	0.699301	0.0145393	positive
lysopc(22:4(7z,10z,13z,16z))	TRINITY_DN55874_c0_g1	0.699301	0.0145393	positive
hercynine	TRINITY_DN42490_c3_g2	0.699301	0.0145393	positive
docosahexaenoic acid	TRINITY_DN47160_c0_g1	-0.699301	0.0145393	negtive
docosahexaenoic acid	TRINITY_DN53410_c1_g1	0.699301	0.0145393	positive
11-cis-retinol	TRINITY_DN34323_c1_g7	0.699301	0.0145393	positive
11-cis-retinol	TRINITY_DN36127_c0_g1	0.699301	0.0145393	positive
11-cis-retinol	TRINITY_DN47451_c0_g3	0.699301	0.0145393	positive
11-cis-retinol	TRINITY_DN62173_c0_g1	0.699301	0.0145393	positive
taurine	TRINITY_DN36127_c0_g1	-0.699301	0.0145393	negtive
taurine	TRINITY_DN37354_c0_g1	-0.699301	0.0145393	negtive
taurine	TRINITY_DN56781_c3_g1	-0.699301	0.0145393	negtive
20alpha-hydroxy-4-pregnen-3-one	TRINITY_DN42490_c3_g2	0.699301	0.0145393	positive
20alpha-hydroxy-4-pregnen-3-one	TRINITY_DN44283_c0_g1	0.699301	0.0145393	positive
20alpha-hydroxy-4-pregnen-3-one	TRINITY_DN44991_c0_g1	0.699301	0.0145393	positive
uric acid	TRINITY_DN34323_c1_g7	-0.699301	0.0145393	negtive
uric acid	TRINITY_DN62173_c0_g1	-0.699301	0.0145393	negtive
uridine	TRINITY_DN62674_c0_g1	0.697946	0.0116032	positive
1-palmitoylglycerophosphocholine	TRINITY_DN39634_c1_g7	0.697024	0.011761	positive
uridine	TRINITY_DN34506_c1_g2	0.696109	0.011919	positive
lysopc(p-18:0)	TRINITY_DN38143_c0_g2	0.694741	0.0121584	positive
cytosine	TRINITY_DN62308_c0_g1	0.694214	0.0122517	positive
cytosine	TRINITY_DN62674_c0_g1	0.694214	0.0122517	positive
d-sphingosine	TRINITY_DN47649_c0_g2	0.693521	0.0123749	positive
thymine	TRINITY_DN55697_c0_g1	0.693521	0.0123749	positive
uric acid	TRINITY_DN51659_c1_g2	0.693521	0.0123749	positive
adenosine 5'-monophosphate	TRINITY_DN53150_c0_g1	-0.692618	0.0125369	negtive
lysopc(p-18:0)	TRINITY_DN53410_c1_g1	0.692308	0.0158777	positive
lysopc(20:5(5z,8z,11z,14z,17z))	TRINITY_DN37473_c0_g1	-0.692308	0.0158777	negtive
lysopc(20:5(5z,8z,11z,14z,17z))	TRINITY_DN48406_c2_g2	0.692308	0.0158777	positive
arachidonic acid	TRINITY_DN42641_c0_g3	0.692308	0.0158777	positive
adenosine 5'-monophosphate	TRINITY_DN42383_c1_g11	-0.692308	0.0158777	negtive
adenosine 5'-monophosphate	TRINITY_DN48357_c0_g4	0.692308	0.0158777	positive
1-palmitoylglycerophosphocholine	TRINITY_DN47160_c0_g1	-0.692308	0.0158777	negtive
1-palmitoylglycerophosphocholine	TRINITY_DN50656_c0_g1	-0.692308	0.0158777	negtive
1-palmitoylglycerophosphocholine	TRINITY_DN56737_c0_g2	0.692308	0.0158777	positive
adenosine	TRINITY_DN57419_c1_g1	-0.692308	0.0158777	negtive
eicosapentaenoic acid	TRINITY_DN26995_c0_g1	0.692308	0.0158777	positive
eicosapentaenoic acid	TRINITY_DN34589_c0_g15	0.692308	0.0158777	positive
lysopc(22:5(7z,10z,13z,16z,19z))	TRINITY_DN37254_c0_g1	-0.692308	0.0158777	negtive
lysopc(22:5(7z,10z,13z,16z,19z))	TRINITY_DN47160_c0_g1	-0.692308	0.0158777	negtive
d-sphingosine	TRINITY_DN34589_c0_g9	0.692308	0.0158777	positive
d-sphingosine	TRINITY_DN62661_c0_g1	0.692308	0.0158777	positive
inosine	TRINITY_DN34323_c1_g7	0.692308	0.0158777	positive
inosine	TRINITY_DN42383_c1_g11	0.692308	0.0158777	positive
inosine	TRINITY_DN62173_c0_g1	0.692308	0.0158777	positive
thymine	TRINITY_DN52426_c0_g2	-0.692308	0.0158777	negtive
uridine	TRINITY_DN47074_c0_g3	-0.692308	0.0158777	negtive
uridine	TRINITY_DN59902_c1_g1	-0.692308	0.0158777	negtive
lysopc(22:4(7z,10z,13z,16z))	TRINITY_DN52408_c0_g2	0.692308	0.0158777	positive
thymidine	TRINITY_DN47074_c0_g3	-0.692308	0.0158777	negtive
thymidine	TRINITY_DN54173_c0_g2	-0.692308	0.0158777	negtive
thymidine	TRINITY_DN57942_c0_g1	0.692308	0.0158777	positive
thymidine	TRINITY_DN60443_c1_g2	-0.692308	0.0158777	negtive
docosahexaenoic acid	TRINITY_DN26995_c0_g1	0.692308	0.0158777	positive
docosahexaenoic acid	TRINITY_DN33136_c0_g2	-0.692308	0.0158777	negtive
docosahexaenoic acid	TRINITY_DN34589_c0_g15	0.692308	0.0158777	positive
docosahexaenoic acid	TRINITY_DN35767_c0_g1	0.692308	0.0158777	positive
docosahexaenoic acid	TRINITY_DN46268_c0_g1	0.692308	0.0158777	positive
11-cis-retinol	TRINITY_DN42641_c0_g3	0.692308	0.0158777	positive
psychosine	TRINITY_DN34323_c1_g7	0.692308	0.0158777	positive
psychosine	TRINITY_DN51064_c0_g2	0.692308	0.0158777	positive
psychosine	TRINITY_DN62173_c0_g1	0.692308	0.0158777	positive
guanosine	TRINITY_DN56434_c1_g1	-0.692308	0.0158777	negtive
8(s)-hydroxy-(5z,9e,11z,14z)-eicosatetraenoic acid	TRINITY_DN52426_c0_g2	-0.692308	0.0158777	negtive
naphthalene	TRINITY_DN44893_c0_g1	0.692308	0.0158777	positive
naphthalene	TRINITY_DN51064_c0_g2	0.692308	0.0158777	positive
naphthalene	TRINITY_DN59859_c0_g1	0.692308	0.0158777	positive
naphthalene	TRINITY_DN61754_c1_g2	-0.692308	0.0158777	negtive
uridine	TRINITY_DN62308_c0_g1	0.690481	0.0129267	positive
guanosine	TRINITY_DN62308_c0_g1	0.690481	0.0129267	positive
6-pyruvoyltetrahydropterin	TRINITY_DN62308_c0_g1	0.690481	0.0129267	positive
adenosine	TRINITY_DN46735_c0_g1	0.690158	0.0129864	positive
adenosine 5'-monophosphate	TRINITY_DN51659_c1_g2	0.690019	0.0130122	positive
lysopc(22:4(7z,10z,13z,16z))	TRINITY_DN39112_c2_g1	0.690019	0.0130122	positive
docosahexaenoic acid	TRINITY_DN44482_c2_g3	0.690019	0.0130122	positive
inosine	TRINITY_DN62184_c0_g1	0.688858	0.0132287	positive
arachidonic acid	TRINITY_DN61114_c0_g1	-0.687857	0.0134174	negtive
11-cis-retinol	TRINITY_DN61114_c0_g1	-0.687857	0.0134174	negtive
thymidine	TRINITY_DN40200_c0_g2	0.686516	0.0136736	positive
hercynine	TRINITY_DN54845_c0_g3	-0.686516	0.0136736	negtive
lysopc(p-18:0)	TRINITY_DN34323_c1_g4	0.685315	0.017305	positive
adenosine 5'-monophosphate	TRINITY_DN37473_c0_g1	0.685315	0.017305	positive
1-palmitoylglycerophosphocholine	TRINITY_DN35465_c0_g1	0.685315	0.017305	positive
1-palmitoylglycerophosphocholine	TRINITY_DN44503_c0_g1	-0.685315	0.017305	negtive
adenosine	TRINITY_DN57820_c0_g2	0.685315	0.017305	positive
eicosapentaenoic acid	TRINITY_DN1626_c0_g1	-0.685315	0.017305	negtive
eicosapentaenoic acid	TRINITY_DN19834_c0_g1	-0.685315	0.017305	negtive
eicosapentaenoic acid	TRINITY_DN42383_c1_g11	0.685315	0.017305	positive
eicosapentaenoic acid	TRINITY_DN53410_c1_g1	0.685315	0.017305	positive
eicosapentaenoic acid	TRINITY_DN55874_c0_g1	0.685315	0.017305	positive
eicosapentaenoic acid	TRINITY_DN57419_c1_g1	-0.685315	0.017305	negtive
lysopc(22:5(7z,10z,13z,16z,19z))	TRINITY_DN33136_c0_g2	-0.685315	0.017305	negtive
d-sphingosine	TRINITY_DN42490_c3_g2	0.685315	0.017305	positive
inosine	TRINITY_DN26995_c0_g1	0.685315	0.017305	positive
inosine	TRINITY_DN34589_c0_g15	0.685315	0.017305	positive
inosine	TRINITY_DN39831_c0_g1	0.685315	0.017305	positive
inosine	TRINITY_DN42383_c1_g3	0.685315	0.017305	positive
thymine	TRINITY_DN42490_c3_g2	0.685315	0.017305	positive
thymine	TRINITY_DN50775_c0_g1	0.685315	0.017305	positive
thymine	TRINITY_DN52408_c0_g2	0.685315	0.017305	positive
uridine	TRINITY_DN35552_c0_g1	0.685315	0.017305	positive
lysopc(22:4(7z,10z,13z,16z))	TRINITY_DN33136_c0_g2	-0.685315	0.017305	negtive
lysopc(22:4(7z,10z,13z,16z))	TRINITY_DN34589_c0_g16	-0.685315	0.017305	negtive
lysopc(22:4(7z,10z,13z,16z))	TRINITY_DN50432_c1_g1	-0.685315	0.017305	negtive
lysopc(22:4(7z,10z,13z,16z))	TRINITY_DN50775_c0_g1	0.685315	0.017305	positive
thymidine	TRINITY_DN37354_c0_g1	0.685315	0.017305	positive
thymidine	TRINITY_DN42490_c3_g2	0.685315	0.017305	positive
pseudouridine	TRINITY_DN59859_c0_g1	0.685315	0.017305	positive
hercynine	TRINITY_DN41848_c1_g2	0.685315	0.017305	positive
docosahexaenoic acid	TRINITY_DN35465_c0_g1	0.685315	0.017305	positive
docosahexaenoic acid	TRINITY_DN50656_c0_g1	-0.685315	0.017305	negtive
psychosine	TRINITY_DN52199_c0_g2	0.685315	0.017305	positive
guanosine	TRINITY_DN32572_c0_g1	0.685315	0.017305	positive
guanosine	TRINITY_DN35552_c0_g1	0.685315	0.017305	positive
guanosine	TRINITY_DN46268_c0_g1	0.685315	0.017305	positive
8(s)-hydroxy-(5z,9e,11z,14z)-eicosatetraenoic acid	TRINITY_DN38794_c0_g3	-0.685315	0.017305	negtive
taurine	TRINITY_DN32572_c0_g1	-0.685315	0.017305	negtive
taurine	TRINITY_DN35465_c0_g1	-0.685315	0.017305	negtive
taurine	TRINITY_DN44991_c0_g1	-0.685315	0.017305	negtive
6-pyruvoyltetrahydropterin	TRINITY_DN33136_c0_g2	-0.685315	0.017305	negtive
6-pyruvoyltetrahydropterin	TRINITY_DN56434_c1_g1	-0.685315	0.017305	negtive
uric acid	TRINITY_DN35552_c0_g1	-0.685315	0.017305	negtive
cytosine	TRINITY_DN59859_c0_g1	0.685315	0.017305	positive
naphthalene	TRINITY_DN36127_c0_g1	0.685315	0.017305	positive
naphthalene	TRINITY_DN56434_c1_g1	-0.685315	0.017305	negtive
naphthalene	TRINITY_DN56781_c3_g1	0.685315	0.017305	positive
allyl isothiocyanate	TRINITY_DN37397_c0_g1	0.685315	0.017305	positive
allyl isothiocyanate	TRINITY_DN52426_c0_g2	-0.685315	0.017305	negtive
adenosine	TRINITY_DN34529_c0_g5	-0.684624	0.014041	negtive
adenosine 5'-monophosphate	TRINITY_DN38143_c0_g2	-0.684215	0.0141213	negtive
lysopc(22:4(7z,10z,13z,16z))	TRINITY_DN41714_c0_g1	-0.684215	0.0141213	negtive
adenosine 5'-monophosphate	TRINITY_DN39112_c2_g1	-0.683013	0.0143594	negtive
adenosine 5'-monophosphate	TRINITY_DN44482_c2_g3	-0.683013	0.0143594	negtive
uridine	TRINITY_DN54845_c0_g3	-0.683013	0.0143594	negtive
taurine	TRINITY_DN55697_c0_g1	-0.683013	0.0143594	negtive
adenosine 5'-monophosphate	TRINITY_DN36813_c2_g1	0.683013	0.0143594	positive
uridine	TRINITY_DN36891_c0_g5	0.683013	0.0143594	positive
psychosine	TRINITY_DN55697_c0_g1	0.683013	0.0143594	positive
guanosine	TRINITY_DN39112_c2_g1	0.683013	0.0143594	positive
lysopc(22:4(7z,10z,13z,16z))	TRINITY_DN34506_c1_g2	0.681607	0.0146417	positive
psychosine	TRINITY_DN34506_c1_g2	0.681607	0.0146417	positive
8(s)-hydroxy-(5z,9e,11z,14z)-eicosatetraenoic acid	TRINITY_DN41714_c0_g1	-0.680706	0.0148248	negtive
6-pyruvoyltetrahydropterin	TRINITY_DN38143_c0_g2	0.680706	0.0148248	positive
arachidonic acid	TRINITY_DN40072_c2_g4	0.679511	0.0150702	positive
d-sphingosine	TRINITY_DN39634_c1_g7	0.679511	0.0150702	positive
11-cis-retinol	TRINITY_DN40072_c2_g4	0.679511	0.0150702	positive
guanosine	TRINITY_DN46055_c1_g1	0.679511	0.0150702	positive
taurine	TRINITY_DN40200_c0_g2	-0.679511	0.0150702	negtive
20alpha-hydroxy-4-pregnen-3-one	TRINITY_DN39112_c2_g1	0.679511	0.0150702	positive
lysopc(p-18:0)	TRINITY_DN26995_c0_g1	0.678322	0.0188251	positive
lysopc(p-18:0)	TRINITY_DN34589_c0_g15	0.678322	0.0188251	positive
lysopc(p-18:0)	TRINITY_DN41245_c0_g8	0.678322	0.0188251	positive
lysopc(p-18:0)	TRINITY_DN41848_c1_g2	0.678322	0.0188251	positive
arachidonic acid	TRINITY_DN42383_c1_g3	0.678322	0.0188251	positive
arachidonic acid	TRINITY_DN60443_c1_g3	-0.678322	0.0188251	negtive
adenosine 5'-monophosphate	TRINITY_DN50775_c0_g1	-0.678322	0.0188251	negtive
1-palmitoylglycerophosphocholine	TRINITY_DN26995_c0_g1	0.678322	0.0188251	positive
1-palmitoylglycerophosphocholine	TRINITY_DN34589_c0_g15	0.678322	0.0188251	positive
1-palmitoylglycerophosphocholine	TRINITY_DN36508_c0_g1	0.678322	0.0188251	positive
1-palmitoylglycerophosphocholine	TRINITY_DN53410_c1_g1	0.678322	0.0188251	positive
adenosine	TRINITY_DN37473_c0_g1	-0.678322	0.0188251	negtive
adenosine	TRINITY_DN44893_c0_g1	0.678322	0.0188251	positive
adenosine	TRINITY_DN56882_c2_g1	0.678322	0.0188251	positive
eicosapentaenoic acid	TRINITY_DN56737_c0_g2	0.678322	0.0188251	positive
eicosapentaenoic acid	TRINITY_DN56882_c2_g1	0.678322	0.0188251	positive
lysopc(22:5(7z,10z,13z,16z,19z))	TRINITY_DN48179_c0_g1	-0.678322	0.0188251	negtive
d-sphingosine	TRINITY_DN42383_c1_g11	0.678322	0.0188251	positive
d-sphingosine	TRINITY_DN60443_c1_g2	-0.678322	0.0188251	negtive
thymine	TRINITY_DN56781_c3_g1	0.678322	0.0188251	positive
thymidine	TRINITY_DN52199_c0_g2	0.678322	0.0188251	positive
docosahexaenoic acid	TRINITY_DN36127_c0_g1	0.678322	0.0188251	positive
docosahexaenoic acid	TRINITY_DN36508_c0_g1	0.678322	0.0188251	positive
docosahexaenoic acid	TRINITY_DN42383_c1_g11	0.678322	0.0188251	positive
docosahexaenoic acid	TRINITY_DN44503_c0_g1	-0.678322	0.0188251	negtive
docosahexaenoic acid	TRINITY_DN50775_c0_g1	0.678322	0.0188251	positive
11-cis-retinol	TRINITY_DN42383_c1_g3	0.678322	0.0188251	positive
11-cis-retinol	TRINITY_DN60443_c1_g3	-0.678322	0.0188251	negtive
psychosine	TRINITY_DN19834_c0_g1	-0.678322	0.0188251	negtive
psychosine	TRINITY_DN53410_c1_g1	0.678322	0.0188251	positive
psychosine	TRINITY_DN56781_c3_g1	0.678322	0.0188251	positive
8(s)-hydroxy-(5z,9e,11z,14z)-eicosatetraenoic acid	TRINITY_DN19834_c0_g1	-0.678322	0.0188251	negtive
8(s)-hydroxy-(5z,9e,11z,14z)-eicosatetraenoic acid	TRINITY_DN58045_c0_g1	-0.678322	0.0188251	negtive
taurine	TRINITY_DN33136_c0_g2	0.678322	0.0188251	positive
taurine	TRINITY_DN55874_c0_g1	-0.678322	0.0188251	negtive
20alpha-hydroxy-4-pregnen-3-one	TRINITY_DN19834_c0_g1	-0.678322	0.0188251	negtive
20alpha-hydroxy-4-pregnen-3-one	TRINITY_DN42383_c1_g3	0.678322	0.0188251	positive
uric acid	TRINITY_DN41848_c1_g2	-0.678322	0.0188251	negtive
cytosine	TRINITY_DN47160_c0_g1	-0.678322	0.0188251	negtive
cytosine	TRINITY_DN59902_c1_g1	-0.678322	0.0188251	negtive
allyl isothiocyanate	TRINITY_DN47160_c0_g1	-0.678322	0.0188251	negtive
hercynine	TRINITY_DN61114_c0_g1	-0.677275	0.0155373	negtive
docosahexaenoic acid	TRINITY_DN38143_c0_g2	0.677197	0.0155538	positive
1-palmitoylglycerophosphocholine	TRINITY_DN51659_c1_g2	-0.676008	0.0158067	negtive
d-sphingosine	TRINITY_DN44482_c2_g3	0.676008	0.0158067	positive
thymidine	TRINITY_DN40072_c2_g4	0.676008	0.0158067	positive
psychosine	TRINITY_DN39634_c1_g7	0.676008	0.0158067	positive
taurine	TRINITY_DN31451_c0_g1	-0.676008	0.0158067	negtive
taurine	TRINITY_DN51659_c1_g2	0.676008	0.0158067	positive
adenosine 5'-monophosphate	TRINITY_DN34506_c1_g2	-0.674356	0.0161631	negtive
thymidine	TRINITY_DN47649_c0_g2	0.672505	0.0165693	positive
uric acid	TRINITY_DN36813_c2_g1	0.672505	0.0165693	positive
20alpha-hydroxy-4-pregnen-3-one	TRINITY_DN62674_c0_g1	0.67182	0.0167217	positive
adenosine 5'-monophosphate	TRINITY_DN62674_c0_g1	-0.67182	0.0167217	negtive
lysopc(p-18:0)	TRINITY_DN50656_c0_g1	-0.671329	0.0204419	negtive
lysopc(20:5(5z,8z,11z,14z,17z))	TRINITY_DN42721_c1_g1	-0.671329	0.0204419	negtive
arachidonic acid	TRINITY_DN47160_c0_g1	-0.671329	0.0204419	negtive
1-palmitoylglycerophosphocholine	TRINITY_DN47074_c0_g3	-0.671329	0.0204419	negtive
eicosapentaenoic acid	TRINITY_DN48357_c0_g4	-0.671329	0.0204419	negtive
thymine	TRINITY_DN19834_c0_g1	-0.671329	0.0204419	negtive
uridine	TRINITY_DN33136_c0_g2	-0.671329	0.0204419	negtive
pseudouridine	TRINITY_DN19834_c0_g1	-0.671329	0.0204419	negtive
hercynine	TRINITY_DN37473_c0_g1	-0.671329	0.0204419	negtive
11-cis-retinol	TRINITY_DN47160_c0_g1	-0.671329	0.0204419	negtive
taurine	TRINITY_DN48406_c2_g2	-0.671329	0.0204419	negtive
uric acid	TRINITY_DN26995_c0_g1	-0.671329	0.0204419	negtive
uric acid	TRINITY_DN34589_c0_g15	-0.671329	0.0204419	negtive
uric acid	TRINITY_DN50697_c0_g2	-0.671329	0.0204419	negtive
cytosine	TRINITY_DN48179_c0_g1	-0.671329	0.0204419	negtive
lysopc(p-18:0)	TRINITY_DN42383_c1_g11	0.671329	0.0204419	positive
lysopc(p-18:0)	TRINITY_DN56781_c3_g1	0.671329	0.0204419	positive
1-palmitoylglycerophosphocholine	TRINITY_DN35767_c0_g1	0.671329	0.0204419	positive
1-palmitoylglycerophosphocholine	TRINITY_DN36127_c0_g1	0.671329	0.0204419	positive
1-palmitoylglycerophosphocholine	TRINITY_DN42383_c1_g11	0.671329	0.0204419	positive
1-palmitoylglycerophosphocholine	TRINITY_DN42641_c0_g3	0.671329	0.0204419	positive
adenosine	TRINITY_DN35552_c0_g1	0.671329	0.0204419	positive
adenosine	TRINITY_DN50775_c0_g1	0.671329	0.0204419	positive
eicosapentaenoic acid	TRINITY_DN34323_c1_g4	0.671329	0.0204419	positive
eicosapentaenoic acid	TRINITY_DN41245_c0_g8	0.671329	0.0204419	positive
eicosapentaenoic acid	TRINITY_DN41848_c1_g2	0.671329	0.0204419	positive
lysopc(22:5(7z,10z,13z,16z,19z))	TRINITY_DN37397_c0_g1	0.671329	0.0204419	positive
d-sphingosine	TRINITY_DN26995_c0_g1	0.671329	0.0204419	positive
d-sphingosine	TRINITY_DN34589_c0_g15	0.671329	0.0204419	positive
d-sphingosine	TRINITY_DN36508_c0_g1	0.671329	0.0204419	positive
d-sphingosine	TRINITY_DN48406_c2_g2	0.671329	0.0204419	positive
thymidine	TRINITY_DN49486_c0_g3	0.671329	0.0204419	positive
pseudouridine	TRINITY_DN42490_c3_g2	0.671329	0.0204419	positive
hercynine	TRINITY_DN56781_c3_g1	0.671329	0.0204419	positive
docosahexaenoic acid	TRINITY_DN41245_c0_g8	0.671329	0.0204419	positive
docosahexaenoic acid	TRINITY_DN47451_c0_g3	0.671329	0.0204419	positive
psychosine	TRINITY_DN36127_c0_g1	0.671329	0.0204419	positive
psychosine	TRINITY_DN55874_c0_g1	0.671329	0.0204419	positive
taurine	TRINITY_DN37473_c0_g1	0.671329	0.0204419	positive
taurine	TRINITY_DN60443_c1_g2	0.671329	0.0204419	positive
6-pyruvoyltetrahydropterin	TRINITY_DN32572_c0_g1	0.671329	0.0204419	positive
6-pyruvoyltetrahydropterin	TRINITY_DN46268_c0_g1	0.671329	0.0204419	positive
uric acid	TRINITY_DN54173_c0_g2	0.671329	0.0204419	positive
1-palmitoylglycerophosphocholine	TRINITY_DN38143_c0_g2	0.67018	0.0170904	positive
thymine	TRINITY_DN47649_c0_g2	0.669003	0.0173586	positive
docosahexaenoic acid	TRINITY_DN39634_c1_g7	0.669003	0.0173586	positive
20alpha-hydroxy-4-pregnen-3-one	TRINITY_DN46055_c1_g1	0.669003	0.0173586	positive
uric acid	TRINITY_DN47649_c0_g2	-0.669003	0.0173586	negtive
lysopc(22:4(7z,10z,13z,16z))	TRINITY_DN62674_c0_g1	0.668087	0.0175694	positive
1-palmitoylglycerophosphocholine	TRINITY_DN61114_c0_g1	-0.666693	0.017894	negtive
guanosine	TRINITY_DN38143_c0_g2	0.666671	0.0178992	positive
arachidonic acid	TRINITY_DN40200_c0_g2	0.6655	0.0181751	positive
thymidine	TRINITY_DN36891_c0_g5	0.6655	0.0181751	positive
11-cis-retinol	TRINITY_DN40200_c0_g2	0.6655	0.0181751	positive
adenosine 5'-monophosphate	TRINITY_DN62308_c0_g1	-0.664355	0.0184481	negtive
lysopc(p-18:0)	TRINITY_DN44225_c3_g2	0.664336	0.0221592	positive
lysopc(20:5(5z,8z,11z,14z,17z))	TRINITY_DN33136_c0_g2	-0.664336	0.0221592	negtive
arachidonic acid	TRINITY_DN56434_c1_g1	-0.664336	0.0221592	negtive
adenosine 5'-monophosphate	TRINITY_DN45460_c2_g3	0.664336	0.0221592	positive
adenosine 5'-monophosphate	TRINITY_DN55874_c0_g1	-0.664336	0.0221592	negtive
adenosine 5'-monophosphate	TRINITY_DN57820_c0_g2	-0.664336	0.0221592	negtive
adenosine 5'-monophosphate	TRINITY_DN59859_c0_g1	-0.664336	0.0221592	negtive
1-palmitoylglycerophosphocholine	TRINITY_DN47451_c0_g3	0.664336	0.0221592	positive
1-palmitoylglycerophosphocholine	TRINITY_DN60443_c1_g3	-0.664336	0.0221592	negtive
1-palmitoylglycerophosphocholine	TRINITY_DN62150_c0_g1	0.664336	0.0221592	positive
eicosapentaenoic acid	TRINITY_DN34323_c1_g7	0.664336	0.0221592	positive
eicosapentaenoic acid	TRINITY_DN50656_c0_g1	-0.664336	0.0221592	negtive
eicosapentaenoic acid	TRINITY_DN62173_c0_g1	0.664336	0.0221592	positive
d-sphingosine	TRINITY_DN34323_c1_g4	0.664336	0.0221592	positive
d-sphingosine	TRINITY_DN42383_c1_g3	0.664336	0.0221592	positive
inosine	TRINITY_DN19834_c0_g1	-0.664336	0.0221592	negtive
uridine	TRINITY_DN50697_c0_g2	0.664336	0.0221592	positive
lysopc(22:4(7z,10z,13z,16z))	TRINITY_DN50694_c0_g1	-0.664336	0.0221592	negtive
thymidine	TRINITY_DN32572_c0_g1	0.664336	0.0221592	positive
thymidine	TRINITY_DN44225_c3_g2	0.664336	0.0221592	positive
pseudouridine	TRINITY_DN56781_c3_g1	0.664336	0.0221592	positive
pseudouridine	TRINITY_DN57419_c1_g1	-0.664336	0.0221592	negtive
hercynine	TRINITY_DN60443_c1_g2	-0.664336	0.0221592	negtive
docosahexaenoic acid	TRINITY_DN34323_c1_g4	0.664336	0.0221592	positive
docosahexaenoic acid	TRINITY_DN60443_c1_g2	-0.664336	0.0221592	negtive
11-cis-retinol	TRINITY_DN56434_c1_g1	-0.664336	0.0221592	negtive
psychosine	TRINITY_DN56882_c2_g1	0.664336	0.0221592	positive
taurine	TRINITY_DN36508_c0_g1	-0.664336	0.0221592	negtive
20alpha-hydroxy-4-pregnen-3-one	TRINITY_DN33136_c0_g2	-0.664336	0.0221592	negtive
6-pyruvoyltetrahydropterin	TRINITY_DN35552_c0_g1	0.664336	0.0221592	positive
uric acid	TRINITY_DN33136_c0_g2	0.664336	0.0221592	positive
uric acid	TRINITY_DN39270_c1_g1	0.664336	0.0221592	positive
uric acid	TRINITY_DN42383_c1_g11	-0.664336	0.0221592	negtive
uric acid	TRINITY_DN42383_c1_g3	-0.664336	0.0221592	negtive
uric acid	TRINITY_DN53601_c1_g2	0.664336	0.0221592	positive
cytosine	TRINITY_DN56781_c3_g1	0.664336	0.0221592	positive
naphthalene	TRINITY_DN19834_c0_g1	-0.664336	0.0221592	negtive
adenosine	TRINITY_DN40072_c2_g4	0.661998	0.0190195	positive
uridine	TRINITY_DN40072_c2_g4	0.661998	0.0190195	positive
uridine	TRINITY_DN55697_c0_g1	0.661998	0.0190195	positive
lysopc(22:4(7z,10z,13z,16z))	TRINITY_DN46735_c0_g1	0.661988	0.0190217	positive
pseudouridine	TRINITY_DN34318_c0_g1	0.660884	0.0192937	positive
guanosine	TRINITY_DN34318_c0_g1	0.660884	0.0192937	positive
6-pyruvoyltetrahydropterin	TRINITY_DN34318_c0_g1	0.660884	0.0192937	positive
guanosine	TRINITY_DN62674_c0_g1	0.660623	0.0193586	positive
6-pyruvoyltetrahydropterin	TRINITY_DN62674_c0_g1	0.660623	0.0193586	positive
adenosine 5'-monophosphate	TRINITY_DN37520_c3_g2	0.659854	0.0195502	positive
uridine	TRINITY_DN34529_c0_g5	-0.659663	0.0195978	negtive
6-pyruvoyltetrahydropterin	TRINITY_DN34529_c0_g5	-0.659663	0.0195978	negtive
d-sphingosine	TRINITY_DN36891_c0_g5	0.658495	0.0198921	positive
thymine	TRINITY_DN31451_c0_g1	0.658495	0.0198921	positive
uridine	TRINITY_DN31451_c0_g1	0.658495	0.0198921	positive
hercynine	TRINITY_DN36813_c2_g1	-0.658495	0.0198921	negtive
uric acid	TRINITY_DN40200_c0_g2	-0.658495	0.0198921	negtive
lysopc(p-18:0)	TRINITY_DN34323_c1_g7	0.657343	0.0239811	positive
lysopc(p-18:0)	TRINITY_DN56737_c0_g2	0.657343	0.0239811	positive
lysopc(p-18:0)	TRINITY_DN62173_c0_g1	0.657343	0.0239811	positive
arachidonic acid	TRINITY_DN44991_c0_g1	0.657343	0.0239811	positive
arachidonic acid	TRINITY_DN50775_c0_g1	0.657343	0.0239811	positive
arachidonic acid	TRINITY_DN52199_c0_g2	0.657343	0.0239811	positive
arachidonic acid	TRINITY_DN56781_c3_g1	0.657343	0.0239811	positive
arachidonic acid	TRINITY_DN56882_c2_g1	0.657343	0.0239811	positive
1-palmitoylglycerophosphocholine	TRINITY_DN34323_c1_g4	0.657343	0.0239811	positive
1-palmitoylglycerophosphocholine	TRINITY_DN44893_c0_g1	0.657343	0.0239811	positive
thymine	TRINITY_DN35465_c0_g1	0.657343	0.0239811	positive
thymine	TRINITY_DN53410_c1_g1	0.657343	0.0239811	positive
uridine	TRINITY_DN59121_c1_g1	0.657343	0.0239811	positive
lysopc(22:4(7z,10z,13z,16z))	TRINITY_DN53410_c1_g1	0.657343	0.0239811	positive
thymidine	TRINITY_DN46268_c0_g1	0.657343	0.0239811	positive
docosahexaenoic acid	TRINITY_DN41848_c1_g2	0.657343	0.0239811	positive
11-cis-retinol	TRINITY_DN44991_c0_g1	0.657343	0.0239811	positive
11-cis-retinol	TRINITY_DN50775_c0_g1	0.657343	0.0239811	positive
11-cis-retinol	TRINITY_DN52199_c0_g2	0.657343	0.0239811	positive
11-cis-retinol	TRINITY_DN56781_c3_g1	0.657343	0.0239811	positive
11-cis-retinol	TRINITY_DN56882_c2_g1	0.657343	0.0239811	positive
psychosine	TRINITY_DN35767_c0_g1	0.657343	0.0239811	positive
psychosine	TRINITY_DN46062_c0_g2	0.657343	0.0239811	positive
guanosine	TRINITY_DN52199_c0_g2	0.657343	0.0239811	positive
naphthalene	TRINITY_DN41848_c1_g2	0.657343	0.0239811	positive
naphthalene	TRINITY_DN53410_c1_g1	0.657343	0.0239811	positive
adenosine 5'-monophosphate	TRINITY_DN36508_c0_g1	-0.657343	0.0239811	negtive
eicosapentaenoic acid	TRINITY_DN47160_c0_g1	-0.657343	0.0239811	negtive
d-sphingosine	TRINITY_DN50694_c0_g1	-0.657343	0.0239811	negtive
thymidine	TRINITY_DN19834_c0_g1	-0.657343	0.0239811	negtive
pseudouridine	TRINITY_DN45460_c2_g3	-0.657343	0.0239811	negtive
psychosine	TRINITY_DN38794_c0_g3	-0.657343	0.0239811	negtive
uric acid	TRINITY_DN39831_c0_g1	-0.657343	0.0239811	negtive
uric acid	TRINITY_DN47451_c0_g3	-0.657343	0.0239811	negtive
uric acid	TRINITY_DN59121_c1_g1	-0.657343	0.0239811	negtive
cytosine	TRINITY_DN45460_c2_g3	-0.657343	0.0239811	negtive
naphthalene	TRINITY_DN1626_c0_g1	-0.657343	0.0239811	negtive
naphthalene	TRINITY_DN50656_c0_g1	-0.657343	0.0239811	negtive
adenosine 5'-monophosphate	TRINITY_DN41714_c0_g1	0.656144	0.0204939	positive
20alpha-hydroxy-4-pregnen-3-one	TRINITY_DN38143_c0_g2	0.656144	0.0204939	positive
arachidonic acid	TRINITY_DN55697_c0_g1	0.654992	0.0207937	positive
thymidine	TRINITY_DN46055_c1_g1	0.654992	0.0207937	positive
11-cis-retinol	TRINITY_DN55697_c0_g1	0.654992	0.0207937	positive
guanosine	TRINITY_DN36891_c0_g5	0.654992	0.0207937	positive
guanosine	TRINITY_DN40072_c2_g4	0.654992	0.0207937	positive
6-pyruvoyltetrahydropterin	TRINITY_DN46055_c1_g1	0.654992	0.0207937	positive
uric acid	TRINITY_DN46055_c1_g1	-0.654992	0.0207937	negtive
d-sphingosine	TRINITY_DN62308_c0_g1	0.653158	0.0212776	positive
lysopc(22:4(7z,10z,13z,16z))	TRINITY_DN62308_c0_g1	0.653158	0.0212776	positive
guanosine	TRINITY_DN34506_c1_g2	0.652602	0.0214257	positive
8(s)-hydroxy-(5z,9e,11z,14z)-eicosatetraenoic acid	TRINITY_DN34318_c0_g1	0.651705	0.0216665	positive
arachidonic acid	TRINITY_DN31451_c0_g1	0.65149	0.0217247	positive
d-sphingosine	TRINITY_DN45445_c1_g1	-0.65149	0.0217247	negtive
thymidine	TRINITY_DN54845_c0_g3	-0.65149	0.0217247	negtive
docosahexaenoic acid	TRINITY_DN51659_c1_g2	-0.65149	0.0217247	negtive
11-cis-retinol	TRINITY_DN31451_c0_g1	0.65149	0.0217247	positive
uric acid	TRINITY_DN44482_c2_g3	-0.65149	0.0217247	negtive
uric acid	TRINITY_DN54845_c0_g3	0.65149	0.0217247	positive
lysopc(20:5(5z,8z,11z,14z,17z))	TRINITY_DN50656_c0_g1	-0.65035	0.0259115	negtive
arachidonic acid	TRINITY_DN44503_c0_g1	-0.65035	0.0259115	negtive
arachidonic acid	TRINITY_DN51064_c0_g2	0.65035	0.0259115	positive
arachidonic acid	TRINITY_DN62150_c0_g1	0.65035	0.0259115	positive
adenosine 5'-monophosphate	TRINITY_DN52426_c0_g2	0.65035	0.0259115	positive
1-palmitoylglycerophosphocholine	TRINITY_DN41245_c0_g8	0.65035	0.0259115	positive
eicosapentaenoic acid	TRINITY_DN39270_c1_g1	-0.65035	0.0259115	negtive
eicosapentaenoic acid	TRINITY_DN44225_c3_g2	0.65035	0.0259115	positive
eicosapentaenoic acid	TRINITY_DN45918_c0_g1	-0.65035	0.0259115	negtive
inosine	TRINITY_DN42721_c1_g1	-0.65035	0.0259115	negtive
uridine	TRINITY_DN56737_c0_g2	0.65035	0.0259115	positive
lysopc(22:4(7z,10z,13z,16z))	TRINITY_DN19834_c0_g1	-0.65035	0.0259115	negtive
lysopc(22:4(7z,10z,13z,16z))	TRINITY_DN42721_c1_g1	-0.65035	0.0259115	negtive
lysopc(22:4(7z,10z,13z,16z))	TRINITY_DN50697_c0_g2	0.65035	0.0259115	positive
thymidine	TRINITY_DN39270_c1_g1	-0.65035	0.0259115	negtive
hercynine	TRINITY_DN52426_c0_g2	-0.65035	0.0259115	negtive
docosahexaenoic acid	TRINITY_DN34323_c1_g7	0.65035	0.0259115	positive
docosahexaenoic acid	TRINITY_DN62173_c0_g1	0.65035	0.0259115	positive
11-cis-retinol	TRINITY_DN44503_c0_g1	-0.65035	0.0259115	negtive
11-cis-retinol	TRINITY_DN51064_c0_g2	0.65035	0.0259115	positive
11-cis-retinol	TRINITY_DN62150_c0_g1	0.65035	0.0259115	positive
psychosine	TRINITY_DN37354_c0_g1	0.65035	0.0259115	positive
guanosine	TRINITY_DN33136_c0_g2	-0.65035	0.0259115	negtive
8(s)-hydroxy-(5z,9e,11z,14z)-eicosatetraenoic acid	TRINITY_DN57942_c0_g1	0.65035	0.0259115	positive
taurine	TRINITY_DN39270_c1_g1	0.65035	0.0259115	positive
cytosine	TRINITY_DN56737_c0_g2	0.65035	0.0259115	positive
naphthalene	TRINITY_DN36508_c0_g1	0.65035	0.0259115	positive
naphthalene	TRINITY_DN46062_c0_g2	0.65035	0.0259115	positive
20alpha-hydroxy-4-pregnen-3-one	TRINITY_DN36891_c0_g5	0.647987	0.0226858	positive
thymidine	TRINITY_DN46735_c0_g1	0.647903	0.0227091	positive
uric acid	TRINITY_DN62308_c0_g1	-0.645693	0.0233316	negtive
d-sphingosine	TRINITY_DN62674_c0_g1	0.645693	0.0233316	positive
lysopc(20:5(5z,8z,11z,14z,17z))	TRINITY_DN62184_c0_g1	0.645351	0.0234291	positive
d-sphingosine	TRINITY_DN34506_c1_g2	0.645351	0.0234291	positive
1-palmitoylglycerophosphocholine	TRINITY_DN40072_c2_g4	0.644484	0.0236773	positive
lysopc(22:5(7z,10z,13z,16z,19z))	TRINITY_DN53334_c0_g1	-0.644484	0.0236773	negtive
6-pyruvoyltetrahydropterin	TRINITY_DN40072_c2_g4	0.644484	0.0236773	positive
uric acid	TRINITY_DN36891_c0_g5	-0.644484	0.0236773	negtive
lysopc(p-18:0)	TRINITY_DN39270_c1_g1	-0.643357	0.0279546	negtive
lysopc(p-18:0)	TRINITY_DN45918_c0_g1	-0.643357	0.0279546	negtive
lysopc(p-18:0)	TRINITY_DN61754_c1_g2	-0.643357	0.0279546	negtive
arachidonic acid	TRINITY_DN37354_c0_g1	0.643357	0.0279546	positive
arachidonic acid	TRINITY_DN44893_c0_g1	0.643357	0.0279546	positive
arachidonic acid	TRINITY_DN50656_c0_g1	-0.643357	0.0279546	negtive
arachidonic acid	TRINITY_DN57419_c1_g1	-0.643357	0.0279546	negtive
arachidonic acid	TRINITY_DN59121_c1_g1	0.643357	0.0279546	positive
adenosine 5'-monophosphate	TRINITY_DN32572_c0_g1	-0.643357	0.0279546	negtive
adenosine 5'-monophosphate	TRINITY_DN49486_c0_g3	-0.643357	0.0279546	negtive
1-palmitoylglycerophosphocholine	TRINITY_DN1626_c0_g1	-0.643357	0.0279546	negtive
1-palmitoylglycerophosphocholine	TRINITY_DN49842_c0_g1	-0.643357	0.0279546	negtive
eicosapentaenoic acid	TRINITY_DN56781_c3_g1	0.643357	0.0279546	positive
eicosapentaenoic acid	TRINITY_DN59121_c1_g1	0.643357	0.0279546	positive
eicosapentaenoic acid	TRINITY_DN62150_c0_g1	0.643357	0.0279546	positive
lysopc(22:5(7z,10z,13z,16z,19z))	TRINITY_DN58045_c0_g1	-0.643357	0.0279546	negtive
d-sphingosine	TRINITY_DN57942_c0_g1	0.643357	0.0279546	positive
inosine	TRINITY_DN42490_c3_g2	0.643357	0.0279546	positive
thymine	TRINITY_DN45918_c0_g1	-0.643357	0.0279546	negtive
thymine	TRINITY_DN57419_c1_g1	-0.643357	0.0279546	negtive
uridine	TRINITY_DN42721_c1_g1	-0.643357	0.0279546	negtive
thymidine	TRINITY_DN33136_c0_g2	-0.643357	0.0279546	negtive
thymidine	TRINITY_DN53410_c1_g1	0.643357	0.0279546	positive
pseudouridine	TRINITY_DN59902_c1_g1	-0.643357	0.0279546	negtive
hercynine	TRINITY_DN44893_c0_g1	0.643357	0.0279546	positive
hercynine	TRINITY_DN47074_c0_g3	-0.643357	0.0279546	negtive
11-cis-retinol	TRINITY_DN37354_c0_g1	0.643357	0.0279546	positive
11-cis-retinol	TRINITY_DN44893_c0_g1	0.643357	0.0279546	positive
11-cis-retinol	TRINITY_DN50656_c0_g1	-0.643357	0.0279546	negtive
11-cis-retinol	TRINITY_DN57419_c1_g1	-0.643357	0.0279546	negtive
11-cis-retinol	TRINITY_DN59121_c1_g1	0.643357	0.0279546	positive
psychosine	TRINITY_DN52426_c0_g2	-0.643357	0.0279546	negtive
taurine	TRINITY_DN46062_c0_g2	-0.643357	0.0279546	negtive
20alpha-hydroxy-4-pregnen-3-one	TRINITY_DN49486_c0_g3	0.643357	0.0279546	positive
uric acid	TRINITY_DN57419_c1_g1	0.643357	0.0279546	positive
cytosine	TRINITY_DN58045_c0_g1	-0.643357	0.0279546	negtive
naphthalene	TRINITY_DN48357_c0_g4	-0.643357	0.0279546	negtive
lysopc(22:5(7z,10z,13z,16z,19z))	TRINITY_DN62308_c0_g1	0.641961	0.024411	positive
lysopc(20:5(5z,8z,11z,14z,17z))	TRINITY_DN45445_c1_g1	-0.640982	0.0247	negtive
adenosine 5'-monophosphate	TRINITY_DN31451_c0_g1	-0.640982	0.0247	negtive
adenosine	TRINITY_DN39112_c2_g1	0.640982	0.0247	positive
guanosine	TRINITY_DN55697_c0_g1	0.640982	0.0247	positive
taurine	TRINITY_DN26995_c0_g2	-0.64083	0.0247449	negtive
uridine	TRINITY_DN41245_c0_g10	0.640711	0.0247805	positive
thymidine	TRINITY_DN34323_c1_g5	0.639504	0.025141	positive
adenosine	TRINITY_DN31877_c0_g1	-0.638229	0.0255261	negtive
naphthalene	TRINITY_DN31877_c0_g1	-0.638229	0.0255261	negtive
lysopc(22:5(7z,10z,13z,16z,19z))	TRINITY_DN34506_c1_g2	0.6381	0.0255651	positive
d-sphingosine	TRINITY_DN51659_c1_g2	-0.637479	0.0257544	negtive
20alpha-hydroxy-4-pregnen-3-one	TRINITY_DN54845_c0_g3	-0.637479	0.0257544	negtive
lysopc(p-18:0)	TRINITY_DN42383_c1_g8	-0.636364	0.0301143	negtive
lysopc(p-18:0)	TRINITY_DN62150_c0_g1	0.636364	0.0301143	positive
adenosine 5'-monophosphate	TRINITY_DN61754_c1_g2	0.636364	0.0301143	positive
1-palmitoylglycerophosphocholine	TRINITY_DN34323_c1_g7	0.636364	0.0301143	positive
1-palmitoylglycerophosphocholine	TRINITY_DN41848_c1_g2	0.636364	0.0301143	positive
1-palmitoylglycerophosphocholine	TRINITY_DN62173_c0_g1	0.636364	0.0301143	positive
adenosine	TRINITY_DN61754_c1_g2	-0.636364	0.0301143	negtive
eicosapentaenoic acid	TRINITY_DN42383_c1_g3	0.636364	0.0301143	positive
eicosapentaenoic acid	TRINITY_DN44893_c0_g1	0.636364	0.0301143	positive
eicosapentaenoic acid	TRINITY_DN46062_c0_g2	0.636364	0.0301143	positive
d-sphingosine	TRINITY_DN34323_c1_g7	0.636364	0.0301143	positive
d-sphingosine	TRINITY_DN36127_c0_g1	0.636364	0.0301143	positive
d-sphingosine	TRINITY_DN41245_c0_g8	0.636364	0.0301143	positive
d-sphingosine	TRINITY_DN44991_c0_g1	0.636364	0.0301143	positive
d-sphingosine	TRINITY_DN53410_c1_g1	0.636364	0.0301143	positive
d-sphingosine	TRINITY_DN62173_c0_g1	0.636364	0.0301143	positive
thymine	TRINITY_DN33136_c0_g2	-0.636364	0.0301143	negtive
thymine	TRINITY_DN59902_c1_g1	-0.636364	0.0301143	negtive
uridine	TRINITY_DN35767_c0_g1	0.636364	0.0301143	positive
thymidine	TRINITY_DN52426_c0_g2	-0.636364	0.0301143	negtive
thymidine	TRINITY_DN56781_c3_g1	0.636364	0.0301143	positive
thymidine	TRINITY_DN57419_c1_g1	-0.636364	0.0301143	negtive
thymidine	TRINITY_DN59902_c1_g1	-0.636364	0.0301143	negtive
hercynine	TRINITY_DN19834_c0_g1	-0.636364	0.0301143	negtive
hercynine	TRINITY_DN35465_c0_g1	0.636364	0.0301143	positive
docosahexaenoic acid	TRINITY_DN48179_c0_g1	-0.636364	0.0301143	negtive
psychosine	TRINITY_DN59121_c1_g1	0.636364	0.0301143	positive
guanosine	TRINITY_DN60443_c1_g3	-0.636364	0.0301143	negtive
8(s)-hydroxy-(5z,9e,11z,14z)-eicosatetraenoic acid	TRINITY_DN48357_c0_g4	-0.636364	0.0301143	negtive
taurine	TRINITY_DN51064_c0_g2	-0.636364	0.0301143	negtive
20alpha-hydroxy-4-pregnen-3-one	TRINITY_DN57942_c0_g1	0.636364	0.0301143	positive
6-pyruvoyltetrahydropterin	TRINITY_DN42721_c1_g1	-0.636364	0.0301143	negtive
6-pyruvoyltetrahydropterin	TRINITY_DN52199_c0_g2	0.636364	0.0301143	positive
cytosine	TRINITY_DN34323_c1_g4	0.636364	0.0301143	positive
cytosine	TRINITY_DN53601_c1_g2	-0.636364	0.0301143	negtive
guanosine	TRINITY_DN34529_c0_g5	-0.634703	0.0266128	negtive
hercynine	TRINITY_DN39112_c2_g1	0.633976	0.0268409	positive
taurine	TRINITY_DN40072_c2_g4	-0.633976	0.0268409	negtive
6-pyruvoyltetrahydropterin	TRINITY_DN36891_c0_g5	0.633976	0.0268409	positive
cytosine	TRINITY_DN31451_c0_g1	0.633976	0.0268409	positive
allyl isothiocyanate	TRINITY_DN62679_c0_g1	-0.633976	0.0268409	negtive
adenosine 5'-monophosphate	TRINITY_DN46735_c0_g1	-0.633819	0.0268907	negtive
inosine	TRINITY_DN41245_c0_g10	0.63239	0.0273439	positive
6-pyruvoyltetrahydropterin	TRINITY_DN34506_c1_g2	0.630849	0.0278388	positive
cytosine	TRINITY_DN47649_c0_g2	0.630474	0.0279603	positive
adenosine 5'-monophosphate	TRINITY_DN47649_c0_g2	-0.630474	0.0279603	negtive
cytosine	TRINITY_DN54845_c0_g3	-0.630474	0.0279603	negtive
naphthalene	TRINITY_DN47558_c4_g1	-0.630474	0.0279603	negtive
lysopc(p-18:0)	TRINITY_DN42383_c1_g3	0.629371	0.0323947	positive
lysopc(p-18:0)	TRINITY_DN42721_c1_g1	-0.629371	0.0323947	negtive
lysopc(p-18:0)	TRINITY_DN44893_c0_g1	0.629371	0.0323947	positive
lysopc(p-18:0)	TRINITY_DN46062_c0_g2	0.629371	0.0323947	positive
arachidonic acid	TRINITY_DN46062_c0_g2	0.629371	0.0323947	positive
arachidonic acid	TRINITY_DN49842_c0_g1	-0.629371	0.0323947	negtive
adenosine 5'-monophosphate	TRINITY_DN39270_c1_g1	0.629371	0.0323947	positive
adenosine 5'-monophosphate	TRINITY_DN53601_c1_g2	0.629371	0.0323947	positive
adenosine 5'-monophosphate	TRINITY_DN54173_c0_g2	0.629371	0.0323947	positive
adenosine	TRINITY_DN19834_c0_g1	-0.629371	0.0323947	negtive
eicosapentaenoic acid	TRINITY_DN61754_c1_g2	-0.629371	0.0323947	negtive
d-sphingosine	TRINITY_DN56434_c1_g1	-0.629371	0.0323947	negtive
inosine	TRINITY_DN56781_c3_g1	0.629371	0.0323947	positive
inosine	TRINITY_DN56882_c2_g1	0.629371	0.0323947	positive
thymine	TRINITY_DN36508_c0_g1	0.629371	0.0323947	positive
lysopc(22:4(7z,10z,13z,16z))	TRINITY_DN46062_c0_g2	0.629371	0.0323947	positive
lysopc(22:4(7z,10z,13z,16z))	TRINITY_DN47160_c0_g1	-0.629371	0.0323947	negtive
thymidine	TRINITY_DN47451_c0_g3	0.629371	0.0323947	positive
thymidine	TRINITY_DN48179_c0_g1	-0.629371	0.0323947	negtive
thymidine	TRINITY_DN50697_c0_g2	0.629371	0.0323947	positive
pseudouridine	TRINITY_DN42721_c1_g1	-0.629371	0.0323947	negtive
hercynine	TRINITY_DN44283_c0_g1	0.629371	0.0323947	positive
hercynine	TRINITY_DN51064_c0_g2	0.629371	0.0323947	positive
docosahexaenoic acid	TRINITY_DN46062_c0_g2	0.629371	0.0323947	positive
docosahexaenoic acid	TRINITY_DN49842_c0_g1	-0.629371	0.0323947	negtive
docosahexaenoic acid	TRINITY_DN56882_c2_g1	0.629371	0.0323947	positive
docosahexaenoic acid	TRINITY_DN61754_c1_g2	-0.629371	0.0323947	negtive
11-cis-retinol	TRINITY_DN46062_c0_g2	0.629371	0.0323947	positive
11-cis-retinol	TRINITY_DN49842_c0_g1	-0.629371	0.0323947	negtive
guanosine	TRINITY_DN45918_c0_g1	-0.629371	0.0323947	negtive
guanosine	TRINITY_DN47451_c0_g3	0.629371	0.0323947	positive
8(s)-hydroxy-(5z,9e,11z,14z)-eicosatetraenoic acid	TRINITY_DN55874_c0_g1	0.629371	0.0323947	positive
taurine	TRINITY_DN48179_c0_g1	0.629371	0.0323947	positive
taurine	TRINITY_DN58045_c0_g1	0.629371	0.0323947	positive
20alpha-hydroxy-4-pregnen-3-one	TRINITY_DN39831_c0_g1	0.629371	0.0323947	positive
20alpha-hydroxy-4-pregnen-3-one	TRINITY_DN48179_c0_g1	-0.629371	0.0323947	negtive
6-pyruvoyltetrahydropterin	TRINITY_DN60443_c1_g3	-0.629371	0.0323947	negtive
uric acid	TRINITY_DN56846_c0_g1	0.629371	0.0323947	positive
cytosine	TRINITY_DN34589_c0_g9	0.629371	0.0323947	positive
cytosine	TRINITY_DN62661_c0_g1	0.629371	0.0323947	positive
naphthalene	TRINITY_DN42721_c1_g1	-0.629371	0.0323947	negtive
naphthalene	TRINITY_DN50775_c0_g1	0.629371	0.0323947	positive
naphthalene	TRINITY_DN56882_c2_g1	0.629371	0.0323947	positive
naphthalene	TRINITY_DN61349_c1_g1	-0.629371	0.0323947	negtive
uridine	TRINITY_DN26995_c0_g2	0.629108	0.0284058	positive
lysopc(20:5(5z,8z,11z,14z,17z))	TRINITY_DN62679_c0_g1	-0.626971	0.0291129	negtive
docosahexaenoic acid	TRINITY_DN40072_c2_g4	0.626971	0.0291129	positive
psychosine	TRINITY_DN38143_c0_g2	0.624565	0.0299242	positive
adenosine 5'-monophosphate	TRINITY_DN62184_c0_g1	-0.623598	0.0302549	negtive
uric acid	TRINITY_DN62184_c0_g1	-0.623598	0.0302549	negtive
1-palmitoylglycerophosphocholine	TRINITY_DN40200_c0_g2	0.623469	0.0302994	positive
hercynine	TRINITY_DN51659_c1_g2	-0.623469	0.0302994	negtive
6-pyruvoyltetrahydropterin	TRINITY_DN55697_c0_g1	0.623469	0.0302994	positive
allyl isothiocyanate	TRINITY_DN60780_c1_g2	-0.623469	0.0302994	negtive
lysopc(p-18:0)	TRINITY_DN32572_c0_g1	0.622378	0.0348001	positive
lysopc(p-18:0)	TRINITY_DN50432_c1_g1	-0.622378	0.0348001	negtive
lysopc(p-18:0)	TRINITY_DN59121_c1_g1	0.622378	0.0348001	positive
arachidonic acid	TRINITY_DN1626_c0_g1	-0.622378	0.0348001	negtive
arachidonic acid	TRINITY_DN32572_c0_g1	0.622378	0.0348001	positive
arachidonic acid	TRINITY_DN61754_c1_g2	-0.622378	0.0348001	negtive
adenosine 5'-monophosphate	TRINITY_DN46268_c0_g1	-0.622378	0.0348001	negtive
adenosine 5'-monophosphate	TRINITY_DN56781_c3_g1	-0.622378	0.0348001	negtive
1-palmitoylglycerophosphocholine	TRINITY_DN46062_c0_g2	0.622378	0.0348001	positive
1-palmitoylglycerophosphocholine	TRINITY_DN50775_c0_g1	0.622378	0.0348001	positive
lysopc(22:5(7z,10z,13z,16z,19z))	TRINITY_DN52408_c0_g2	0.622378	0.0348001	positive
d-sphingosine	TRINITY_DN41848_c1_g2	0.622378	0.0348001	positive
d-sphingosine	TRINITY_DN60443_c1_g3	-0.622378	0.0348001	negtive
thymine	TRINITY_DN32572_c0_g1	0.622378	0.0348001	positive
thymine	TRINITY_DN56737_c0_g2	0.622378	0.0348001	positive
uridine	TRINITY_DN39270_c1_g1	-0.622378	0.0348001	negtive
uridine	TRINITY_DN60443_c1_g3	-0.622378	0.0348001	negtive
lysopc(22:4(7z,10z,13z,16z))	TRINITY_DN42641_c0_g3	0.622378	0.0348001	positive
thymidine	TRINITY_DN50775_c0_g1	0.622378	0.0348001	positive
thymidine	TRINITY_DN52408_c0_g2	0.622378	0.0348001	positive
hercynine	TRINITY_DN36127_c0_g1	0.622378	0.0348001	positive
docosahexaenoic acid	TRINITY_DN42641_c0_g3	0.622378	0.0348001	positive
docosahexaenoic acid	TRINITY_DN47074_c0_g3	-0.622378	0.0348001	negtive
11-cis-retinol	TRINITY_DN1626_c0_g1	-0.622378	0.0348001	negtive
11-cis-retinol	TRINITY_DN32572_c0_g1	0.622378	0.0348001	positive
11-cis-retinol	TRINITY_DN61754_c1_g2	-0.622378	0.0348001	negtive
guanosine	TRINITY_DN50697_c0_g2	0.622378	0.0348001	positive
8(s)-hydroxy-(5z,9e,11z,14z)-eicosatetraenoic acid	TRINITY_DN42383_c1_g8	-0.622378	0.0348001	negtive
8(s)-hydroxy-(5z,9e,11z,14z)-eicosatetraenoic acid	TRINITY_DN53601_c1_g2	-0.622378	0.0348001	negtive
taurine	TRINITY_DN61754_c1_g2	0.622378	0.0348001	positive
6-pyruvoyltetrahydropterin	TRINITY_DN45918_c0_g1	-0.622378	0.0348001	negtive
6-pyruvoyltetrahydropterin	TRINITY_DN48179_c0_g1	-0.622378	0.0348001	negtive
cytosine	TRINITY_DN42490_c3_g2	0.622378	0.0348001	positive
naphthalene	TRINITY_DN35465_c0_g1	0.622378	0.0348001	positive
naphthalene	TRINITY_DN44991_c0_g1	0.622378	0.0348001	positive
naphthalene	TRINITY_DN47160_c0_g1	-0.622378	0.0348001	negtive
20alpha-hydroxy-4-pregnen-3-one	TRINITY_DN34323_c1_g5	0.620805	0.0312247	positive
1-palmitoylglycerophosphocholine	TRINITY_DN62679_c0_g1	-0.619966	0.0315202	negtive
lysopc(22:4(7z,10z,13z,16z))	TRINITY_DN39634_c1_g7	0.619966	0.0315202	positive
hercynine	TRINITY_DN47649_c0_g2	0.619966	0.0315202	positive
docosahexaenoic acid	TRINITY_DN62679_c0_g1	-0.619966	0.0315202	negtive
eicosapentaenoic acid	TRINITY_DN46735_c0_g1	0.619734	0.0316024	positive
lysopc(22:5(7z,10z,13z,16z,19z))	TRINITY_DN62674_c0_g1	0.619567	0.0316615	positive
thymine	TRINITY_DN41714_c0_g1	-0.617548	0.0323835	negtive
adenosine 5'-monophosphate	TRINITY_DN34529_c0_g5	0.616874	0.0326268	positive
lysopc(20:5(5z,8z,11z,14z,17z))	TRINITY_DN44482_c2_g3	0.616463	0.032776	positive
pseudouridine	TRINITY_DN41245_c0_g10	0.615748	0.0330368	positive
guanosine	TRINITY_DN41245_c0_g10	0.615748	0.0330368	positive
6-pyruvoyltetrahydropterin	TRINITY_DN41245_c0_g10	0.615748	0.0330368	positive
lysopc(p-18:0)	TRINITY_DN44991_c0_g1	0.615385	0.0373345	positive
lysopc(p-18:0)	TRINITY_DN61349_c1_g1	-0.615385	0.0373345	negtive
lysopc(20:5(5z,8z,11z,14z,17z))	TRINITY_DN50697_c0_g2	0.615385	0.0373345	positive
lysopc(20:5(5z,8z,11z,14z,17z))	TRINITY_DN52408_c0_g2	0.615385	0.0373345	positive
lysopc(20:5(5z,8z,11z,14z,17z))	TRINITY_DN53410_c1_g1	0.615385	0.0373345	positive
arachidonic acid	TRINITY_DN48179_c0_g1	-0.615385	0.0373345	negtive
adenosine 5'-monophosphate	TRINITY_DN1626_c0_g1	0.615385	0.0373345	positive
1-palmitoylglycerophosphocholine	TRINITY_DN42383_c1_g3	0.615385	0.0373345	positive
1-palmitoylglycerophosphocholine	TRINITY_DN56434_c1_g1	-0.615385	0.0373345	negtive
1-palmitoylglycerophosphocholine	TRINITY_DN61754_c1_g2	-0.615385	0.0373345	negtive
eicosapentaenoic acid	TRINITY_DN32572_c0_g1	0.615385	0.0373345	positive
eicosapentaenoic acid	TRINITY_DN49842_c0_g1	-0.615385	0.0373345	negtive
lysopc(22:5(7z,10z,13z,16z,19z))	TRINITY_DN50775_c0_g1	0.615385	0.0373345	positive
thymine	TRINITY_DN48179_c0_g1	-0.615385	0.0373345	negtive
uridine	TRINITY_DN56434_c1_g1	-0.615385	0.0373345	negtive
thymidine	TRINITY_DN35465_c0_g1	0.615385	0.0373345	positive
hercynine	TRINITY_DN36508_c0_g1	0.615385	0.0373345	positive
hercynine	TRINITY_DN44991_c0_g1	0.615385	0.0373345	positive
hercynine	TRINITY_DN53410_c1_g1	0.615385	0.0373345	positive
docosahexaenoic acid	TRINITY_DN32572_c0_g1	0.615385	0.0373345	positive
docosahexaenoic acid	TRINITY_DN42383_c1_g3	0.615385	0.0373345	positive
docosahexaenoic acid	TRINITY_DN44991_c0_g1	0.615385	0.0373345	positive
docosahexaenoic acid	TRINITY_DN59121_c1_g1	0.615385	0.0373345	positive
docosahexaenoic acid	TRINITY_DN60443_c1_g3	-0.615385	0.0373345	negtive
11-cis-retinol	TRINITY_DN48179_c0_g1	-0.615385	0.0373345	negtive
guanosine	TRINITY_DN42721_c1_g1	-0.615385	0.0373345	negtive
taurine	TRINITY_DN56434_c1_g1	0.615385	0.0373345	positive
20alpha-hydroxy-4-pregnen-3-one	TRINITY_DN45460_c2_g3	-0.615385	0.0373345	negtive
20alpha-hydroxy-4-pregnen-3-one	TRINITY_DN56781_c3_g1	0.615385	0.0373345	positive
naphthalene	TRINITY_DN45918_c0_g1	-0.615385	0.0373345	negtive
naphthalene	TRINITY_DN55874_c0_g1	0.615385	0.0373345	positive
naphthalene	TRINITY_DN57820_c0_g2	0.615385	0.0373345	positive
allyl isothiocyanate	TRINITY_DN50656_c0_g1	-0.615385	0.0373345	negtive
docosahexaenoic acid	TRINITY_DN34589_c0_g12	0.61499	0.033315	positive
psychosine	TRINITY_DN34323_c1_g5	0.613325	0.0339313	positive
lysopc(20:5(5z,8z,11z,14z,17z))	TRINITY_DN34529_c0_g5	-0.613309	0.0339374	negtive
lysopc(20:5(5z,8z,11z,14z,17z))	TRINITY_DN36891_c0_g5	0.612961	0.0340673	positive
guanosine	TRINITY_DN31451_c0_g1	0.612961	0.0340673	positive
6-pyruvoyltetrahydropterin	TRINITY_DN61114_c0_g1	-0.610253	0.0350902	negtive
docosahexaenoic acid	TRINITY_DN40200_c0_g2	0.609458	0.0353946	positive
psychosine	TRINITY_DN31451_c0_g1	0.609458	0.0353946	positive
adenosine 5'-monophosphate	TRINITY_DN42721_c1_g1	0.608392	0.040002	positive
adenosine 5'-monophosphate	TRINITY_DN56846_c0_g1	0.608392	0.040002	positive
adenosine 5'-monophosphate	TRINITY_DN59902_c1_g1	0.608392	0.040002	positive
1-palmitoylglycerophosphocholine	TRINITY_DN37354_c0_g1	0.608392	0.040002	positive
1-palmitoylglycerophosphocholine	TRINITY_DN52199_c0_g2	0.608392	0.040002	positive
adenosine	TRINITY_DN46062_c0_g2	0.608392	0.040002	positive
inosine	TRINITY_DN59859_c0_g1	0.608392	0.040002	positive
thymidine	TRINITY_DN35767_c0_g1	0.608392	0.040002	positive
pseudouridine	TRINITY_DN35465_c0_g1	0.608392	0.040002	positive
hercynine	TRINITY_DN50775_c0_g1	0.608392	0.040002	positive
psychosine	TRINITY_DN62150_c0_g1	0.608392	0.040002	positive
taurine	TRINITY_DN47074_c0_g3	0.608392	0.040002	positive
taurine	TRINITY_DN53601_c1_g2	0.608392	0.040002	positive
uric acid	TRINITY_DN48357_c0_g4	0.608392	0.040002	positive
uric acid	TRINITY_DN56434_c1_g1	0.608392	0.040002	positive
cytosine	TRINITY_DN41245_c0_g8	0.608392	0.040002	positive
cytosine	TRINITY_DN42383_c1_g11	0.608392	0.040002	positive
cytosine	TRINITY_DN44991_c0_g1	0.608392	0.040002	positive
cytosine	TRINITY_DN49486_c0_g3	0.608392	0.040002	positive
arachidonic acid	TRINITY_DN45918_c0_g1	-0.608392	0.040002	negtive
adenosine 5'-monophosphate	TRINITY_DN35465_c0_g1	-0.608392	0.040002	negtive
adenosine 5'-monophosphate	TRINITY_DN47451_c0_g3	-0.608392	0.040002	negtive
1-palmitoylglycerophosphocholine	TRINITY_DN38794_c0_g3	-0.608392	0.040002	negtive
1-palmitoylglycerophosphocholine	TRINITY_DN42383_c1_g8	-0.608392	0.040002	negtive
lysopc(22:5(7z,10z,13z,16z,19z))	TRINITY_DN48357_c0_g4	-0.608392	0.040002	negtive
d-sphingosine	TRINITY_DN57419_c1_g1	-0.608392	0.040002	negtive
inosine	TRINITY_DN57419_c1_g1	-0.608392	0.040002	negtive
inosine	TRINITY_DN58045_c0_g1	-0.608392	0.040002	negtive
inosine	TRINITY_DN59902_c1_g1	-0.608392	0.040002	negtive
uridine	TRINITY_DN45918_c0_g1	-0.608392	0.040002	negtive
lysopc(22:4(7z,10z,13z,16z))	TRINITY_DN42383_c1_g8	-0.608392	0.040002	negtive
hercynine	TRINITY_DN49842_c0_g1	-0.608392	0.040002	negtive
docosahexaenoic acid	TRINITY_DN1626_c0_g1	-0.608392	0.040002	negtive
11-cis-retinol	TRINITY_DN45918_c0_g1	-0.608392	0.040002	negtive
8(s)-hydroxy-(5z,9e,11z,14z)-eicosatetraenoic acid	TRINITY_DN48179_c0_g1	-0.608392	0.040002	negtive
taurine	TRINITY_DN35552_c0_g1	-0.608392	0.040002	negtive
cytosine	TRINITY_DN44503_c0_g1	-0.608392	0.040002	negtive
naphthalene	TRINITY_DN56846_c0_g1	-0.608392	0.040002	negtive
allyl isothiocyanate	TRINITY_DN44503_c0_g1	-0.608392	0.040002	negtive
uric acid	TRINITY_DN31877_c0_g1	0.60837	0.0358144	positive
lysopc(20:5(5z,8z,11z,14z,17z))	TRINITY_DN41714_c0_g1	-0.607021	0.0363396	negtive
allyl isothiocyanate	TRINITY_DN41714_c0_g1	-0.607021	0.0363396	negtive
inosine	TRINITY_DN34529_c0_g5	-0.606177	0.0366711	negtive
d-sphingosine	TRINITY_DN40072_c2_g4	0.605955	0.0367585	positive
pseudouridine	TRINITY_DN47649_c0_g2	0.605955	0.0367585	positive
8(s)-hydroxy-(5z,9e,11z,14z)-eicosatetraenoic acid	TRINITY_DN31451_c0_g1	0.605955	0.0367585	positive
8(s)-hydroxy-(5z,9e,11z,14z)-eicosatetraenoic acid	TRINITY_DN36891_c0_g5	0.605955	0.0367585	positive
20alpha-hydroxy-4-pregnen-3-one	TRINITY_DN47649_c0_g2	0.605955	0.0367585	positive
6-pyruvoyltetrahydropterin	TRINITY_DN31451_c0_g1	0.605955	0.0367585	positive
cytosine	TRINITY_DN60780_c1_g2	-0.605955	0.0367585	negtive
docosahexaenoic acid	TRINITY_DN34323_c1_g5	0.605846	0.0368018	positive
adenosine 5'-monophosphate	TRINITY_DN34318_c0_g1	-0.605811	0.0368157	negtive
lysopc(p-18:0)	TRINITY_DN56912_c0_g1	-0.603512	0.0377317	negtive
arachidonic acid	TRINITY_DN62679_c0_g1	-0.602453	0.0381595	negtive
1-palmitoylglycerophosphocholine	TRINITY_DN31451_c0_g1	0.602453	0.0381595	positive
1-palmitoylglycerophosphocholine	TRINITY_DN55697_c0_g1	0.602453	0.0381595	positive
lysopc(22:5(7z,10z,13z,16z,19z))	TRINITY_DN45445_c1_g1	-0.602453	0.0381595	negtive
thymidine	TRINITY_DN40232_c0_g1	-0.602453	0.0381595	negtive
pseudouridine	TRINITY_DN39112_c2_g1	0.602453	0.0381595	positive
docosahexaenoic acid	TRINITY_DN55697_c0_g1	0.602453	0.0381595	positive
11-cis-retinol	TRINITY_DN62679_c0_g1	-0.602453	0.0381595	negtive
uric acid	TRINITY_DN55697_c0_g1	-0.602453	0.0381595	negtive
lysopc(22:4(7z,10z,13z,16z))	TRINITY_DN62184_c0_g1	0.601844	0.0384066	positive
lysopc(p-18:0)	TRINITY_DN38794_c0_g3	-0.601399	0.0428069	negtive
lysopc(20:5(5z,8z,11z,14z,17z))	TRINITY_DN36127_c0_g1	0.601399	0.0428069	positive
lysopc(20:5(5z,8z,11z,14z,17z))	TRINITY_DN48357_c0_g4	-0.601399	0.0428069	negtive
lysopc(20:5(5z,8z,11z,14z,17z))	TRINITY_DN50432_c1_g1	-0.601399	0.0428069	negtive
arachidonic acid	TRINITY_DN57820_c0_g2	0.601399	0.0428069	positive
1-palmitoylglycerophosphocholine	TRINITY_DN32572_c0_g1	0.601399	0.0428069	positive
1-palmitoylglycerophosphocholine	TRINITY_DN44991_c0_g1	0.601399	0.0428069	positive
1-palmitoylglycerophosphocholine	TRINITY_DN57419_c1_g1	-0.601399	0.0428069	negtive
eicosapentaenoic acid	TRINITY_DN42383_c1_g8	-0.601399	0.0428069	negtive
eicosapentaenoic acid	TRINITY_DN42721_c1_g1	-0.601399	0.0428069	negtive
eicosapentaenoic acid	TRINITY_DN44991_c0_g1	0.601399	0.0428069	positive
eicosapentaenoic acid	TRINITY_DN50775_c0_g1	0.601399	0.0428069	positive
lysopc(22:5(7z,10z,13z,16z,19z))	TRINITY_DN38794_c0_g3	-0.601399	0.0428069	negtive
d-sphingosine	TRINITY_DN53601_c1_g2	-0.601399	0.0428069	negtive
thymine	TRINITY_DN53601_c1_g2	-0.601399	0.0428069	negtive
lysopc(22:4(7z,10z,13z,16z))	TRINITY_DN35767_c0_g1	0.601399	0.0428069	positive
pseudouridine	TRINITY_DN52408_c0_g2	0.601399	0.0428069	positive
hercynine	TRINITY_DN56737_c0_g2	0.601399	0.0428069	positive
docosahexaenoic acid	TRINITY_DN37354_c0_g1	0.601399	0.0428069	positive
docosahexaenoic acid	TRINITY_DN52199_c0_g2	0.601399	0.0428069	positive
docosahexaenoic acid	TRINITY_DN58045_c0_g1	-0.601399	0.0428069	negtive
11-cis-retinol	TRINITY_DN57820_c0_g2	0.601399	0.0428069	positive
psychosine	TRINITY_DN57820_c0_g2	0.601399	0.0428069	positive
guanosine	TRINITY_DN59121_c1_g1	0.601399	0.0428069	positive
taurine	TRINITY_DN57419_c1_g1	0.601399	0.0428069	positive
6-pyruvoyltetrahydropterin	TRINITY_DN47451_c0_g3	0.601399	0.0428069	positive
uric acid	TRINITY_DN61349_c1_g1	0.601399	0.0428069	positive
cytosine	TRINITY_DN41848_c1_g2	0.601399	0.0428069	positive
cytosine	TRINITY_DN50432_c1_g1	-0.601399	0.0428069	negtive
allyl isothiocyanate	TRINITY_DN62308_c0_g1	0.600905	0.0387904	positive
8(s)-hydroxy-(5z,9e,11z,14z)-eicosatetraenoic acid	TRINITY_DN38143_c0_g2	0.600004	0.0391614	positive
lysopc(20:5(5z,8z,11z,14z,17z))	TRINITY_DN56912_c0_g1	-0.600004	0.0391614	negtive
hercynine	TRINITY_DN41714_c0_g1	-0.600004	0.0391614	negtive
adenosine	TRINITY_DN45445_c1_g1	-0.59895	0.0395981	negtive
docosahexaenoic acid	TRINITY_DN31451_c0_g1	0.59895	0.0395981	positive
taurine	TRINITY_DN46735_c0_g1	-0.598606	0.0397413	negtive
naphthalene	TRINITY_DN34589_c0_g12	0.596632	0.0405712	positive
taurine	TRINITY_DN34318_c0_g1	-0.596632	0.0405712	negtive
guanosine	TRINITY_DN61114_c0_g1	-0.596143	0.0407784	negtive
adenosine 5'-monophosphate	TRINITY_DN36891_c0_g5	-0.595447	0.0410748	negtive
hercynine	TRINITY_DN45445_c1_g1	-0.595447	0.0410748	negtive
lysopc(22:4(7z,10z,13z,16z))	TRINITY_DN44482_c2_g3	0.595447	0.0410748	positive
lysopc(p-18:0)	TRINITY_DN49842_c0_g1	-0.594406	0.0457531	negtive
lysopc(20:5(5z,8z,11z,14z,17z))	TRINITY_DN47160_c0_g1	-0.594406	0.0457531	negtive
arachidonic acid	TRINITY_DN50432_c1_g1	-0.594406	0.0457531	negtive
adenosine 5'-monophosphate	TRINITY_DN36127_c0_g1	-0.594406	0.0457531	negtive
1-palmitoylglycerophosphocholine	TRINITY_DN48179_c0_g1	-0.594406	0.0457531	negtive
1-palmitoylglycerophosphocholine	TRINITY_DN56882_c2_g1	0.594406	0.0457531	positive
1-palmitoylglycerophosphocholine	TRINITY_DN59121_c1_g1	0.594406	0.0457531	positive
eicosapentaenoic acid	TRINITY_DN50432_c1_g1	-0.594406	0.0457531	negtive
lysopc(22:5(7z,10z,13z,16z,19z))	TRINITY_DN42383_c1_g8	-0.594406	0.0457531	negtive
lysopc(22:5(7z,10z,13z,16z,19z))	TRINITY_DN56737_c0_g2	0.594406	0.0457531	positive
d-sphingosine	TRINITY_DN33136_c0_g2	-0.594406	0.0457531	negtive
d-sphingosine	TRINITY_DN46062_c0_g2	0.594406	0.0457531	positive
d-sphingosine	TRINITY_DN47074_c0_g3	-0.594406	0.0457531	negtive
d-sphingosine	TRINITY_DN51064_c0_g2	0.594406	0.0457531	positive
uridine	TRINITY_DN62150_c0_g1	0.594406	0.0457531	positive
lysopc(22:4(7z,10z,13z,16z))	TRINITY_DN1626_c0_g1	-0.594406	0.0457531	negtive
lysopc(22:4(7z,10z,13z,16z))	TRINITY_DN48357_c0_g4	-0.594406	0.0457531	negtive
lysopc(22:4(7z,10z,13z,16z))	TRINITY_DN61754_c1_g2	-0.594406	0.0457531	negtive
thymidine	TRINITY_DN56737_c0_g2	0.594406	0.0457531	positive
pseudouridine	TRINITY_DN32572_c0_g1	0.594406	0.0457531	positive
pseudouridine	TRINITY_DN51064_c0_g2	0.594406	0.0457531	positive
hercynine	TRINITY_DN42641_c0_g3	0.594406	0.0457531	positive
hercynine	TRINITY_DN47160_c0_g1	-0.594406	0.0457531	negtive
hercynine	TRINITY_DN47451_c0_g3	0.594406	0.0457531	positive
hercynine	TRINITY_DN56434_c1_g1	-0.594406	0.0457531	negtive
11-cis-retinol	TRINITY_DN50432_c1_g1	-0.594406	0.0457531	negtive
8(s)-hydroxy-(5z,9e,11z,14z)-eicosatetraenoic acid	TRINITY_DN28097_c0_g1	-0.594406	0.0457531	negtive
8(s)-hydroxy-(5z,9e,11z,14z)-eicosatetraenoic acid	TRINITY_DN44283_c0_g1	0.594406	0.0457531	positive
taurine	TRINITY_DN45918_c0_g1	0.594406	0.0457531	positive
20alpha-hydroxy-4-pregnen-3-one	TRINITY_DN35465_c0_g1	0.594406	0.0457531	positive
20alpha-hydroxy-4-pregnen-3-one	TRINITY_DN56882_c2_g1	0.594406	0.0457531	positive
uric acid	TRINITY_DN32572_c0_g1	-0.594406	0.0457531	negtive
cytosine	TRINITY_DN26995_c0_g1	0.594406	0.0457531	positive
cytosine	TRINITY_DN34589_c0_g15	0.594406	0.0457531	positive
cytosine	TRINITY_DN56882_c2_g1	0.594406	0.0457531	positive
naphthalene	TRINITY_DN35552_c0_g1	0.594406	0.0457531	positive
allyl isothiocyanate	TRINITY_DN50432_c1_g1	-0.594406	0.0457531	negtive
inosine	TRINITY_DN26995_c0_g2	0.59394	0.0417221	positive
eicosapentaenoic acid	TRINITY_DN56912_c0_g1	-0.592986	0.0421356	negtive
lysopc(22:5(7z,10z,13z,16z,19z))	TRINITY_DN41714_c0_g1	-0.592986	0.0421356	negtive
d-sphingosine	TRINITY_DN36813_c2_g1	-0.591945	0.0425902	negtive
cytosine	TRINITY_DN36891_c0_g5	0.591945	0.0425902	positive
naphthalene	TRINITY_DN34323_c1_g5	0.590886	0.0430558	positive
pseudouridine	TRINITY_DN62308_c0_g1	0.589708	0.0435783	positive
pseudouridine	TRINITY_DN38143_c0_g2	0.589477	0.0436813	positive
guanosine	TRINITY_DN36813_c2_g1	-0.588442	0.0441448	negtive
20alpha-hydroxy-4-pregnen-3-one	TRINITY_DN39634_c1_g7	0.588442	0.0441448	positive
lysopc(p-18:0)	TRINITY_DN36418_c1_g3	0.587413	0.0488449	positive
arachidonic acid	TRINITY_DN38794_c0_g3	-0.587413	0.0488449	negtive
arachidonic acid	TRINITY_DN48357_c0_g4	-0.587413	0.0488449	negtive
adenosine 5'-monophosphate	TRINITY_DN50697_c0_g2	-0.587413	0.0488449	negtive
1-palmitoylglycerophosphocholine	TRINITY_DN56781_c3_g1	0.587413	0.0488449	positive
adenosine	TRINITY_DN32572_c0_g1	0.587413	0.0488449	positive
eicosapentaenoic acid	TRINITY_DN38794_c0_g3	-0.587413	0.0488449	negtive
lysopc(22:5(7z,10z,13z,16z,19z))	TRINITY_DN34589_c0_g16	-0.587413	0.0488449	negtive
d-sphingosine	TRINITY_DN37473_c0_g1	-0.587413	0.0488449	negtive
inosine	TRINITY_DN35465_c0_g1	0.587413	0.0488449	positive
uridine	TRINITY_DN37354_c0_g1	0.587413	0.0488449	positive
pseudouridine	TRINITY_DN57942_c0_g1	0.587413	0.0488449	positive
hercynine	TRINITY_DN59121_c1_g1	0.587413	0.0488449	positive
docosahexaenoic acid	TRINITY_DN56434_c1_g1	-0.587413	0.0488449	negtive
docosahexaenoic acid	TRINITY_DN56781_c3_g1	0.587413	0.0488449	positive
11-cis-retinol	TRINITY_DN38794_c0_g3	-0.587413	0.0488449	negtive
11-cis-retinol	TRINITY_DN48357_c0_g4	-0.587413	0.0488449	negtive
guanosine	TRINITY_DN39270_c1_g1	-0.587413	0.0488449	negtive
8(s)-hydroxy-(5z,9e,11z,14z)-eicosatetraenoic acid	TRINITY_DN56737_c0_g2	0.587413	0.0488449	positive
taurine	TRINITY_DN44503_c0_g1	0.587413	0.0488449	positive
taurine	TRINITY_DN57820_c0_g2	-0.587413	0.0488449	negtive
20alpha-hydroxy-4-pregnen-3-one	TRINITY_DN47160_c0_g1	-0.587413	0.0488449	negtive
20alpha-hydroxy-4-pregnen-3-one	TRINITY_DN52426_c0_g2	-0.587413	0.0488449	negtive
6-pyruvoyltetrahydropterin	TRINITY_DN45460_c2_g3	-0.587413	0.0488449	negtive
6-pyruvoyltetrahydropterin	TRINITY_DN50697_c0_g2	0.587413	0.0488449	positive
6-pyruvoyltetrahydropterin	TRINITY_DN59121_c1_g1	0.587413	0.0488449	positive
uric acid	TRINITY_DN35465_c0_g1	-0.587413	0.0488449	negtive
cytosine	TRINITY_DN34323_c1_g7	0.587413	0.0488449	positive
cytosine	TRINITY_DN38794_c0_g3	-0.587413	0.0488449	negtive
cytosine	TRINITY_DN62173_c0_g1	0.587413	0.0488449	positive
lysopc(22:5(7z,10z,13z,16z,19z))	TRINITY_DN62184_c0_g1	0.587342	0.0446412	positive
8(s)-hydroxy-(5z,9e,11z,14z)-eicosatetraenoic acid	TRINITY_DN62184_c0_g1	0.587342	0.0446412	positive
uridine	TRINITY_DN36813_c2_g1	-0.58494	0.0457391	negtive
uridine	TRINITY_DN40200_c0_g2	0.58494	0.0457391	positive
lysopc(22:4(7z,10z,13z,16z))	TRINITY_DN36891_c0_g5	0.58494	0.0457391	positive
lysopc(22:4(7z,10z,13z,16z))	TRINITY_DN51659_c1_g2	-0.58494	0.0457391	negtive
thymidine	TRINITY_DN39112_c2_g1	0.58494	0.0457391	positive
6-pyruvoyltetrahydropterin	TRINITY_DN51659_c1_g2	-0.58494	0.0457391	negtive
naphthalene	TRINITY_DN42030_c0_g1	-0.58494	0.0457391	negtive
lysopc(p-18:0)	TRINITY_DN46735_c0_g1	0.584522	0.045932	positive
hercynine	TRINITY_DN46735_c0_g1	0.584522	0.045932	positive
adenosine	TRINITY_DN41245_c0_g10	0.582464	0.04689	positive
20alpha-hydroxy-4-pregnen-3-one	TRINITY_DN41245_c0_g10	0.582464	0.04689	positive
8(s)-hydroxy-(5z,9e,11z,14z)-eicosatetraenoic acid	TRINITY_DN62674_c0_g1	0.582244	0.0469936	positive
inosine	TRINITY_DN39112_c2_g1	0.581437	0.0473736	positive
hercynine	TRINITY_DN31451_c0_g1	0.581437	0.0473736	positive
hercynine	TRINITY_DN55697_c0_g1	0.581437	0.0473736	positive
lysopc(20:5(5z,8z,11z,14z,17z))	TRINITY_DN35767_c0_g1	0.58042	0.0520862	positive
lysopc(20:5(5z,8z,11z,14z,17z))	TRINITY_DN50775_c0_g1	0.58042	0.0520862	positive
arachidonic acid	TRINITY_DN42383_c1_g8	-0.58042	0.0520862	negtive
adenosine 5'-monophosphate	TRINITY_DN45918_c0_g1	0.58042	0.0520862	positive
adenosine 5'-monophosphate	TRINITY_DN57942_c0_g1	-0.58042	0.0520862	negtive
1-palmitoylglycerophosphocholine	TRINITY_DN50432_c1_g1	-0.58042	0.0520862	negtive
adenosine	TRINITY_DN44503_c0_g1	-0.58042	0.0520862	negtive
adenosine	TRINITY_DN48357_c0_g4	-0.58042	0.0520862	negtive
eicosapentaenoic acid	TRINITY_DN61349_c1_g1	-0.58042	0.0520862	negtive
lysopc(22:5(7z,10z,13z,16z,19z))	TRINITY_DN55874_c0_g1	0.58042	0.0520862	positive
lysopc(22:5(7z,10z,13z,16z,19z))	TRINITY_DN57542_c0_g1	-0.58042	0.0520862	negtive
thymine	TRINITY_DN36127_c0_g1	0.58042	0.0520862	positive
uridine	TRINITY_DN53410_c1_g1	0.58042	0.0520862	positive
lysopc(22:4(7z,10z,13z,16z))	TRINITY_DN37254_c0_g1	-0.58042	0.0520862	negtive
thymidine	TRINITY_DN48277_c0_g1	-0.58042	0.0520862	negtive
hercynine	TRINITY_DN35767_c0_g1	0.58042	0.0520862	positive
docosahexaenoic acid	TRINITY_DN44893_c0_g1	0.58042	0.0520862	positive
docosahexaenoic acid	TRINITY_DN57419_c1_g1	-0.58042	0.0520862	negtive
11-cis-retinol	TRINITY_DN42383_c1_g8	-0.58042	0.0520862	negtive
psychosine	TRINITY_DN56846_c0_g1	-0.58042	0.0520862	negtive
guanosine	TRINITY_DN45460_c2_g3	-0.58042	0.0520862	negtive
guanosine	TRINITY_DN48179_c0_g1	-0.58042	0.0520862	negtive
8(s)-hydroxy-(5z,9e,11z,14z)-eicosatetraenoic acid	TRINITY_DN37473_c0_g1	-0.58042	0.0520862	negtive
8(s)-hydroxy-(5z,9e,11z,14z)-eicosatetraenoic acid	TRINITY_DN49842_c0_g1	-0.58042	0.0520862	negtive
20alpha-hydroxy-4-pregnen-3-one	TRINITY_DN50697_c0_g2	0.58042	0.0520862	positive
20alpha-hydroxy-4-pregnen-3-one	TRINITY_DN58045_c0_g1	-0.58042	0.0520862	negtive
6-pyruvoyltetrahydropterin	TRINITY_DN58045_c0_g1	-0.58042	0.0520862	negtive
uric acid	TRINITY_DN60443_c1_g3	0.58042	0.0520862	positive
cytosine	TRINITY_DN42383_c1_g3	0.58042	0.0520862	positive
cytosine	TRINITY_DN46268_c0_g1	0.58042	0.0520862	positive
cytosine	TRINITY_DN49842_c0_g1	-0.58042	0.0520862	negtive
allyl isothiocyanate	TRINITY_DN36234_c0_g1	-0.58042	0.0520862	negtive
arachidonic acid	TRINITY_DN34323_c1_g5	0.579667	0.048215	positive
11-cis-retinol	TRINITY_DN34323_c1_g5	0.579667	0.048215	positive
docosahexaenoic acid	TRINITY_DN61114_c0_g1	-0.578506	0.0487728	negtive
naphthalene	TRINITY_DN41245_c0_g10	0.578304	0.0488702	positive
thymine	TRINITY_DN39112_c2_g1	0.577934	0.0490488	positive
guanosine	TRINITY_DN51659_c1_g2	-0.577934	0.0490488	negtive
uric acid	TRINITY_DN46735_c0_g1	-0.577479	0.0492696	negtive
uric acid	TRINITY_DN53150_c0_g1	-0.576004	0.0499896	negtive
thymine	TRINITY_DN61114_c0_g1	-0.574978	0.0504948	negtive
20alpha-hydroxy-4-pregnen-3-one	TRINITY_DN36813_c2_g1	-0.574432	0.0507653	negtive
6-pyruvoyltetrahydropterin	TRINITY_DN36813_c2_g1	-0.574432	0.0507653	negtive
allyl isothiocyanate	TRINITY_DN54845_c0_g3	-0.574432	0.0507653	negtive
lysopc(20:5(5z,8z,11z,14z,17z))	TRINITY_DN31451_c0_g1	0.574432	0.0507653	positive
d-sphingosine	TRINITY_DN40200_c0_g2	0.574432	0.0507653	positive
hercynine	TRINITY_DN41245_c0_g10	0.574143	0.0509085	positive
d-sphingosine	TRINITY_DN34529_c0_g5	-0.574085	0.0509373	negtive
lysopc(p-18:0)	TRINITY_DN28097_c0_g1	-0.573427	0.0554813	negtive
lysopc(p-18:0)	TRINITY_DN48179_c0_g1	-0.573427	0.0554813	negtive
lysopc(p-18:0)	TRINITY_DN50775_c0_g1	0.573427	0.0554813	positive
lysopc(p-18:0)	TRINITY_DN56846_c0_g1	-0.573427	0.0554813	negtive
1-palmitoylglycerophosphocholine	TRINITY_DN48357_c0_g4	-0.573427	0.0554813	negtive
1-palmitoylglycerophosphocholine	TRINITY_DN51064_c0_g2	0.573427	0.0554813	positive
adenosine	TRINITY_DN38794_c0_g3	-0.573427	0.0554813	negtive
adenosine	TRINITY_DN44225_c3_g2	0.573427	0.0554813	positive
d-sphingosine	TRINITY_DN56781_c3_g1	0.573427	0.0554813	positive
inosine	TRINITY_DN52408_c0_g2	0.573427	0.0554813	positive
uridine	TRINITY_DN42641_c0_g3	0.573427	0.0554813	positive
pseudouridine	TRINITY_DN58045_c0_g1	-0.573427	0.0554813	negtive
hercynine	TRINITY_DN57419_c1_g1	-0.573427	0.0554813	negtive
hercynine	TRINITY_DN61754_c1_g2	-0.573427	0.0554813	negtive
docosahexaenoic acid	TRINITY_DN42383_c1_g8	-0.573427	0.0554813	negtive
psychosine	TRINITY_DN42383_c1_g8	-0.573427	0.0554813	negtive
guanosine	TRINITY_DN35767_c0_g1	0.573427	0.0554813	positive
8(s)-hydroxy-(5z,9e,11z,14z)-eicosatetraenoic acid	TRINITY_DN49486_c0_g3	0.573427	0.0554813	positive
taurine	TRINITY_DN45460_c2_g3	0.573427	0.0554813	positive
20alpha-hydroxy-4-pregnen-3-one	TRINITY_DN57419_c1_g1	-0.573427	0.0554813	negtive
6-pyruvoyltetrahydropterin	TRINITY_DN39270_c1_g1	-0.573427	0.0554813	negtive
uric acid	TRINITY_DN36127_c0_g1	-0.573427	0.0554813	negtive
uric acid	TRINITY_DN36508_c0_g1	-0.573427	0.0554813	negtive
uric acid	TRINITY_DN37473_c0_g1	0.573427	0.0554813	positive
uric acid	TRINITY_DN57942_c0_g1	-0.573427	0.0554813	negtive
cytosine	TRINITY_DN35767_c0_g1	0.573427	0.0554813	positive
cytosine	TRINITY_DN48357_c0_g4	-0.573427	0.0554813	negtive
cytosine	TRINITY_DN53410_c1_g1	0.573427	0.0554813	positive
cytosine	TRINITY_DN62150_c0_g1	0.573427	0.0554813	positive
thymidine	TRINITY_DN55697_c0_g1	0.570929	0.0525236	positive
hercynine	TRINITY_DN60780_c1_g2	-0.570929	0.0525236	negtive
thymidine	TRINITY_DN26995_c0_g2	0.570495	0.0527442	positive
pseudouridine	TRINITY_DN26995_c0_g2	0.570495	0.0527442	positive
guanosine	TRINITY_DN26995_c0_g2	0.570495	0.0527442	positive
6-pyruvoyltetrahydropterin	TRINITY_DN26995_c0_g2	0.570495	0.0527442	positive
arachidonic acid	TRINITY_DN46735_c0_g1	0.570437	0.0527741	positive
11-cis-retinol	TRINITY_DN46735_c0_g1	0.570437	0.0527741	positive
docosahexaenoic acid	TRINITY_DN34318_c0_g1	0.569095	0.0534611	positive
cytosine	TRINITY_DN34318_c0_g1	0.569095	0.0534611	positive
adenosine	TRINITY_DN42030_c0_g1	-0.567426	0.054324	negtive
uridine	TRINITY_DN51659_c1_g2	-0.567426	0.054324	negtive
guanosine	TRINITY_DN40200_c0_g2	0.567426	0.054324	positive
uric acid	TRINITY_DN39112_c2_g1	-0.567426	0.054324	negtive
adenosine 5'-monophosphate	TRINITY_DN44503_c0_g1	0.566434	0.0590341	positive
adenosine 5'-monophosphate	TRINITY_DN52408_c0_g2	-0.566434	0.0590341	negtive
1-palmitoylglycerophosphocholine	TRINITY_DN45918_c0_g1	-0.566434	0.0590341	negtive
adenosine	TRINITY_DN44991_c0_g1	0.566434	0.0590341	positive
d-sphingosine	TRINITY_DN56737_c0_g2	0.566434	0.0590341	positive
inosine	TRINITY_DN32572_c0_g1	0.566434	0.0590341	positive
inosine	TRINITY_DN45460_c2_g3	-0.566434	0.0590341	negtive
thymine	TRINITY_DN60443_c1_g3	-0.566434	0.0590341	negtive
lysopc(22:4(7z,10z,13z,16z))	TRINITY_DN28097_c0_g1	-0.566434	0.0590341	negtive
lysopc(22:4(7z,10z,13z,16z))	TRINITY_DN52426_c0_g2	-0.566434	0.0590341	negtive
pseudouridine	TRINITY_DN48179_c0_g1	-0.566434	0.0590341	negtive
hercynine	TRINITY_DN52199_c0_g2	0.566434	0.0590341	positive
docosahexaenoic acid	TRINITY_DN50432_c1_g1	-0.566434	0.0590341	negtive
20alpha-hydroxy-4-pregnen-3-one	TRINITY_DN46268_c0_g1	0.566434	0.0590341	positive
20alpha-hydroxy-4-pregnen-3-one	TRINITY_DN60443_c1_g2	-0.566434	0.0590341	negtive
cytosine	TRINITY_DN35465_c0_g1	0.566434	0.0590341	positive
cytosine	TRINITY_DN50656_c0_g1	-0.566434	0.0590341	negtive
cytosine	TRINITY_DN52426_c0_g2	-0.566434	0.0590341	negtive
cytosine	TRINITY_DN57942_c0_g1	0.566434	0.0590341	positive
allyl isothiocyanate	TRINITY_DN62184_c0_g1	0.565589	0.0552857	positive
arachidonic acid	TRINITY_DN56912_c0_g1	-0.564916	0.0556408	negtive
1-palmitoylglycerophosphocholine	TRINITY_DN56912_c0_g1	-0.564916	0.0556408	negtive
11-cis-retinol	TRINITY_DN56912_c0_g1	-0.564916	0.0556408	negtive
inosine	TRINITY_DN47649_c0_g2	0.563924	0.0561672	positive
taurine	TRINITY_DN45445_c1_g1	0.563924	0.0561672	positive
pseudouridine	TRINITY_DN34529_c0_g5	-0.563388	0.0564528	negtive
uridine	TRINITY_DN39634_c1_g7	0.560421	0.0580535	positive
6-pyruvoyltetrahydropterin	TRINITY_DN40200_c0_g2	0.560421	0.0580535	positive
arachidonic acid	TRINITY_DN34589_c0_g12	0.559916	0.0583293	positive
1-palmitoylglycerophosphocholine	TRINITY_DN34589_c0_g12	0.559916	0.0583293	positive
thymidine	TRINITY_DN34589_c0_g12	0.559916	0.0583293	positive
11-cis-retinol	TRINITY_DN34589_c0_g12	0.559916	0.0583293	positive
psychosine	TRINITY_DN34318_c0_g1	0.559916	0.0583293	positive
20alpha-hydroxy-4-pregnen-3-one	TRINITY_DN34318_c0_g1	0.559916	0.0583293	positive
adenosine 5'-monophosphate	TRINITY_DN56737_c0_g2	-0.559441	0.0627487	negtive
eicosapentaenoic acid	TRINITY_DN48179_c0_g1	-0.559441	0.0627487	negtive
lysopc(22:5(7z,10z,13z,16z,19z))	TRINITY_DN1626_c0_g1	-0.559441	0.0627487	negtive
lysopc(22:5(7z,10z,13z,16z,19z))	TRINITY_DN52103_c2_g1	-0.559441	0.0627487	negtive
d-sphingosine	TRINITY_DN45918_c0_g1	-0.559441	0.0627487	negtive
hercynine	TRINITY_DN48179_c0_g1	-0.559441	0.0627487	negtive
docosahexaenoic acid	TRINITY_DN38794_c0_g3	-0.559441	0.0627487	negtive
docosahexaenoic acid	TRINITY_DN45918_c0_g1	-0.559441	0.0627487	negtive
psychosine	TRINITY_DN1626_c0_g1	-0.559441	0.0627487	negtive
20alpha-hydroxy-4-pregnen-3-one	TRINITY_DN47074_c0_g3	-0.559441	0.0627487	negtive
cytosine	TRINITY_DN37473_c0_g1	-0.559441	0.0627487	negtive
allyl isothiocyanate	TRINITY_DN53601_c1_g2	-0.559441	0.0627487	negtive
lysopc(20:5(5z,8z,11z,14z,17z))	TRINITY_DN56737_c0_g2	0.559441	0.0627487	positive
adenosine 5'-monophosphate	TRINITY_DN28097_c0_g1	0.559441	0.0627487	positive
adenosine 5'-monophosphate	TRINITY_DN47160_c0_g1	0.559441	0.0627487	positive
adenosine	TRINITY_DN55874_c0_g1	0.559441	0.0627487	positive
d-sphingosine	TRINITY_DN47451_c0_g3	0.559441	0.0627487	positive
lysopc(22:4(7z,10z,13z,16z))	TRINITY_DN36418_c1_g3	0.559441	0.0627487	positive
guanosine	TRINITY_DN44225_c3_g2	0.559441	0.0627487	positive
8(s)-hydroxy-(5z,9e,11z,14z)-eicosatetraenoic acid	TRINITY_DN62150_c0_g1	0.559441	0.0627487	positive
taurine	TRINITY_DN47160_c0_g1	0.559441	0.0627487	positive
taurine	TRINITY_DN60443_c1_g3	0.559441	0.0627487	positive
20alpha-hydroxy-4-pregnen-3-one	TRINITY_DN53410_c1_g1	0.559441	0.0627487	positive
6-pyruvoyltetrahydropterin	TRINITY_DN56737_c0_g2	0.559441	0.0627487	positive
cytosine	TRINITY_DN47451_c0_g3	0.559441	0.0627487	positive
hercynine	TRINITY_DN40200_c0_g2	0.556919	0.0599836	positive
psychosine	TRINITY_DN41714_c0_g1	-0.554389	0.0614047	negtive
adenosine	TRINITY_DN34323_c1_g5	0.553489	0.0619164	positive
cytosine	TRINITY_DN41245_c0_g10	0.553341	0.0620005	positive
lysopc(20:5(5z,8z,11z,14z,17z))	TRINITY_DN52426_c0_g2	-0.552448	0.066629	negtive
lysopc(20:5(5z,8z,11z,14z,17z))	TRINITY_DN59859_c0_g1	0.552448	0.066629	positive
adenosine	TRINITY_DN53410_c1_g1	0.552448	0.066629	positive
thymine	TRINITY_DN44763_c0_g1	-0.552448	0.066629	negtive
lysopc(22:4(7z,10z,13z,16z))	TRINITY_DN59121_c1_g1	0.552448	0.066629	positive
thymidine	TRINITY_DN45918_c0_g1	-0.552448	0.066629	negtive
docosahexaenoic acid	TRINITY_DN48357_c0_g4	-0.552448	0.066629	negtive
psychosine	TRINITY_DN42721_c1_g1	-0.552448	0.066629	negtive
psychosine	TRINITY_DN61349_c1_g1	-0.552448	0.066629	negtive
guanosine	TRINITY_DN56737_c0_g2	0.552448	0.066629	positive
8(s)-hydroxy-(5z,9e,11z,14z)-eicosatetraenoic acid	TRINITY_DN52408_c0_g2	0.552448	0.066629	positive
taurine	TRINITY_DN39831_c0_g1	-0.552448	0.066629	negtive
taurine	TRINITY_DN42641_c0_g3	-0.552448	0.066629	negtive
taurine	TRINITY_DN44225_c3_g2	-0.552448	0.066629	negtive
20alpha-hydroxy-4-pregnen-3-one	TRINITY_DN51064_c0_g2	0.552448	0.066629	positive
20alpha-hydroxy-4-pregnen-3-one	TRINITY_DN53601_c1_g2	-0.552448	0.066629	negtive
uric acid	TRINITY_DN19834_c0_g1	0.552448	0.066629	positive
cytosine	TRINITY_DN50697_c0_g2	0.552448	0.066629	positive
cytosine	TRINITY_DN59121_c1_g1	0.552448	0.066629	positive
uridine	TRINITY_DN34589_c0_g12	0.550737	0.0634979	positive
naphthalene	TRINITY_DN34318_c0_g1	0.550737	0.0634979	positive
uridine	TRINITY_DN61114_c0_g1	-0.550286	0.0637597	negtive
thymidine	TRINITY_DN61114_c0_g1	-0.550286	0.0637597	negtive
hercynine	TRINITY_DN40072_c2_g4	0.549913	0.0639767	positive
8(s)-hydroxy-(5z,9e,11z,14z)-eicosatetraenoic acid	TRINITY_DN46055_c1_g1	0.549913	0.0639767	positive
cytosine	TRINITY_DN46055_c1_g1	0.549913	0.0639767	positive
lysopc(22:4(7z,10z,13z,16z))	TRINITY_DN53334_c0_g1	-0.549913	0.0639767	negtive
cytosine	TRINITY_DN62679_c0_g1	-0.549913	0.0639767	negtive
1-palmitoylglycerophosphocholine	TRINITY_DN34323_c1_g5	0.549749	0.0640726	positive
inosine	TRINITY_DN62308_c0_g1	0.548653	0.0647143	positive
thymidine	TRINITY_DN53150_c0_g1	0.547734	0.0652555	positive
thymine	TRINITY_DN34323_c1_g5	0.546009	0.0662802	positive
lysopc(20:5(5z,8z,11z,14z,17z))	TRINITY_DN36508_c0_g1	0.545455	0.0706789	positive
lysopc(20:5(5z,8z,11z,14z,17z))	TRINITY_DN59121_c1_g1	0.545455	0.0706789	positive
adenosine 5'-monophosphate	TRINITY_DN58045_c0_g1	0.545455	0.0706789	positive
adenosine 5'-monophosphate	TRINITY_DN61349_c1_g1	0.545455	0.0706789	positive
1-palmitoylglycerophosphocholine	TRINITY_DN57820_c0_g2	0.545455	0.0706789	positive
lysopc(22:5(7z,10z,13z,16z,19z))	TRINITY_DN36508_c0_g1	0.545455	0.0706789	positive
d-sphingosine	TRINITY_DN32572_c0_g1	0.545455	0.0706789	positive
inosine	TRINITY_DN57942_c0_g1	0.545455	0.0706789	positive
lysopc(22:4(7z,10z,13z,16z))	TRINITY_DN35465_c0_g1	0.545455	0.0706789	positive
lysopc(22:4(7z,10z,13z,16z))	TRINITY_DN46268_c0_g1	0.545455	0.0706789	positive
pseudouridine	TRINITY_DN35552_c0_g1	0.545455	0.0706789	positive
hercynine	TRINITY_DN56882_c2_g1	0.545455	0.0706789	positive
docosahexaenoic acid	TRINITY_DN51064_c0_g2	0.545455	0.0706789	positive
psychosine	TRINITY_DN39831_c0_g1	0.545455	0.0706789	positive
psychosine	TRINITY_DN50775_c0_g1	0.545455	0.0706789	positive
8(s)-hydroxy-(5z,9e,11z,14z)-eicosatetraenoic acid	TRINITY_DN35767_c0_g1	0.545455	0.0706789	positive
8(s)-hydroxy-(5z,9e,11z,14z)-eicosatetraenoic acid	TRINITY_DN42490_c3_g2	0.545455	0.0706789	positive
8(s)-hydroxy-(5z,9e,11z,14z)-eicosatetraenoic acid	TRINITY_DN56781_c3_g1	0.545455	0.0706789	positive
6-pyruvoyltetrahydropterin	TRINITY_DN35767_c0_g1	0.545455	0.0706789	positive
allyl isothiocyanate	TRINITY_DN52408_c0_g2	0.545455	0.0706789	positive
lysopc(20:5(5z,8z,11z,14z,17z))	TRINITY_DN48179_c0_g1	-0.545455	0.0706789	negtive
adenosine 5'-monophosphate	TRINITY_DN62150_c0_g1	-0.545455	0.0706789	negtive
lysopc(22:5(7z,10z,13z,16z,19z))	TRINITY_DN61754_c1_g2	-0.545455	0.0706789	negtive
hercynine	TRINITY_DN60443_c1_g3	-0.545455	0.0706789	negtive
docosahexaenoic acid	TRINITY_DN45460_c2_g3	-0.545455	0.0706789	negtive
guanosine	TRINITY_DN58045_c0_g1	-0.545455	0.0706789	negtive
docosahexaenoic acid	TRINITY_DN56912_c0_g1	-0.543863	0.0675704	negtive
pseudouridine	TRINITY_DN34506_c1_g2	0.543835	0.0675871	positive
8(s)-hydroxy-(5z,9e,11z,14z)-eicosatetraenoic acid	TRINITY_DN34506_c1_g2	0.543835	0.0675871	positive
20alpha-hydroxy-4-pregnen-3-one	TRINITY_DN61114_c0_g1	-0.543231	0.0679536	negtive
lysopc(22:4(7z,10z,13z,16z))	TRINITY_DN46055_c1_g1	0.542908	0.0681501	positive
arachidonic acid	TRINITY_DN60780_c1_g2	-0.542908	0.0681501	negtive
adenosine 5'-monophosphate	TRINITY_DN46055_c1_g1	-0.542908	0.0681501	negtive
pseudouridine	TRINITY_DN54845_c0_g3	-0.542908	0.0681501	negtive
11-cis-retinol	TRINITY_DN60780_c1_g2	-0.542908	0.0681501	negtive
8(s)-hydroxy-(5z,9e,11z,14z)-eicosatetraenoic acid	TRINITY_DN34323_c1_g5	0.542269	0.0685397	positive
inosine	TRINITY_DN34589_c0_g12	0.541558	0.0689754	positive
eicosapentaenoic acid	TRINITY_DN53334_c0_g1	-0.539405	0.0703056	negtive
docosahexaenoic acid	TRINITY_DN53334_c0_g1	-0.539405	0.0703056	negtive
docosahexaenoic acid	TRINITY_DN60780_c1_g2	-0.539405	0.0703056	negtive
lysopc(p-18:0)	TRINITY_DN35552_c0_g1	0.538462	0.0749023	positive
lysopc(22:5(7z,10z,13z,16z,19z))	TRINITY_DN53410_c1_g1	0.538462	0.0749023	positive
lysopc(22:5(7z,10z,13z,16z,19z))	TRINITY_DN59902_c1_g1	-0.538462	0.0749023	negtive
d-sphingosine	TRINITY_DN44283_c0_g1	0.538462	0.0749023	positive
d-sphingosine	TRINITY_DN59121_c1_g1	0.538462	0.0749023	positive
d-sphingosine	TRINITY_DN59902_c1_g1	-0.538462	0.0749023	negtive
thymine	TRINITY_DN37473_c0_g1	-0.538462	0.0749023	negtive
uridine	TRINITY_DN50775_c0_g1	0.538462	0.0749023	positive
lysopc(22:4(7z,10z,13z,16z))	TRINITY_DN59902_c1_g1	-0.538462	0.0749023	negtive
thymidine	TRINITY_DN36748_c0_g2	-0.538462	0.0749023	negtive
thymidine	TRINITY_DN45460_c2_g3	-0.538462	0.0749023	negtive
thymidine	TRINITY_DN62150_c0_g1	0.538462	0.0749023	positive
pseudouridine	TRINITY_DN47074_c0_g3	-0.538462	0.0749023	negtive
pseudouridine	TRINITY_DN49486_c0_g3	0.538462	0.0749023	positive
hercynine	TRINITY_DN37354_c0_g1	0.538462	0.0749023	positive
hercynine	TRINITY_DN55874_c0_g1	0.538462	0.0749023	positive
psychosine	TRINITY_DN39270_c1_g1	-0.538462	0.0749023	negtive
8(s)-hydroxy-(5z,9e,11z,14z)-eicosatetraenoic acid	TRINITY_DN47074_c0_g3	-0.538462	0.0749023	negtive
8(s)-hydroxy-(5z,9e,11z,14z)-eicosatetraenoic acid	TRINITY_DN50432_c1_g1	-0.538462	0.0749023	negtive
uric acid	TRINITY_DN36418_c1_g3	-0.538462	0.0749023	negtive
cytosine	TRINITY_DN52199_c0_g2	0.538462	0.0749023	positive
[truncated: 1,783 more rows]
